# Supplementary material for: LIPID DROPLET PROTEIN OF SEEDS is involved in the control of lipid droplet size in Arabidopsis seeds and seedlings
Source: Plant Cell. 2025 May 15;37(5):koaf121. doi: 10.1093/plcell/koaf121 (PMC12123417; doi:10.1093/plcell/koaf121)
Supplement: koaf121_Supplementary_Data [file koaf121_supplementary_data.zip]

Archive with 4 entries (4 files):
- Supplementary Tables S1-S4 REVISED 2.xlsx
- Reference.docx
- Supplementary Datasets S1-S11 REVISED 2.xlsx
- Supplementary Figures S1-S27 REVISED 2.pdf
