# Supplementary material for: LIPID DROPLET PROTEIN OF SEEDS is involved in the control of lipid droplet size in Arabidopsis seeds and seedlings
Source: Plant Cell. 2025 May 15;37(5):koaf121. doi: 10.1093/plcell/koaf121 (PMC12123417; doi:10.1093/plcell/koaf121)
Supplement: koaf121_Supplementary_Data [file koaf121_supplementary_data.zip › Supplementary Tables S1-S4 REVISED 2.xlsx]

## Sheet: Table S1
Supplemental Table S4. List of candidate LDPS-interacting proteins identified by yeast two-hybrid (Y2H) analysis. Arabidopsis LDPS was used as 'bait' in a Y2H screen of an Arabidopsis cDNA library representing RNA collected (and normalized) from various plant tissues. All of the candidate LDPS-interacting ('prey') proteins that were independently identified are listed, based on color selection on…
AGI No.	Stength of interaction	Description
AT1G45249	Strong (1)	ABF2; ABSCISIC ACID RESPONSIVE ELEMENTS-BINDING FACTOR 2; ABSCISIC ACID RESPONSIVE ELEMENTS-BINDING PROTEIN 2; AREB1; ATABF2; ATAREB1
AT1G61620	Strong (1)	COP1 SUPPRESSOR 1; CSU1
AT3G01620	Strong (1)	Beta-1,4-N-acetylglucosaminyltransferase family protein
AT3G47520	Strong (1)	MALATE DEHYDROGENASE; MDH; PLASTIDIC NAD-DEPENDENT MALATE DEHYDROGENASE; PNAD-MDH
AT4G14130	Strong (2)	XXTH15; XTR7; XYLOGLUCAN ENDOTRANSGLUCOSYLASE/HYDROLASE 15; XYLOGLUCAN ENDOTRANSGLYCOSYLASE 7
AT1G27360	Moderate (1)	SPL11; SQUAMOSA PROMOTER-LIKE 11
AT1G28100	Moderate (1)	Hypothetical protein
AT1G28270	Moderate (2)	ATRALF4; RALF-LIKE 4; RALF4; RALFL4; RAPID ALKALINIZATION FACTOR 4
AT1G33490	Moderate (1)	E3 ubiquitin-protein ligase
AT1G66800	Moderate (1)	No name assigned
AT1G69700	Moderate (1)	ATHVA22C; HVA22 HOMOLOGUE C; HVA22C
AT2G07806	Moderate (1)	Hypothetical protein
AT2G16800	Moderate (1)	CGF2; CHLOROPLAST PROTEIN FOR GROWTH AND FERTILITY 2
AT2G30110	Moderate (1)	ATUBA1; MODIFIER OF SNC1 5; MOS5; UBA1; UBIQUITIN-ACTIVATING ENZYME 1
AT2G35410	Moderate (1)	CP33B
AT2G36680	Moderate (1)	Modifier of rudimentary (Mod(r)) protein.
AT2G39260	Moderate (1)	Nonsense mediated decay (NMD) factor; UPF2
AT3G07680	Moderate (1)	P24 SUBFAMILY BETA 2; P24BETA2
AT3G11590	Moderate (1)	Golgin family A protein
AT5G08530	Moderate (2)	51 KDA SUBUNIT OF COMPLEX I; CI51; NDUFV1
AT5G20740	Moderate (3)	PECTIN METHYLESTERASE INHIBITOR 3; PMEI3
AT5G20920	Moderate (1)	Protein synthesis initiation factor eIF2 beta; EIF-2BS; EIF2 BETA; EMB1401; EMBRYO DEFECTIVE 1401; EUKARYOTIC TRANSLATION INITIATION FACTOR 2 BETA SUBUNIT
AT5G47690	Moderate (1)	One of 5 PO76/PDS5 cohesion cofactor orthologs of Arabidopsis; ATPDS5A; PDS5; PDS5A
AT5G59880	Moderate (5)	ACTIN DEPOLYMERIZING FACTOR 3; ADF3
AT5G65430	Moderate (1)	14-3-3 PROTEIN G-BOX FACTOR14 KAPPA; 14-3-3KAPPA; ATMIN10; GENERAL REGULATORY FACTOR 8; GF14 KAPPA; GRF8 14-3-3 PROTEIN G-BOX FACTOR14 KAPPA;14-3-3KAPPA; ATMIN10; GENERAL REGULATORY FACTOR 8; GF14 KAPPA; GRF8
AT1G02140	Weak (1)	HAP1; HAPLESS 1; MAGO; MAGO NASHI; MATERNAL EFFECT EMBRYO ARREST 63; MEE63
AT1G06760	Weak (2)	H1.1; HISTONE 1.1; HON1
AT1G07010	Weak (1)	Calcineurin-like metallo-phosphoesterase superfamily protein; ATSLP1; SHEWENELLA-LIKE PROTEIN PHOSPHATASE 1; SLP1
AT1G07180	Weak (1)	ALTERNATIVE NAD(P)H DEHYDROGENASE 1; ARABIDOPSIS THALIANA INTERNAL NON-PHOSPHORYLATING NAD ( P ) H DEHYDROGENASE; ATNDI1; NDA1
AT1G07780	Weak (1)	PAI1; PHOSPHORIBOSYLANTHRANILATE ISOMERASE 1; TRANSIENT RECEPTOR POTENTIAL 6; TRP6
AT1G09645	Weak (1)	Transmembrane protein
AT1G14510	Weak (1)	AL7; ALFIN-LIKE 7; ATAL7
AT1G14580	Weak (1)	C2H2-like zinc finger protein; ATIDD6; BLJ; BLUEJAY
AT1G16880	Weak (1)	ACR11; ACT DOMAIN REPEATS 11
AT1G18197	Weak (1)	GCK domain protein
AT1G18640	Weak (1)	3-PHOSPHOSERINE PHOSPHATASE; PHOSPHOSERINE PHOSPHATASE 1; PSP; PSP1
AT1G19330	Weak (2)	AFR2; SAP30 FUNCTION-RELATED 2
AT1G22180	Weak (1)	Sec14p-like phosphatidylinositol transfer family protein
AT1G23300	Weak (1)	MATE efflux family protein
AT1G24793	Weak (1)	UDP-3-O-acyl N-acetylglycosamine deacetylase family protein; ATLPXC1; LIPID X C1; LPXC1
AT1G27200	Weak (1)	Glycosyltransferase family protein (DUF23)
AT1G28370	Weak (1)	ATERF11; ERF DOMAIN PROTEIN 11; ERF11
AT1G30630	Weak (1)	EPSILON1 COAT PROTEIN; EPSILON1-COP
AT1G44910	Weak (1)	PATPRP40A; PRE-MRNA-PROCESSING PROTEIN 40A; PRP40A
AT1G48100	Weak 2)	Pectin lyase-like superfamily protein; PGX3; POLYGALACTURONASE INVOLVED IN EXPANSION3
AT1G56330	Weak (1)	ARABIDOPSIS THALIANA SECRETION-ASSOCIATED RAS 1B; ATSAR1; ATSAR1B; ATSARA1B; SAR1; SAR1B; SECRETION-ASSOCIATED RAS 1; SECRETION-ASSOCIATED RAS 1B
AT1G57610	Weak (1)	Calcium uniporter (DUF607); MCU2; MITOCHONDRIAL CALCIUM UPTAKE2
AT1G62280	Weak (1)	SLAC1 homologue 1; SLAH1
AT1G67290	Weak (1)	GALACTOSE OXIDASE-LIKE 1; GLOX1; GLYOXAL OXIDASE 1; GOXL1
AT1G67580	Weak (1)	CDKG2; CYCLIN-DEPENDENT KINASE G2
AT1G71040	Weak (1)	LOW PHOSPHATE ROOT2; LPR2
At1g79750	Weak (1)	ARABIDOPSIS THALIANA NADP-MALIC ENZYME 4; ATNADP-ME4; NADP-MALIC ENZYME 4; NADP-ME4
AT1G80650	Weak (1)	RNAse THREE-like protein 1; RTL1
AT2G04450	Weak (1)	ARABIDOPSIS THALIANA NUCLEOSIDE DIPHOSPHATE LINKED TO SOME MOIETY X 6; ATNUDT6; ATNUDX6;
AT2G17120	Weak (1)	CEBIP-LIKE 1; CL-1; LYM2; LYP1; LYSM DOMAIN GPI-ANCHORED PROTEIN 2 PRECURSOR;LYSM-CONTAINING RECEPTOR PROTEIN 1
AT2G19570	Weak (1)	AT-CDA1; CDA1; CYTIDINE DEAMINASE 1; DESZ
AT2G19680	Weak (1)	Mitochondrial ATP synthase subunit G protein
AT2G25610	Weak (1)	ATPase, F0/V0 complex, subunit C protein; VHA-C
AT2G27730	Weak (1)	Encodes the p2 protein, one of the subunits of mETC complex-I; associates with HRM1
AT2G29340	Weak (1)	NAD-dependent epimerase/dehydratase family protein
AT2G32910	Weak (1)	DCD (Development and Cell Death) domain protein
AT2G36100	Weak (1)	CASP1; CASPARIAN STRIP MEMBRANE DOMAIN PROTEIN 1
AT2G37940	Weak (3)	ARABIDOPSIS INOSITOL PHOSPHORYLCERAMIDE SYNTHASE 2; ATIPCS2; ENHANCING RPW8-MEDIATED HR-LIKE CELL DEATH 1; ERH1
AT2G38160	Weak (1)	Hypothetical protein; BASIC PROLINE-RICH PROTEIN4; BPP4
AT2G39550	Weak (1)	ATGGT-IB; GERANYLGERANYLTRANSFERASE-I BETA SUBUNIT; GGB; PGGT-I
AT2G40380	Weak (1)	Prenylated RAB acceptor 1.B2; PRA1.B2
AT2G43340	Weak (1)	Hypothetical protein (DUF1685)
AT3G06483	Weak (1)	ATPDHK; PDK; PYRUVATE DEHYDROGENASE KINASE
AT3G09600	Weak (1)	LCL5; LHY-CCA1-LIKE5; REVEILLE 8; RVE8
AT3G20390	Weak (1)	REACTIVE INTERMEDIATE DEAMINASE A; RIDA
AT3G24150	Weak (1)	Hypothetical protein; KINASE-INDUCIBLE DOMAIN INTERACTING8; KIX8
AT3G25910	Weak (1)	SALT INDUCED ZINC FINGER PROTEIN1; SIZ1
AT3G45190	Weak (1)	SIT4 phosphatase-associated family protein
AT3G46200	Weak (1)	ATNUDT9; ATNUDX9; NUDIX HYDROLASE HOMOLOG 9; NUDT9; NUDX9
AT3G48930	Weak (1)	Nucleic acid-binding, OB-fold-like protein; EMB1080; EMBRYO DEFECTIVE 1080; RIBOSOMAL PROTEIN US17Z; US17Z
AT3G51350	Weak (1)	Eukaryotic aspartyl protease family protein
AT3G53430	Weak (2)	RIBOSOMAL PROTEIN UL11Y; UL11Y
AT3G54040	Weak (1)	PAR1 protein
AT3G54620	Weak (1)	bZIP transcription factor-like protein mRNA; ARABIDOPSIS THALIANA BASIC LEUCINE ZIPPER 25; ATBZIP25; BASIC LEUCINE ZIPPER 25; BASIC LEUCINE ZIPPER O2 HOMOLOG 4; BZIP25; BZO2H4
AT3G55360	Weak (1)	ATTSC13; CER10; ECERIFERUM 10; ECR; ENOYL-COA REDUCTASE; GLASSY HAIR 6; GLH6; TSC13
AT3G57020	Weak (2)	Calcium-dependent phosphotriesterase superfamily protein
At3G57480	Weak (1)	SAP13; STRESS ASSOCIATED PROTEIN 13
AT3G61560	Weak (1)	Reticulon family protein. RETICULON 6; RETICULONB6; RTN6; RTNLB6
AT3G62900	Weak (1)	CW-type Zinc Finger
AT3G63500	Weak (1)	OBE4; TITANIA 2; TTA2
AT4G02150	Weak (1)	ATIMPALPHA3; IMPA-3; IMPORTIN ALPHA 3; IMPORTIN ALPHA ISOFORM 3; MODIFIER OF SNC1, 6; MOS6
AT4G04350	Weak (1)	tRNA synthetase class I (I, L, M and V) family protein; EMB2369; EMBRYO DEFECTIVE 2369
AT4G17960	Weak (1)	Phospholipid hydroperoxide glutathione peroxidase
AT4G19840	Weak (1)	AN5; ARATHNICTABA 5; ATPP2-A1; ATPP2A-1; PHLOEM PROTEIN 2-A1; PP2-A1
AT4G23990	Weak (1)	ARABIDOPSIS THALIANA CELLULOSE SYNTHASE-LIKE G3; ATCSLG3; CELLULOSE SYNTHASE LIKE G3; CSLG3
AT4G24380	Weak (1)	Dihydrofolate reductase
AT4G25080	Weak (1)	CHLM; MAGNESIUM-PROTOPORPHYRIN IX METHYLTRANSFERASE
AT4G25500	Weak (1)	ARABIDOPSIS THALIANA ARGININE/SERINE-RICH SPLICING FACTOR 35; ARGININE/SERINE-RICH SPLICING FACTOR 35; ARGININE/SERINE-RICH SPLICING FACTOR 40; AT-RS40; AT-SRP40; ATRSP35; ATRSP40; RS40; RSP35
AT4G28510	Weak (1)	Prohibitin 1. ATPHB1; PHB1; PROHIBITIN 1
AT4G33430	Weak (1)	ATBAK1; ATSERK3; BAK1; BRI1-ASSOCIATED RECEPTOR KINASE; ELG; ELONGATED; RECEPTOR KINASES LIKE SERK 10; RKS10; SERK3; SOMATIC EMBRYOGENESIS RECEPTOR-LIKE KINASE 3
AT4G35100	Weak (1)	PIP2;7; PIP3; PIP3A; PLASMA MEMBRANE INTRINSIC PROTEIN 2;7; PLASMA MEMBRANE INTRINSIC PROTEIN 3; PLASMA MEMBRANE INTRINSIC PROTEIN 3A; SIMIP
AT4G36700	Weak (1)	RmlC-like cupins superfamily protein
AT5G06290	Weak (1)	2-CYS PEROXIREDOXIN B; 2-CYS PRX B; 2-CYSTEINE PEROXIREDOXIN B; 2CPB
AT5G13420	Weak (1)	GLC-HYPERSENSITIVE MUTANT 2; GSM2; TRA2; TRANSALDOLASE 2
AT5G23860	Weak (1)	TUB8; TUBULIN BETA 8
AT5G25630	Weak (1)	Tetratricopeptide repeat (TPR)-like superfamily protein
AT5G35790	Weak (1)	G6PD1; GLUCOSE-6-PHOSPHATE DEHYDROGENASE 1
AT5G40160	Weak (1)	EMB139; EMB506; EMBRYO DEFECTIVE 139; EMBRYO DEFECTIVE 506; STT1
AT5G40850	Weak (1)	ATUPM1; UPM1; UROPHORPHYRIN METHYLASE 1
AT5G43430	Weak (1)	ELECTRON TRANSFER FLAVOPROTEIN BETA; ETFBETA
AT5G43850	Weak (1)	RmlC-like cupins superfamily protein; ARD4; ATARD4
AT5G45280	Weak (1)	PAE11; PECTIN ACETYLESTERASE 11
AT5G52400	Weak (1)	Member of CYP715A. CYP715A1; CYTOCHROME P450, FAMILY 715, SUBFAMILY A, POLYPEPTIDE 1
AT5G53480	Weak (1)	ATKPNB1; HOMOLOG OF HUMAN KPNB1; IMB1; KPNB1
AT5G54560	Weak (1)	Hypothetical protein (DUF295). ATDOB13; DUF295 ORGANELLAR B 13
AT5G66860	Weak (1)	Ribosomal protein L25/Gln-tRNA synthetase, anti-codon-binding domain-containing protein; BL25MY; RIBOSOMAL PROTEIN BL25MY
ATCG00070	Weak (1)	PSII K protein. PHOTOSYSTEM II REACTION CENTER PROTEIN K PRECURSOR;PSBK
ATMG01360	Weak (1)	Cytochrome c oxidase subunit 1. COX1; CYTOCHROME OXIDASE

## Sheet: Table S2
Supplemental Table S2. Sequences of oligonucleotides used in plasmid constructions, genomic DNA PCRs, and RT-PCRs.
Plasmid Construction
Shown is the name of each plasmid newly constructed in this study, along with the corresponding sequences (5’-3’) of the forward (FP) and reverse (RP) primers used for its cloning; plasmids listed with multiple sets of primers pairs (FP1 and RP1; FP2 and RP2, etc) were generated using overlap extension PCR-based cloning. Sequences of DNA corresponding to full-length open reading frames of genes (…
pMDC32/AtLDPS-mCherry	FP GGGGACAAGTTTGTACAAAAAAGCAGGCTTCGAAGGAGATAGAACCATGTCGTCGTCGAGGGAG
	RP GGGGACCACTTTGTACAAGAAAGCTGGGTCCTACATGAAAAGTTGGCGAG
pMDC32/LDPS	FP GGGGACAAGTTTGTACAAAAAAGCAGGCTTCGAAGGAGATAGAACCATGTCGTCGTCGAGGGAG
	RP GGGGACCACTTTGTACAAGAAAGCTGGGTCCTACATGAAAAGTTGGCGAG
pMDC32/CVMV/ChC	FP GGCCGGGGTACCATGAAGGTACAGGAGGGTTTG
	RP GGCCGGGGCGCGCCCTTGTACAGCTCGTCCATGC
pMDC32/CVMV/LDPS	FP GGGGACAAGTTTGTACAAAAAAGCAGGCTTCGAAGGAGATAGAACCATGTCGTCGTCGAGGGAG
	RP GGGGACCACTTTGTACAAGAAAGCTGGGTCCATGAAAAGTTGGCGAGTGG
pMDC32/At3g19920.2-mCherry	FP1 GGGGACAAGTTTGTACAAAAAAGCAGGCTTCGAAGGAGATAGAACCATGTCGTCGTCGAGGGAG
	RP1 GCAGAAGAAGAAGAAGAGATGAG
	FP2 CATGTCTATGATGATGACGTGG
	RP2 GGGGACCACTTTGTACAAGAAAGCTGGGTCCATGAAAAGTTGGCGAGTGG
pMDC32/mCherry-VfLDPS	FP GGGGACAAGTTTGTACAAAAAAGCAGGCTTCATGGCACCAGAGCTAGCTATAG
	RP GGGGACCACTTTGTACAAGAAAGCTGGGTCTCAAGCAGCAAGCTCTCG
pMDC32/PpLDPS-like-mCherry	FP GGGGACAACTTTGTACAAAAAAGCAGGCTTCATGGCGGAGTTAGGCGAGTTC
	RP GGGGACCACTTTGTACAAGAAAGCTGGGTCATACTTCAGATGTTCCAGCTTCATG
pMDC32/At18CS-mCherry	RP GGGGACAACTTTGTACAAAAAAGCAGGCTTCATGGAGAAGCTGTCATCAGC
	RP GGGGACCACTTTGTACAAGAAAGCTGGGTCGCCTAAGAGCAAAAGCTGGC
pMDC32/AT3G50780-mCherry	FP GGGGACAACTTTGTACAAAAAAGCAGGCTTCATGGCGGAGATCAAGAATGC
	RP GGGGACCACTTTGTACAAGAAAGCTGGGTCCTCCTCTTTTGAAGTTGAATCTGTTTG
pBEE401E/LDPSsgRNA	FP ATATATGGTCTCGATTGCAACGCGTTCTCCGCAGCCGGTTTTAGAGCTAGAAATAGCAAGTTAAAAT
	RP ATTATTGGTCTCTAAACCCCAGAGGGAGGGCGCTGACCAATCTCTTAGTCGACTCTACCAATA
pMDC32/LDPS 1-216-mCherry	FP GGGGACAAGTTTGTACAAAAAAGCAGGCTTCGAAGGAGATAGAACCATGTCGTCGTCGAGGGAG
	RP GGGGACCACTTTGTACAAGAAAGATGGGTCTCTCACGTAGGAGGCAAC
pMDC32/LDPS 210-416-mCherry	FP GGGGACAAGTTTGTACAAAAAAGCAGGCTTCATGTACGTTGCCTCCTACGTGAG
	RP GGGGACCACTTTGTACAAGAAAGCTGGGTCCATGAAAAGTTGGCGAGTGG
pMDC32/LDPS 80-360-mCherry	FP GGGGACAACTTTGTACAAAAAAGCAGGCTTCATGGCTAAGGCTTCCTCGTCGTC
	RP GGGGACCACTTTGTACAAGAAAGCTGGGTCTCTCTCATAACCCGTCAGTAC
pMDC32/LDPS 80-307-mCherry	FP GGGGACAACTTTGTACAAAAAAGCAGGCTTCATGGCTAAGGCTTCCTCGTCGTC
	RP GGGGACCACTTTGTACAAGAAAGCTGGGTCGCCTTGAACCCTGGGAGCA
pMDC32/LDPS 170-307-mCherry	FP GGGGACAACTTTGTACAAAAAAGCAGGCTTCATGGCTTCCTCCTTTGCGCGCACTA
	RP GGGGACCACTTTGTACAAGAAAGCTGGGTCGCCTTGAACCCTGGGAGCA
pMDC32/LDPS 210-307-mCherry	FP GGGGACAAGTTTGTACAAAAAAGCAGGCTTCATGTACGTTGCCTCCTACGTGAG
	RP GGGGACCACTTTGTACAAGAAAGCTGGGTCGCCTTGAACCCTGGGAGCA
pMDC32/LDPS 170-283-mCherry	FP GGGGACAACTTTGTACAAAAAAGCAGGCTTCATGGCTTCCTCCTTTGCGCGCACTA
	RP GGGGACCACTTTGTACAAGAAAGCTGGGTCTTCTGCCACCGCACCATAACG
pMDC32/18CS 150-258-mCherry	FP GGGGACAACTTTGTACAAAAAAGCAGGCTTCATGAACGCGTCGTTTCGTACAAC
	RP GGGGACCACTTTGTACAAGAAAGCTGGGTCGCATTGAAGACGTGGCTCAC
pMDC32/LDPSΔ209-227-mCherry	FP1 GGGGACAAGTTTGTACAAAAAAGCAGGCTTCGAAGGAGATAGAACCATGTCGTCGTCGAGGGAG
	RP1 TCTCACCACCGCAGACTCAGCGGTTCGAGAGCGTTTCA
	FP2 GAAACGCTCTCGAACCGCTGAGTCTGCGGTGGTGAGAG
	RP2 GGGGACCACTTTGTACAAGAAAGCTGGGTCCATGAAAAGTTGGCGAGTGG
	FP3 GGGGACAAGTTTGTACAAAAAAGCAGGCTTCGAAGGAGATAGAACCATGTCGTCGTCGAGGGAG
	RP3 GGGGACCACTTTGTACAAGAAAGCTGGGTCCATGAAAAGTTGGCGAGTGG
pMDC32/18CS167-202Δ191-242-mCherry	FP1 GGGGACAACTTTGTACAAAAAAGCAGGCTTCATGGAGAAGCTGTCATCAGC
	RP1 ACGCTCAACCGCCGTCTCTAAC
	FP1 GAGACGGCGGATCAGACGG
	RP2 GGGGACCACTTTGTACAAGAAAGCTGGGTCGCCTAAGAGCAAAAGCTGGC
	FP3 GTTAGAGACGGCGGTTGAGCGTGACGAGCCCTTCGGTGGTTT
	RP3 CCGTCTGATCCGCCGTCTCTCTCCTCCTAGTCTGCGATAACA
	FP4 GGGGACAACTTTGTACAAAAAAGCAGGCTTCATGGAGAAGCTGTCATCAGC
	RP4 CCGTCTGATCCGCCGTCTCTCTCCTCCTAGTCTGCGATAACA
pGBKT7/LDPS	FP1 GGCCGGGGATCCATGTCGTCGTCGAGGGAGC
	RP1 GGCCGGGAATTCCTACATGAAAAGTTGGCGAGTGG
pMDC32/mGFP-LDAP3	FP GGGGACAAGTTTGTACAAAAAAGCAGGCTCTATGGCTACTCAAACGGATCTCG
	RP GGGGACCACTTTGTACAAGAAAGCTGGGTAATCAAGTGGATGGAACTC
pMDC32/OLEO1	FP GGGGACAACTTTGTACAAAAAAGCAGGCTTCATGGCGGATACAGCTAGAGG
	RP GGGGACCACTTTGTACAAGAAAGCTGGGTCAGTAGTGTGCTGGCCACC
pMDC32/OLEO1 1-43-mGFP	FP GGGGACAACTTTGTACAAAAAAGCAGGCTTCATGGCGGATACAGCTAGAGG
	RP GGGGACCACTTTGTACAAGAAAGCTGGGTCAATCTGCCTAGACTTGGAG
pMDC32/mGFP-OLEO1 116-173	FP GGGGACAACTTTGTACAAAAAAGCAGGCTTCATTTACAAGTACGCAACGGG
	RP GGGGACCACTTTGTACAAGAAAGCTGGGTCAGTAGTGTGCTGGCCACC
pMDC32/CGFP	FP CCGGCCTTAATTAAAATGAGTAAAGGAGAAGAACTTTT
	RP CCGGCCGAGCTCTTATTTGTATAGTTCATCCATGCC
pMetYC-Dest/AtLDPS	FP GGGGACAAGTTTGTACAAAAAAGCAGGCTTCGAAGGAGATAGAACCATGTCGTCGTCGAGGGAG
	RP GGGGACCACTTTGTACAAGAAAGCTGGGTCCTACATGAAAAGTTGGCGAG
pNX32-Dest/AtSEIPIN1	FP GGGGACAAGTTTGTACAAAAAAGCAGGCTGGATGAGAATCCTCCAAAAC
	RP GGGGACCACTTTGTACAAGAAAGCTGGGTGTGTATAACTTTTCTGTGTAGTAGC
pNX32-Dest/AtSEIPIN2	RP GGGGACAAGTTTGTACAAAAAAGCAGGCTGGATGGACTCCGAGTCCGAGTCCG
	FP GGGGACCACTTTGTACAAGAAAGCTGGGTGCCTCCAGACTCCAGTTGGG
pNX32-Dest/AtSEIPIN3	FP GGGGACAAGTTTGTACAAAAAAGCAGGCTGGATGGAATCAGAATCAGAATC
	RP GGGGACCACTTTGTACAAGAAAGCTGGGTGTCTACTTCCCGCCTGACCGTC
pNX32-Dest/AtLDIP	FP GGGGACAAGTTTGTACAAAAAAGCAGGCTCTATGGCGCAAGATCACGACG
	RP GGGGACCACTTTGTACAAGAAAGCTGGGTAGTTGGTTGATTCGATGTTTACC
pNX32-Dest/AtLDAP1	FP GGGGACAAGTTTGTACAAAAAAGCAGGCTCTATGGAGACAGAGAAGAAAAATAGC
	RP GGGGACCACTTTGTACAAGAAAGCTGGGTACTCCGAATCAGACGATG
pNX32-Dest/AtLDAP2	FP GGGGACAAGTTTGTACAAAAAAGCAGGCTCTATGGCTGAAGATGAAATAGTAG
	RP GGGGACCACTTTGTACAAGAAAGCTGGGTAATCAGCTCGACACTGATC
pNX32-Dest/AtLDAP3	FP GGGGACAAGTTTGTACAAAAAAGCAGGCTCTATGGCTACTCAAACGGATCTCG
	RP GGGGACCACTTTGTACAAGAAAGCTGGGTAATCAAGTGGATGGAACTC
pNX32-Dest/AtVAP27-1	FP GGGGACAAGTTTGTACAAAAAAGCAGGCTGGATGAGTAACATCGATCTGATTGGG
	RP GGGGACCACTTTGTACAAGAAAGCTGGGTGTGTCCTCTTCATAATGTATCCC
pNX32-Dest/AtOLEO1	FP GGGGACAACTTTGTACAAAAAAGCAGGCTTCATGGCGGATACAGCTAGAGG
	RP GGGGACCACTTTGTACAAGAAAGCTGGGTCAGTAGTGTGCTGGCCACC
pNX32-Dest/AtOLEO2	FP GGGGACAACTTTGTACAAAAAAGCAGGCTTCATGGCGGATACACACCGTG
	RP GGGGACCACTTTGTACAAGAAAGCTGGGTCTGCAGCCGTCGTCCTCC
pNX32-Dest/AtLDPS	FP GGGGACAAGTTTGTACAAAAAAGCAGGCTTCGAAGGAGATAGAACCATGTCGTCGTCGAGGGAG
	RP GGGGACCACTTTGTACAAGAAAGCTGGGTCCTACATGAAAAGTTGGCGAG
pRS316-PGK/AtLDPS	FP GGCCGGGGATCCATGTCGTCGTCGAGGGAGC
	RP GGCCGGGAATTCCTACATGAAAAGTTGGCGAGTGG
Genomic DNA PCRs
Shown is the name of the target gene (and species) and the names and sequences (5’-3’) of the forward (FP) and reverse (RP) primers used for genomic DNA (gDNA) PCRs.
Arabidopsis LDPS	FP1 TACACGACGACGAGAACACAC
	FP2 GGCCGGGCTAGCATGTCGTCGTCGAGGGAGCTA
	RP1 GGGGACCACTTTGTACAAGAAAGCTGGGTCTCTCACGTAGGAGGCAAC
	RP2 GGCCGGTCTAGACTACATGAAAAGTTGGCGAGTGG
	RP3 TACACGACGACGAGAACACAC
Arabidopsis 18CS	FP1 TGGTACTAAACCGTGCGATTC
	FP3 TGGTACTAAACCGTGCGATTC
	RP1 GCTCTTTGATCCAAATCTCTGG
Arabidopsis OLEO1	FP1 TTGACTGTTGCAACACCTCTG
	RP1 GTTACCAACTTACAAAGAAGC
	RP2 TACGAATAAGAGCGTCCATTTTA
CVMV Pro::LDPS	FP1 GCACTGACGACAACAATG
	RP2 GGCCGGTCTAGACTACATGAAAAGTTGGCGAGTGG
RT-PCRs
Shown is the name of the target gene transcript (and species) and the names and sequences (5’-3’) of the forward (FP) and reverse (RP) primers used for RT-PCRs.
Arabidopsis LDPS (AT3G19920.1)	FP2 GGCCGGGCTAGCATGTCGTCGTCGAGGGAGCTA
	RP2 GGCCGGTCTAGACTACATGAAAAGTTGGCGAGTGG
Arabidopsis LDPS AT3G19920.2	FP CATGTCTATGATGATGACGTGG
	RP GCAGAAGAAGAAGAAGAGATGAG
Arabidopsis EF1a	FP GGTCCACCAACCTTGACTG
	RP GAGACTCGTGGTGCATCTC
Arabidopsis TUB4	FP CGATGTTGTGAGGAAGGAAG
	RP GACACCACTCATTGTAGCAG
Arabidopsis 18CS	FP2 GGGGACAACTTTGTACAAAAAAGCAGGCTTCATGGAGAAGCTGTCATCAGC
	RP2 GGGGACCACTTTGTACAAGAAAGCTGGGTCGCCTAAGAGCAAAAGCTGGC
Arabidopsis LEC2	FP CGTAAGCGTGATCCTCAGG
	RP AGAAAGAACGCCATGATGAG
Arabidopsis OLEO1	FP GGGGACAACTTTGTACAAAAAAGCAGGCTTCATGGCGGATACAGCTAGAGG
	RP GGGGACCACTTTGTACAAGAAAGCTGGGTCAGTAGTGTGCTGGCCACC
N. benthamiana ACTIN	FP GATGAAGATACTCACAGAAAGA
	RP GTGGTTTCATGAATGCCAGCA

## Sheet: Table S3
Supplemental Table S3. Metadata file for LC-MS/MS proteomics analysis of Arabidopsis WT and ldps-1 mutant seeds and seedlings using MaxQuant. See also Supplemental Dataset S1-S5 for quantitative proteomics data.
1. General features
Responsible persons	Prof. Till Ischebeck1, Dr. Oliver Valerius2, Dr. Kerstin Schmitt2, Prof. Gerhard H. Braus2
	1 Institute of Plant Biology and Biotechnology (IBBP), University of Münster, Green Biotechnology, Münster 48143, Germany
	2 Institute for Microbiology and Genetics and Service Unit LCMS Protein Analytics, Department for Molecular Microbiology and Genetics, University of Göttingen, Göttingen 37077, Germany
Instrument manufacturer, model	Thermo Fisher Scientific, Orbitrap Q Exactive HF
Experimental Design	Analysis of total protein and lipid droplet (LD)-enriched fractions of Arabidopsis Nossen-0 (Nos-0) and ldps-1 seeds and seedlings 48 h after the inititation of germination
Groups	Total protein, LD-enriched fraction
Biological and technical replicates	Biological replicates: Five for different genotypes and developmental stages as listed below.
	Technical replicates (independent LC-MS runs): 1 for each sample, unless stated otherwise.
	PN_Q_50, 58, 66, 74, 83: Arabidopsis Nos-0 seeds, total protein fraction
	PN_Q_51, 59, 67, 75, 82: Arabidopsis Nos-0 seeds, LD-enriched fractions
	PN_Q_52, 60, 68, 76, 84: Arabidopsis ldps-1 seeds, total protein fraction
	PN_Q_53, 61, 69, 77, 85: Arabidopsis ldps-1 seeds, LD-enriched fractions
	PN_Q_54, 62, 70, 78, 86: Arabidopsis Nos-0 seedlings 48 h post germination, total protein fraction
	PN_Q_55, 63, 71, 79, 87: Arabidopsis Nos-0 seedlings 48 h post germination, LD-enriched fractions
	PN_Q_56, 64, 72, 80, 88: Arabidopsis ldps-1 seedlings 48 h post germination, total protein fraction
	PN_Q_57, 65, 73, 81, 89: Arabidopsis ldps-1 seedlings 48 h post germination, LD-enriched fractions
Sample amount	40
2. Electrospray Ionisation (ESI)
Supply type (static or fed)	fed
Interface manufacturer	Thermo Fisher Scientific
Sprayer type	Nanospray Flex Ion Source
3.1 Post source component – Analyser
	Q Exactive HF: Orbitrap analyser
3.2 Post source component – Activation/dissociation
Instrument component where the activation/dissociation occurs	Q Exactive HF: HCD cell
Gas type	Q Exactive HF: Nitrogen
Activation/dissociation type	Q Exactive HF: HCD
4.1 Spectrum and peak list generation and annotation – Data acquisition
Software name and version	Xcalibur 4.0
Acquisition parameters	Data-dependent Top10
Software name and version	MaxQuant 1.6.10.43
4.2 Spectrum and peak list generation and annotation – Resulting data
Location of source and processed files	The MS proteomics data is deposited to the ProteomeXchange Consortium via the PRIDE partner repository under the dataset identifier PXD041506
5. Description of the software and methods applied in the quantitative analysis
Quantification software	MaxQuant 1.6.10.43
Description of the selection and/or matching method of features, together with the description of the method of the primary extracted quantification values determination for each feature and/or peptide	Upload of all .raw files into the software. Grouping of technical
	replicates as one Experiment (“set experiment”).
	Group-specific parameters:
	1) Type: default
	2) Digestion: default
	3) Modifications: variable modifications GlyGly (K), Phospho (STY), rest default
	4) Label-free quantification: LFQ, default
	5) Instrument: intensity determination: total sum, rest default
	6) First search: default
	7) Misc: default
	Global parameters
	1) Sequences: updated TAIR10 peptides from 14.12.2010, rest
	default
	2) Identification: PSM FDR=0.01, protein FDR=0.01, Match between runs , rest default
	3) Protein quantification: default
	4) Label free quantification: iBAQ , rest default
	5) Tables: default
	6) Folder locations: default
	7) MS/MS analyzer: FTMS recalibration , rest default
	8) Advanced: default
Confidence filter	Global parameters: identification: PSM FDR=0.01, protein
of features or	FDR=0.01, rest default
peptides prior to
quantification
Normalisation	All values were divided by the total iBAQ intensities or total LFQ
	intensities in one sample and multiplied by 1000.

## Sheet: Table S4
Supplementary Table S4. Reports from statistical tests performed in R or GraphPad Prism.
Figure 5B
t-Test: Two-Sample Assuming Unequal Variances				t-Test: Two-Sample Assuming Unequal Variances				t-Test: Two-Sample Assuming Unequal Variances				t-Test: Two-Sample Assuming Unequal Variances				t-Test: Two-Sample Assuming Unequal Variances				t-Test: Two-Sample Assuming Unequal Variances
Developing seed WT (Nos-0) vs. ldps-1				Developing seed WT (Col-0) vs. ldps-2				2-day seedling WT (Nos-0) vs. ldps-1				2-day seedling WT (Col-0) vs. ldps-2				3-day seedlings WT (Nos-0) vs. ldps-1				3-day seedlings (WT) Col-0 vs. ldps-2
	Variable 1	Variable 2			Variable 1	Variable 2			Variable 1	Variable 2			Variable 1	Variable 2			Variable 1	Variable 2			Variable 1	Variable 2
Mean	1.04522	1.08407		Mean	1.05358	1.16579		Mean	1.51212	0.79267		Mean	1.37462	0.77076		Mean	1.82753	0.800327		Mean	1.79871	0.942002
Variance	0.0524497	0.0561852		Variance	0.0643573	0.0630481		Variance	0.891768	0.0516348		Variance	0.499139	0.105218		Variance	0.756697	0.0626978		Variance	0.898251	0.08956
Observations	835	820		Observations	1055	1057		Observations	306	573		Observations	315	603		Observations	191	468		Observations	251	433
Hypothesized Mean Difference	0			Hypothesized Mean Difference	0			Hypothesized Mean Difference	0			Hypothesized Mean Difference	0			Hypothesized Mean Difference	0			Hypothesized Mean Difference	0
df	1648			df	2110			df	324			df	385			df	203			df	279
t Stat	-3.38955			t Stat	-10.216			t Stat	13.1257			t Stat	14.3977			t Stat	16.0506			t Stat	13.9242
P(T<=t) one-tail	0.0003583			P(T<=t) one-tail	3.00388e-24			P(T<=t) one-tail	3.73664e-32			P(T<=t) one-tail	3.32322e-38			P(T<=t) one-tail	2.83436e-38			P(T<=t) one-tail	4.00509e-34
t Critical one-tail	1.64578			t Critical one-tail	1.64558			t Critical one-tail	1.64957			t Critical one-tail	1.64882			t Critical one-tail	1.65239			t Critical one-tail	1.65033
P(T<=t) two-tail	0.0007166			P(T<=t) two-tail	6.00775e-24			P(T<=t) two-tail	7.47328e-32			P(T<=t) two-tail	6.64645e-38			P(T<=t) two-tail	5.66873e-38			P(T<=t) two-tail	8.01018e-34
t Critical two-tail	1.9614			t Critical two-tail	1.96109			t Critical two-tail	1.96731			t Critical two-tail	1.96614			t Critical two-tail	1.97172			t Critical two-tail	1.9685
Figure 5C
t-Test: Two-Sample Assuming Unequal Variances				t-Test: Two-Sample Assuming Unequal Variances
Mature seed WT (Nos-0) vs. ldps-1				Mature seed WT (Col-0) vs. ldps-2
	Variable 1	Variable 2			Variable 1	Variable 2
Mean	0.83596	0.681912		Mean	0.678105	0.579215
Variance	0.122484	0.0810935		Variance	0.100428	0.0428912
Observations	1326	1149		Observations	1387	941
Hypothesized Mean Difference	0			Hypothesized Mean Difference	0
df	2463			df	2323
t Stat	12.0679			t Stat	9.10411
P(T<=t) one-tail	6.3744e-33			P(T<=t) one-tail	9.1117e-20
t Critical one-tail	1.64547			t Critical one-tail	1.64551
P(T<=t) two-tail	1.27488e-32			P(T<=t) two-tail	1.82234e-19
t Critical two-tail	1.96093			t Critical two-tail	1.96099
Figure 6A
t-Test: Two-Sample Assuming Equal Variances				t-Test: Two-Sample Assuming Equal Variances
Seed area (mm2) WT (Nos-0) vs. ldps-1				Seed area (mm2) WT (Col-0) vs. ldps-2
	Variable 1	Variable 2			Variable 1	Variable 2
Mean	0.117026	0.113751		Mean	0.124819	0.121045
Variance	0.000528362	0.000498139		Variance	0.000457351	0.000438973
Observations	5449	5060		Observations	3308	4078
Pooled Variance	0.00051381			Pooled Variance	0.000447204
Hypothesized Mean Difference	0			Hypothesized Mean Difference	0
df	10507			df	7384
t Stat	7.40034			t Stat	7.62667
P(T<=t) one-tail	7.31098e-14			P(T<=t) one-tail	1.35516e-14
t Critical one-tail	1.645			t Critical one-tail	1.64506
P(T<=t) two-tail	1.4622e-13			P(T<=t) two-tail	2.71032e-14
t Critical two-tail	1.96019			t Critical two-tail	1.96029
Figure 6B
t-Test: Two-Sample Assuming Equal Variances				t-Test: Two-Sample Assuming Equal Variances
Seed oil content (%) WT (Nos-0) vs. ldps-1				Seed oil content (%) WT (Col-0) vs. ldps-2
	Variable 1	Variable 2			Variable 1	Variable 2
Mean	40.2733	37.756		Mean	34.415	31.187
Variance	0.00285233	0.028353		Variance	0.136171	0.373684
Observations	3	3		Observations	3	3
Pooled Variance	0.0156027			Pooled Variance	0.254928
Hypothesized Mean Difference	0			Hypothesized Mean Difference	0
df	4			df	4
t Stat	24.6824			t Stat	7.83016
P(T<=t) one-tail	7.99532e-06			P(T<=t) one-tail	0.000718177
t Critical one-tail	2.13185			t Critical one-tail	2.13185
P(T<=t) two-tail	1.59906e-05			P(T<=t) two-tail	0.00143635
t Critical two-tail	2.77645			t Critical two-tail	2.77645
Figure 6C
t-Test: Two-Sample Assuming Equal Variances
df=4; two-tailed; p≤0.05 if t≥2.776; p≤0.01 if t≥4.604
Table of t-tests for each lipid type at each time point
	0 day	1 day	2 day	4 day
TAG WT (Nos-0) vs. ldps-1	2.07548	4.29789	3.86691	5.95076
TAG WT (Col-0) vs. ldps-2	5.03439	1.71237	1.42941	4.22956
DAG WT (Nos-0) vs. ldps-1	7.23132	3.7789	2.4115	1.45327
DAG WT (Col-0) vs. ldps-2	3.57433	0.284584	2.67162	11.17
MAG WT (Nos-0) vs. ldps-1	2.20147	0.847913	0.63655	2.88049
MAG WT (Col-0) vs. ldps-2	4.42867	0.901466	4.03451	3.33787
Figure 6D
t-Test: Two-Sample Assuming Unequal Variances				t-Test: Two-Sample Assuming Unequal Variances
Mature seed TE fraction: known LD proteins summed WT (Nos-0) vs. ldps-1				48h seedling TE fraction: known LD proteins summed WT (Nos-0) vs. ldps-1
	Variable 1	Variable 2			Variable 1	Variable 2
Mean	25.5708	28.4283		Mean	1.75706	1.84604
Variance	8.87687	36.9934		Variance	0.657608	0.0737513
Observations	5	5		Observations	5	5
Hypothesized Mean Difference	0			Hypothesized Mean Difference	0
df	6			df	5
t Stat	-0.943397			t Stat	-0.232676
P(T<=t) one-tail	0.190948			P(T<=t) one-tail	0.412619
t Critical one-tail	1.94318			t Critical one-tail	2.01505
P(T<=t) two-tail	0.381897			P(T<=t) two-tail	0.825238
t Critical two-tail	2.44691			t Critical two-tail	2.57058
Figure 8A
t-Test: Two-Sample Assuming Unequal Variances				t-Test: Two-Sample Assuming Unequal Variances
LD diameter: 15-day leaf WT (Col-0) vs. LDPS OE1				LD diameter: 15-day leaf WT (Col-0) vs. LDPS OE2
	Variable 1	Variable 2			Variable 1	Variable 2
Mean	0.395214	0.401457		Mean	0.395214	0.408249
Variance	0.0233131	0.0251779		Variance	0.0233131	0.02657
Observations	13866	14331		Observations	13866	19374
Hypothesized Mean Difference	0			Hypothesized Mean Difference	0
df	28194			df	30964
t Stat	-3.36658			t Stat	-7.45997
P(T<=t) one-tail	0.000381045			P(T<=t) one-tail	4.44062e-14
t Critical one-tail	1.64491			t Critical one-tail	1.6449
P(T<=t) two-tail	0.000762091			P(T<=t) two-tail	8.88123e-14
t Critical two-tail	1.96005			t Critical two-tail	1.96004
Figure 8C
t-Test: Two-Sample Assuming Unequal Variances				t-Test: Two-Sample Assuming Unequal Variances				t-Test: Two-Sample Assuming Unequal Variances				t-Test: Two-Sample Assuming Unequal Variances
2-day seedlings WT (Col-0) vs. LDPS-OE1				2-day seedlings WT (Col-0) vs. LDPS OE2				4-day seedlings WT (Col-0) vs. LDPS OE1				4-day seedlings WT (Col-0) vs. LDPS OE2
	Variable 1	Variable 2			Variable 1	Variable 2			Variable 1	Variable 2			Variable 1	Variable 2
Mean	1.71088	1.85606		Mean	1.71088	2.19451		Mean	1.7367	2.38884		Mean	1.7367	2.55369
Variance	0.531355	1.15184		Variance	0.531355	1.57779		Variance	0.653908	2.42098		Variance	0.653908	2.8907
Observations	208	246		Observations	208	245		Observations	155	96		Observations	155	97
Hypothesized Mean Difference	0			Hypothesized Mean Difference	0			Hypothesized Mean Difference	0			Hypothesized Mean Difference	0
df	433			df	402			df	127			df	124
t Stat	-1.70656			t Stat	-5.0995			t Stat	-3.80095			t Stat	-4.42945
P(T<=t) one-tail	0.04431			P(T<=t) one-tail	2.62838e-07			P(T<=t) one-tail	0.000111321			P(T<=t) one-tail	1.02521e-05
t Critical one-tail	1.64838			t Critical one-tail	1.64865			t Critical one-tail	1.65694			t Critical one-tail	1.65723
P(T<=t) two-tail	0.08862			P(T<=t) two-tail	5.25676e-07			P(T<=t) two-tail	0.000222642			P(T<=t) two-tail	2.05041e-05
t Critical two-tail	1.96546			t Critical two-tail	1.96588			t Critical two-tail	1.97882			t Critical two-tail	1.97928
Figure 8D
t-Test: Two-Sample Assuming Unequal Variances				t-Test: Two-Sample Assuming Unequal Variances				t-Test: Two-Sample Assuming Unequal Variances				t-Test: Two-Sample Assuming Unequal Variances				t-Test: Two-Sample Assuming Unequal Variances				t-Test: Two-Sample Assuming Unequal Variances				t-Test: Two-Sample Assuming Unequal Variances				t-Test: Two-Sample Assuming Unequal Variances
Mature seeds WT (Col-0) vs. LDPS-OE 3-2				Mature seeds WT (Col-0) vs. LDPS OE2				1-day seedlings WT (Col-0) vs. LDPS OE1				1-day seedlings WT (Col-0) vs. LDPS OE2				2-d seedlings WT (Col-0) vs. LDPS OE1				2-day seedlings WT (Col-0) vs. LDPS OE2				4-d seedlings WT (Col-0) vs. LDPS OE1				4-day seedlings WT (Col-0) vs. LDPS OE2
	Variable 1	Variable 2			Variable 1	Variable 2			Variable 1	Variable 2			Variable 1	Variable 2			Variable 1	Variable 2			Variable 1	Variable 2			Variable 1	Variable 2			Variable 1	Variable 2
Mean	2.04267	4.699		Mean	2.04267	4.72933		Mean	1.89917	4.99033		Mean	1.89917	5.3525		Mean	3.0955	5.45167		Mean	3.0955	6.27367		Mean	4.3144	7.5442		Mean	4.3144	8.0134
Variance	0.45129	0.525128		Variance	0.45129	0.665929		Variance	0.11745	1.51889		Variance	0.11745	0.689703		Variance	0.248399	3.79264		Variance	0.248399	1.50951		Variance	2.3682	2.24812		Variance	2.3682	1.4311
Observations	6	6		Observations	6	6		Observations	6	6		Observations	6	6		Observations	6	6		Observations	6	6		Observations	5	5		Observations	5	5
Hypothesized Mean Difference	0			Hypothesized Mean Difference	0			Hypothesized Mean Difference	0			Hypothesized Mean Difference	0			Hypothesized Mean Difference	0			Hypothesized Mean Difference	0			Hypothesized Mean Difference	0			Hypothesized Mean Difference	0
df	10			df	10			df	6			df	7			df	6			df	7			df	8			df	8
t Stat	-6.58476			t Stat	-6.22616			t Stat	-5.91918			t Stat	-9.41534			t Stat	-2.87101			t Stat	-5.87156			t Stat	-3.36134			t Stat	-4.24344
P(T<=t) one-tail	3.09782e-05			P(T<=t) one-tail	4.90244e-05			P(T<=t) one-tail	0.000517775			P(T<=t) one-tail	1.589e-05			P(T<=t) one-tail	0.0141947			P(T<=t) one-tail	0.000308482			P(T<=t) one-tail	0.00495601			P(T<=t) one-tail	0.00141212
t Critical one-tail	1.81246			t Critical one-tail	1.81246			t Critical one-tail	1.94318			t Critical one-tail	1.89458			t Critical one-tail	1.94318			t Critical one-tail	1.89458			t Critical one-tail	1.85955			t Critical one-tail	1.85955
P(T<=t) two-tail	6.19563e-05			P(T<=t) two-tail	9.80487e-05			P(T<=t) two-tail	0.00103555			P(T<=t) two-tail	3.17801e-05			P(T<=t) two-tail	0.0283895			P(T<=t) two-tail	0.000616964			P(T<=t) two-tail	0.00991202			P(T<=t) two-tail	0.00282424
t Critical two-tail	2.22814			t Critical two-tail	2.22814			t Critical two-tail	2.44691			t Critical two-tail	2.36462			t Critical two-tail	2.44691			t Critical two-tail	2.36462			t Critical two-tail	2.306			t Critical two-tail	2.306
Figure 9A
t-Test: Two-Sample Assuming Equal Variances				t-Test: Two-Sample Assuming Equal Variances
Seed oil content (%) WT (Nos-0) vs. LDPS OE1				Seed oil content (%) WT (Nos-0) vs. LDPS OE2
	Variable 1	Variable 2			Variable 1	Variable 2
Mean	39.1251	40.296		Mean	39.1251	39.5751
Variance	0.0470798	0.008908		Variance	0.0470798	0.0239158
Observations	8	8		Observations	8	8
Pooled Variance	0.0279939			Pooled Variance	0.0354978
Hypothesized Mean Difference	0			Hypothesized Mean Difference	0
df	14			df	14
t Stat	-13.9962			t Stat	-4.77685
P(T<=t) one-tail	6.33996e-10			P(T<=t) one-tail	0.00014757
t Critical one-tail	1.76131			t Critical one-tail	1.76131
P(T<=t) two-tail	1.26799e-09			P(T<=t) two-tail	0.000295139
t Critical two-tail	2.14479			t Critical two-tail	2.14479
Figure 9B
t-Test: Two-Sample Assuming Equal Variances
two-tailed; p≤0.05; p≤0.01
Table of p-values resulting from t-tests for each lipid type at each time point
Component	WT Col-0 vs. LDPS OE1 Day 0	WT Col-0 vs. LDPS OE2 Day 0	WT Col-0 vs. LDPS OE1 Day 1	WT Col-0 vs. LDPS OE2 Day 1	WT Col-0 vs. LDPS OE1 Day 2	WT Col-0 vs. LDPS OE2 Day 2	WT Col-0 vs. LDPS OE1 Day 4	WT Col-0 vs. LDPS OE2 Day 4
TAG	0.259306	0.277	0.994367	0.20114	0.00113212	0.773866	2.81252e-05	0.000194462
DAG	0.381495	0.586489	0.949929	0.569799	0.562509	0.0243265	5.24766e-06	0.00385331
Figure 9C
t-Test: Two-Sample Assuming Equal Variances
two-tailed; p≤0.05; p≤0.01
Table of p-values resulting from t-tests for each lipid type at each time point
Component	WT Col-0 vs. LDPS OE1 Day 0	WT Col-0 vs. LDPS OE2 Day 0	WT Col-0 vs. LDPS OE1 Day 1	WT Col-0 vs. LDPS OE2 Day 1	WT Col-0 vs. LDPS OE1 Day 2	WT Col-0 vs. LDPS OE2 Day 2	WT Col-0 vs. LDPS OE1 Day 4	WT Col-0 vs. LDPS OE2 Day 4
PC	0.808714	0.330472	0.0797118	0.0262436	0.061048	0.00498934	0.573046	0.58219
PE	0.136341	0.0154069	0.00360602	0.000552999	0.000885208	2.70862e-05	0.11155	0.000510262
PG	0.0668574	0.0150561	0.00141558	0.00012436	5.70089e-05	3.19394e-07	0.0308022	0.000511575
PI	0.278122	0.303855	0.0614351	0.0104315	0.159488	0.0121875	0.0577178	0.576908
PS	0.395	0.656885	0.0191573	0.0120338	0.000885634	1.25053e-05	0.0066996	3.75533e-05
LPC	0.00538964	0.540074	0.306428	0.199603	0.000269911	0.000228107	0.0537009	0.462175
LPE	0.00484867	0.425106	0.722081	0.0797722	1.20862e-05	1.46746e-05	0.744193	0.806744
LPG	0.0345825	0.310732	0.839386	0.090847	0.00646804	0.00666136	0.416713	0.218723
LPI	0.00687616	0.080576	0.286877	0.755803	0.621368	0.824937	0.00257285	0.0368723
Figure 10B
ANOVA test
	Df	Sum Sq	Mean Sq	F value	Pr(>F)
gene	9	205453	22828	5.398	2.43e-06	***
Residuals	140	592065	4229
---
Signif. codes: 0 ‘***’ 0.001 ‘**’ 0.01 ‘*’ 0.05 ‘.’ 0.1 ‘ ’ 1
Pairwise Tukey honestly significant difference (HSD) tests
	diff	lwr	upr	p adj
ldps-fsp	96.8667	20.514	173.219	0.0029436
LEC+fsp-fsp	88.6667	12.314	165.019	0.0099507
LEC+ldps-fsp	94.0667	17.714	170.419	0.0045145
LEC+mock-fsp	29	-47.3526	105.353	0.967782
LEC+oleo1-fsp	-13.5333	-89.886	62.8193	0.999904
LEC+oleo1ldps-fsp	50.4667	-25.886	126.819	0.513103
mock-fsp	51.9333	-24.4193	128.286	0.470586
oleo1-fsp	14.8	-61.5526	91.1526	0.999799
oleo1ldps-fsp	46.9333	-29.4193	123.286	0.616816
LEC+fsp-ldps	-8.2	-84.5526	68.1526	0.999999
LEC+ldps-ldps	-2.8	-79.1526	73.5526	1
LEC+mock-ldps	-67.8667	-144.219	8.48596	0.127843
LEC+oleo1-ldps	-110.4	-186.753	-34.0474	0.0003189
LEC+oleo1ldps-ldps	-46.4	-122.753	29.9526	0.632309
mock-ldps	-44.9333	-121.286	31.4193	0.674245
oleo1-ldps	-82.0667	-158.419	-5.71404	0.0244682
oleo1ldps-ldps	-49.9333	-126.286	26.4193	0.528724
LEC+ldps-LEC+fsp	5.4	-70.9526	81.7526	1
LEC+mock-LEC+fsp	-59.6667	-136.019	16.686	0.270987
LEC+oleo1-LEC+fsp	-102.2	-178.553	-25.8474	0.0012628
LEC+oleo1ldps-LEC+fsp	-38.2	-114.553	38.1526	0.841839
mock-LEC+fsp	-36.7333	-113.086	39.6193	0.870527
oleo1-LEC+fsp	-73.8667	-150.219	2.48596	0.0668767
oleo1ldps-LEC+fsp	-41.7333	-118.086	34.6193	0.760245
LEC+mock-LEC+ldps	-65.0667	-141.419	11.286	0.168261
LEC+oleo1-LEC+ldps	-107.6	-183.953	-31.2474	0.0005152
LEC+oleo1ldps-LEC+ldps	-43.6	-119.953	32.7526	0.711177
mock-LEC+ldps	-42.1333	-118.486	34.2193	0.75003
oleo1-LEC+ldps	-79.2667	-155.619	-2.91404	0.0350013
oleo1ldps-LEC+ldps	-47.1333	-123.486	29.2193	0.610982
LEC+oleo1-LEC+mock	-42.5333	-118.886	33.8193	0.739643
LEC+oleo1ldps-LEC+mock	21.4667	-54.886	97.8193	0.996131
mock-LEC+mock	22.9333	-53.4193	99.286	0.993673
oleo1-LEC+mock	-14.2	-90.5526	62.1526	0.999857
oleo1ldps-LEC+mock	17.9333	-58.4193	94.286	0.999041
LEC+oleo1ldps-LEC+oleo1	64	-12.3526	140.353	0.185918
mock-LEC+oleo1	65.4667	-10.886	141.819	0.161967
ole-LEC+oleo1	28.3333	-48.0193	104.686	0.972317
oleldps-LEC+oleo1	60.4667	-15.886	136.819	0.253673
mock-LEC+oleo1ldps	1.46667	-74.886	77.8193	1
oleo1-LEC+oleo1ldps	-35.6667	-112.019	40.686	0.889316
oleo1ldps-LEC+oleo1ldps	-3.53333	-79.886	72.8193	1
oleo1-mock	-37.1333	-113.486	39.2193	0.863027
oleo1ldps-mock	-5	-81.3526	71.3526	1
oleo1ldps-oleo1	32.1333	-44.2193	108.486	0.938934
Figure 11B
t-Test: Two-Sample Assuming Equal Variances				t-Test: Two-Sample Assuming Equal Variances				t-Test: Two-Sample Assuming Equal Variances				t-Test: Two-Sample Assuming Equal Variances				t-Test: Two-Sample Assuming Equal Variances				t-Test: Two-Sample Assuming Equal Variances				t-Test: Two-Sample Assuming Equal Variances
Stratified seeds WT (Col-0) no freezing vs. freezing treatment				Stratified seeds oleo1 no freezing vs. freezing treatment				Stratified seeds ldps-2 no freezing vs. freezing treatment				Stratified seeds LDPS OE1 no freezing vs. freezing treatment				Stratified seeds oleo1 LDPS OE1 no freezing vs. freezing treatment				Stratified seeds oleo1 LDPS OE2 no freezing vs. freezing treatment				Stratified seeds oleo1 x ldps-2 no freezing vs. freezing treatment
	Variable 1	Variable 2			Variable 1	Variable 2			Variable 1	Variable 2			Variable 1	Variable 2			Variable 1	Variable 2			Variable 1	Variable 2			Variable 1	Variable 2
Mean	1.52517	1.61342		Mean	3.81062	7.01254		Mean	1.44067	1.50812		Mean	4.38796	4.97025		Mean	5.63842	8.65521		Mean	5.62912	8.61925		Mean	1.51692	7.55913
Variance	0.0395269	0.241203		Variance	0.630125	6.70537		Variance	0.0751009	0.0420296		Variance	0.773614	0.466998		Variance	1.03776	2.25985		Variance	2.73769	3.71176		Variance	0.139929	4.09478
Observations	24	24		Observations	24	24		Observations	24	24		Observations	24	24		Observations	24	24		Observations	24	24		Observations	24	24
Pooled Variance	0.140365			Pooled Variance	3.66775			Pooled Variance	0.0585653			Pooled Variance	0.620306			Pooled Variance	1.6488			Pooled Variance	3.22473			Pooled Variance	2.11735
Hypothesized Mean Difference	0			Hypothesized Mean Difference	0			Hypothesized Mean Difference	0			Hypothesized Mean Difference	0			Hypothesized Mean Difference	0			Hypothesized Mean Difference	0			Hypothesized Mean Difference	0
df	46			df	46			df	46			df	46			df	46			df	46			df	46
t Stat	-0.815973			t Stat	-5.79163			t Stat	-0.96562			t Stat	-2.56111			t Stat	-8.13863			t Stat	-5.76811			t Stat	-14.3843
P(T<=t) one-tail	0.20936			P(T<=t) one-tail	2.96892e-07			P(T<=t) one-tail	0.169642			P(T<=t) one-tail	0.00688937			P(T<=t) one-tail	9.24448e-11			P(T<=t) one-tail	3.21913e-07			P(T<=t) one-tail	6.08178e-19
t Critical one-tail	1.67866			t Critical one-tail	1.67866			t Critical one-tail	1.67866			t Critical one-tail	1.67866			t Critical one-tail	1.67866			t Critical one-tail	1.67866			t Critical one-tail	1.67866
P(T<=t) two-tail	0.418721			P(T<=t) two-tail	5.93784e-07			P(T<=t) two-tail	0.339284			P(T<=t) two-tail	0.0137787			P(T<=t) two-tail	1.8489e-10			P(T<=t) two-tail	6.43825e-07			P(T<=t) two-tail	1.21636e-18
t Critical two-tail	2.0129			t Critical two-tail	2.0129			t Critical two-tail	2.0129			t Critical two-tail	2.0129			t Critical two-tail	2.0129			t Critical two-tail	2.0129			t Critical two-tail	2.0129
SupplementaryFigure S6
ChimeraX Matchmaker
Parameters
Chain pairing	bb
Alignment algorithm	Needleman-Wunsch
Similarity matrix	BLOSUM-62
SS fraction	0.3
Gap open (HH/SS/other)	18/18/6
Gap extend	1
SS matrix		H	S	O
	H	6	-9	-6
	S		6	-6
	O			4
Iteration cutoff	2
Matchmaker AtLDPS.pdb, chain A (#14) with Bradi3g58750.pdb, chain A (#1), sequence alignment score = 624.2
RMSD between 213 pruned atom pairs is 0.951 angstroms; (across all 352 pairs: 18.346)
Matchmaker AtLDPS.pdb, chain A (#14) with Brara.B03885.pdb, chain A (#2), sequence alignment score = 792.5
RMSD between 219 pruned atom pairs is 0.895 angstroms; (across all 350 pairs: 16.605)
Matchmaker AtLDPS.pdb, chain A (#14) with Brara.E02213.pdb, chain A (#3), sequence alignment score = 1911.9
RMSD between 245 pruned atom pairs is 0.367 angstroms; (across all 413 pairs: 22.446)
Matchmaker AtLDPS.pdb, chain A (#14) with Eucgr.I02660.pdb, chain A (#4), sequence alignment score = 773.8
RMSD between 204 pruned atom pairs is 1.013 angstroms; (across all 380 pairs: 34.675)
Matchmaker AtLDPS.pdb, chain A (#14) with Eucgr.J00876.pdb, chain A (#5), sequence alignment score = 1158.8
RMSD between 226 pruned atom pairs is 0.855 angstroms; (across all 397 pairs: 19.896)
Matchmaker AtLDPS.pdb, chain A (#14) with LOC Os02g51820.pdb, chain A (#6), sequence alignment score = 661.3
RMSD between 214 pruned atom pairs is 0.893 angstroms; (across all 348 pairs: 20.311)
Matchmaker AtLDPS.pdb, chain A (#14) with Mapoly0081s0028.pdb, chain A (#7), sequence alignment score = 793.4
RMSD between 217 pruned atom pairs is 1.002 angstroms; (across all 381 pairs: 26.880)
Matchmaker AtLDPS.pdb, chain A (#14) with Pp3c2 10560V3.pdb, chain A (#8), sequence alignment score = 779.6
RMSD between 205 pruned atom pairs is 1.136 angstroms; (across all 370 pairs: 19.371)
Matchmaker AtLDPS.pdb, chain A (#14) with At18CS.pdb, chain A (#9), sequence alignment score = 756.7
RMSD between 219 pruned atom pairs is 0.885 angstroms; (across all 357 pairs: 16.728)
Matchmaker AtLDPS.pdb, chain A (#14) with Solyc01g105290.pdb, chain A (#10), sequence alignment score = 712.7
RMSD between 216 pruned atom pairs is 0.945 angstroms; (across all 368 pairs: 22.505)
Matchmaker AtLDPS.pdb, chain A (#14) with Solyc02g014670.pdb, chain A (#11), sequence alignment score = 1114.7
RMSD between 226 pruned atom pairs is 0.697 angstroms; (across all 393 pairs: 26.691)
Matchmaker AtLDPS.pdb, chain A (#14) with VIT_10s0042g00560.pdb, chain A (#12), sequence alignment score = 1213.6
RMSD between 237 pruned atom pairs is 0.716 angstroms; (across all 394 pairs: 17.019)
Matchmaker AtLDPS.pdb, chain A (#14) with VIT_12s0028g00580.pdb, chain A (#13), sequence alignment score = 747
RMSD between 214 pruned atom pairs is 0.969 angstroms; (across all 354 pairs: 21.619)
Supplementary Figure S9B
t-Test: Two-Sample Assuming Unequal Variances
LD diameter: 15-d leaf WT (Col-0) vs. ldps-2
	Variable 1	Variable 2
Mean	0.545706	0.561418
Variance	0.0192619	0.0217429
Observations	5243	4861
Hypothesized Mean Difference	0
df	9919
t Stat	-5.5049
P(T<=t) one-tail	1.89286e-08
t Critical one-tail	1.64501
P(T<=t) two-tail	3.78572e-08
t Critical two-tail	1.9602
Supplementary Figure S9C
t-Test: Two-Sample Assuming Unequal Variances
Pollen grain WT (Col-0) vs. ldps-2
	Variable 1	Variable 2
Mean	113.9	125.2
Variance	867.674	1042.48
Observations	20	20
Hypothesized Mean Difference	0
df	38
t Stat	-1.15627
P(T<=t) one-tail	0.127395
t Critical one-tail	1.68595
P(T<=t) two-tail	0.254789
t Critical two-tail	2.02439
Supplementary Figure S12
t-Test: Two-Sample Assuming Equal Variances
df=4; two-tailed; p≤0.05 if t≥2.776; p≤0.01 if t≥4.604
Table of t-statistics resulting from t-tests for each lipid type at each time point
Component name	Nos-0 vs. ldps-1 Day 0	Col-0 vs. ldps-2 Day 0	Nos-0 vs. ldps-1 Day 1	Col-0 vs. ldps-2 Day 1	Nos-0 vs. ldps-1 Day 2	Col-0 vs. ldps-2 Day 2	Nos-0 vs. ldps-1 Day 4	Col-0 vs. ldps-2 Day 4
TAG-48:3-FA16:1_(16:1/16:1/16:1)	0.100292	0.0707408	0.260325	0.874371	0.0169003	0.227425	0.604073	0.976825
TAG-48:0-FA16:0_(16:0/16:0/16:0)	0.113089	0.324248	0.0291478	0.721483	0.377694	0.617866	0.0628012	0.904706
TAG-50:3-FA18:3_(18:3/16:0/16:0)	0.133955	0.382374	0.860364	0.246935	0.785394	0.0975472	0.885127	0.230011
TAG-50:2-FA18:2_(18:2/16:0/16:0)	0.313706	0.310771	0.971685	0.0697669	0.849315	0.0164739	0.953989	0.133751
TAG-50:2-FA18:1_(18:1/16:1/16:0)	0.464258	0.295612	0.311263	0.633855	0.306978	0.0432278	0.614524	0.829664
TAG-50:1-FA18:1_(16:0/16:0/18:1)	0.219149	0.372334	0.866231	0.120042	0.531234	0.185597	0.684797	0.543858
TAG-52:6-FA16:0_(18:3/18:3/16:0)	0.110621	0.295561	0.793468	0.283649	0.636066	0.19714	0.718446	0.158457
TAG-52:5-FA16:0_(18:3/18:2/16:0)	0.101038	0.299932	0.795069	0.191063	0.72208	0.198312	0.887835	0.166583
TAG-52:4-FA18:2_(18:2/18:2/16:0)	0.0529053	0.379254	0.960725	0.171443	0.820514	0.0242909	0.969945	0.234474
TAG-52:4-FA18:1_(18:3/18:1/16:0)	0.127507	0.430823	0.796166	0.327462	0.79166	0.18451	0.842226	0.243457
TAG-52:3-FA18:3_(18:3/18:0/16:0)	0.267048	0.319175	0.867249	0.345133	0.777889	0.0440466	0.851026	0.206927
TAG-52:3-FA18:1_(18:2/18:1/16:0)	0.071381	0.383219	0.894767	0.280858	0.895936	0.0716525	0.931003	0.360155
TAG-52:2-FA18:2_(18:2/18:0/16:0)	0.172951	0.332109	0.922591	0.159204	0.82252	0.0964674	0.930673	0.423333
TAG-52:2-FA18:1_(18:1/18:1/16:0)	0.0559534	0.379077	0.824098	0.225959	0.685783	0.0562149	0.822341	0.496933
TAG-54:9-FA18:3_(18:3/18:3/18:3)	0.160096	0.345468	0.419087	0.377586	0.348525	0.296258	0.434599	0.629842
TAG-54:8-FA18:2_(18:2/18:3/18:3)	0.00327381	0.306844	0.559602	0.215775	0.532083	0.422571	0.54848	0.555489
TAG-54:7-FA18:2_(18:2/18:2/18:3)	0.0299109	0.306344	0.724755	0.365092	0.734624	0.323011	0.777694	0.412004
TAG-54:7-FA18:1_(18:3/18:3/18:1)	0.0221357	0.501891	0.596449	0.444141	0.573594	0.289099	0.700015	0.38102
TAG-54:6-FA18:1_(18:1/18:2/18:3)	0.026977	0.489884	0.773321	0.485386	0.786244	0.308118	0.828809	0.398665
TAG-54:6-FA18:0_(18:0/18:3/18:3)	0.232523	0.451871	0.69036	0.31022	0.661864	0.103599	0.798576	0.332978
TAG-54:6-FA18:2_(18:2/18:2/18:2)	0.0310038	0.387574	0.7621	0.351119	0.752648	0.258157	0.82803	0.374269
TAG-54:5-FA18:3_(18:3/18:1/18:1)	0.0916657	0.370454	0.672366	0.462356	0.666537	0.22235	0.685516	0.417395
TAG-54:5-FA18:2_(18:2/18:2/18:1)	0.000213104	0.418994	0.861747	0.343683	0.86072	0.180958	0.831932	0.33268
TAG-54:5-FA18:0_(18:0/18:2/18:3)	0.150789	0.374718	0.854426	0.385558	0.787976	0.251811	0.83419	0.406118
TAG-54:4-FA18:3_(20:1/18:3/16:0)	0.0251812	0.358401	0.805357	0.298019	0.655834	0.0889796	0.742057	0.301287
TAG-54:4-FA18:2_(18:2/18:1/18:1)	0.10288	0.384891	0.797451	0.255628	0.757783	0.130577	0.800328	0.448792
TAG-54:4-FA18:0_(18:2/18:2/18:0)	0.212243	0.349621	0.845638	0.239334	0.817853	0.0622784	0.937676	0.335881
TAG-54:3-FA18:1_(18:1/18:1/18:1)	0.0523121	0.504266	0.637985	0.305153	0.448869	0.0177757	0.60111	0.602483
TAG-54:3-FA18:3_(18:3/18:0/18:0)	0.319015	0.28951	0.816378	0.364439	0.696527	0.139098	0.822296	0.38659
TAG-54:3-FA18:0_(18:2/18:1/18:0)	0.130936	0.356638	0.885147	0.333332	0.759046	0.0909039	0.916998	0.286633
TAG-54:2-FA18:2_(18:2/18:0/18:0)	0.235465	0.308138	0.92928	0.1682	0.86073	0.118706	0.859991	0.337483
TAG-54:2-FA18:1_(18:1/18:1/18:0)	0.0391326	0.327462	0.811384	0.184865	0.776432	0.0713464	0.877952	0.416373
TAG-56:5-FA20:0_(18:3/18:2/20:0)	0.0934662	0.39052	0.714142	0.354018	0.596143	0.239219	0.804394	0.403125
TAG-56:5-FA18:3_(18:3/18:1/20:1)	0.0320015	0.359508	0.628717	0.408167	0.632972	0.138621	0.729235	0.369333
TAG-56:5-FA18:2_(18:2/18:2/20:1)	0.110432	0.352031	0.713878	0.153278	0.756908	0.0103079	0.80846	0.408524
TAG-56:4-FA18:2_(20:0/18:2/18:2)	0.106056	0.340896	0.707459	0.263325	0.726529	0.186797	0.933268	0.294157
TAG-56:4-FA18:1_(20:1/18:1/18:2)	0.0910467	0.369116	0.763031	0.280956	0.691228	0.1699	0.791982	0.337796
TAG-56:4-FA18:0_(18:0/20:1/18:3)	0.0761708	0.4217	0.673993	0.392831	0.665801	0.22666	0.75439	0.461749
TAG-56:4-FA20:0_(18:1/20:0/18:3)	0.153194	0.30347	0.8638	0.236398	0.685088	0.0803944	0.86448	0.392015
TAG-56:3-FA18:0_(18:0/18:2/20:1)	0.136869	0.340599	0.759622	0.325359	0.749633	0.212413	0.85833	0.477811
TAG-56:3-FA20:1_(20:1/18:1/18:1)	0.0514208	0.377987	0.712039	0.443702	0.749577	0.211218	0.860964	0.492166
TAG-56:3-FA20:0_(20:0/18:2/18:1)	0.148239	0.302506	0.80389	0.29436	0.709872	0.0637506	0.891885	0.332193
TAG-56:2-FA20:1_(20:1/18:1/18:0)	0.185173	0.411505	0.784705	0.380128	0.810752	0.185627	0.877573	0.369424
TAG-56:2-FA20:0_(20:0/18:1/18:1)	0.244407	0.345527	0.881916	0.185743	0.787374	0.152327	0.84234	0.351377
TAG-58:4-FA18:3_(18:3/22:0/18:0)	0.184657	0.339938	0.658361	0.468795	0.562555	0.216006	0.64576	0.50623
TAG-58:4-FA18:2_(20:1/18:2/20:1)	0.0460135	0.417806	0.651246	0.38073	0.683125	0.210403	0.743205	0.464861
TAG-58:4-FA22:1_(22:1/18:2/18:1)	0.0820531	0.384742	0.670324	0.351976	0.680525	0.14605	0.675017	0.371638
TAG-58:3-FA18:2_(18:2/20:1/20:0)	0.108168	0.343265	0.724186	0.273706	0.673585	0.199329	0.793124	0.509247
TAG-58:3-FA22:1_(22:1/18:1/18:1)	0.0861209	0.470264	0.640589	0.54409	0.682748	0.401639	0.655421	0.478376
TAG-58:2-FA18:1_(18:1/20:1/20:0)	0.234563	0.330275	0.722282	0.310226	0.592021	0.215051	0.708684	0.45387
TAG-60:4-FA18:2_(24:0/18:2/18:2)	0.123615	0.222752	0.723766	0.209697	0.667493	0.159213	0.774241	0.279142
TAG-60:4-FA18:1_(24:0/18:1/18:3)	0.0471298	0.348502	0.619392	0.0487681	0.544785	0.0754069	0.861323	0.164698
TAG-60:4-FA24:1_(24:1/18:1/18:2)	0.0339489	0.140706	0.556734	0.244788	0.461041	0.0937672	0.477184	0.272184
TAG-60:3-FA24:1_(24:1/18:1/18:1)	0.0392924	0.432385	0.553845	0.352061	0.344743	0.0770134	0.616876	0.376612
TAG-60:3-FA24:0_(24:0/18:1/18:2)	0.0992829	0.318319	0.767736	0.0931801	0.606101	0.126127	0.696453	0.314334
TAG-60:3-FA20:1_(20:1/18:2/22:0)	0.0192895	0.299418	0.638547	0.286856	0.570505	0.12838	0.686325	0.266117
TAG-60:2-FA18:1_(18:1/22:1/20:0)	0.0475926	0.237456	0.671772	0.240561	0.603157	0.0171651	0.720413	0.48422
TAG-62:3-FA18:2_(24:0/20:1/18:2)	0.182629	0.310506	0.685599	0.148355	0.741279	0.177197	0.626001	0.288634
TAG-58:6-FA18:2_(18:2/18:3/22:1)	0.0679582	0.294127	0.576715	0.389629	0.424322	0.274863	0.671181	0.464529
TAG-58:5-FA18:3_(18:3/20:1/20:1)	0.047292	0.336693	0.569767	0.438711	0.426931	0.251093	0.570486	0.483613
TAG-58:5-FA18:2_(18:2/22:1/18:2)	0.0167209	0.412053	0.609126	0.478819	0.609254	0.234254	0.752648	0.525281
TAG-58:5-FA18:1_(18:3/22:1/18:1)	0.0408941	0.289387	0.57274	0.299734	0.479379	0.159397	0.488672	0.430973
TAG-60:5-FA18:3_(18:3/20:1/22:1)	0.128778	0.314386	0.49772	0.401592	0.364684	0.258289	0.465515	0.401605
TAG-62:5-FA20:1_(20:1/24:1/18:3)	0.323553	0.24762	0.253639	0.246854	0.219275	0.212117	0.256836	0.334431
TAG-62:5-FA22:1_(22:1/22:1/18:3)	0.354127	0.388789	0.221796	0.0633154	0.290925	0.31183	0.403653	0.817374
TAG-62:4-FA22:1_(22:1/22:1/18:2)	0.290387	0.392522	0.516421	0.551125	0.513438	0.619215	0.648852	0.597372
TAG-62:4-FA24:1_(24:1/20:1/18:2)	0.103101	0.390046	0.555049	0.462974	0.480918	0.00672124	0.572873	0.422439
TAG-64:4-FA24:1_(24:1/22:1/18:2)	0.457521	0.214326	0.354349	0.5126	0.390769	0.657888	0.107886	0.298758
TAG-64:3-FA24:1_(24:1/22:1/18:1)	0.197537	0.114051	0.507251	0.681919	0.761278	0.688167	0.952415	0.298527
TAG-54:3-FA20:1_(20:1/18:2/16:0)	0.00334104	0.38167	0.760848	0.224136	0.693448	0.0273064	0.890962	0.333103
TAG-56:2-FA22:1_(22:1/18:1/16:0)	0.25896	0.293228	0.714379	0.423118	0.65194	0.153989	0.769843	0.356071
TAG-58:3-FA20:1_(20:1/20:1/18:1)	0.0979636	0.374825	0.796887	0.458915	0.632323	0.310052	0.724021	0.511108
TAG-60:4-FA22:1_(22:1/18:2/20:1)	0.038164	0.392402	0.676574	0.401274	0.483751	0.236559	0.653604	0.417068
TAG-60:3-FA22:1_(22:1/18:1/20:1)	0.0271617	0.451108	0.673043	0.567922	0.657713	0.411004	0.65067	0.50904
TAG-62:3-FA22:1_(22:1/22:1/18:1)	0.0963248	0.507376	0.606299	0.069854	0.377893	0.9311	0.703922	0.7228
TAG-62:3-FA24:1_(24:1/20:1/18:1)	0.0910463	0.366374	0.645947	0.401271	0.536325	0.352319	0.700659	0.596292
Supplementary Figure S13
t-Test: Two-Sample Assuming Equal Variances
df=4; two-tailed; p≤0.05 if t≥2.776; p≤0.01 if t≥4.604
Table of t-statistics resulting from t-tests for each lipid type at each time point
Component name	Nos-0 vs. ldps-1 Day 0	Col-0 vs. ldps-2 Day 0	Nos-0 vs. ldps-1 Day 1	Col-0 vs. ldps-2 Day 1	Nos-0 vs. ldps-1 Day 2	Col-0 vs. ldps-2 Day 2	Nos-0 vs. ldps-1 Day 4	Col-0 vs. ldps-2 Day 4
DAG-32:2-FA16:1_16:1	1.51508	0.624027	0.192693	0.828733	0.22395	1.08083	0.0812105	0.732375
DAG-32:1-FA16:0_16:1	1.65834	0.547478	0.48839	0.790156	0.178062	0.726205	1.04891	0.584041
DAG-32:0-FA16:0_16:0	0.241463	0.11949	0.531471	0.76578	0.156066	0.307892	0.0844665	1.16033
DAG-34:4-FA18:3_16:1	1.14356	1.46579	0.503908	0.0176922	0.0236595	0.435127	0.687337	0.116342
DAG-34:3-FA18:3_16:0	1.63537	1.49597	0.358105	0.12885	0.477294	0.879377	0.0302316	0.677824
DAG-34:3-FA18:2_16:1	0.368932	0.482697	0.479918	0.934679	0.365451	0.496999	0.583392	1.14017
DAG-34:2-FA18:2_16:0	1.7071	1.28578	0.639173	0.0602186	0.388282	0.706707	0.620022	0.82376
DAG-34:2-FA18:1_16:1	0.495941	0.11468	0.853274	0.562995	0.247414	0.480451	0.377643	0.806192
DAG-34:2-FA18:0_16:2	1.28731	0.0638067	0.0658752	0.803406	0.289083	0.217861	0.160228	1.03968
DAG-34:1-FA18:1_16:0	1.39239	1.08983	0.809509	0.270255	0.265026	0.187998	0.188291	0.97145
DAG-34:0-FA18:0_16:0	0.431289	0.0264965	0.341944	0.534453	0.054718	0.42397	0.751517	1.13409
DAG-36:6-FA18:3_18:3	4.99312	2.89603	0.243459	0.497162	0.145379	0.937373	0.282051	0.885423
DAG-36:5-FA18:2_18:3	3.03731	1.77168	0.356842	0.208512	0.117566	0.78928	0.280586	0.946446
DAG-36:4-FA18:2_18:2	1.01184	1.07357	0.598859	0.096356	0.736348	0.724061	0.376461	0.800567
DAG-36:4-FA18:1_18:3	2.17424	1.22488	0.544052	0.279954	0.406142	1.02915	0.120662	0.961496
DAG-36:3-FA16:1_20:2	2.55491	0.262751	0.253164	0.526028	0.369693	0.981788	0.724978	0.497635
DAG-36:3-FA18:2_18:1	1.35507	1.0717	0.655627	0.0155837	0.559995	0.684171	0.426016	0.859983
DAG-36:2-FA18:1_18:1	2.54231	1.72472	0.710574	0.00421275	0.0215381	0.552195	0.363891	1.06909
DAG-36:2-FA18:2_18:0	1.49762	0.950162	0.208503	0.300562	0.371598	0.723568	0.0543794	0.759698
DAG-36:2-FA20:1_16:1	1.07629	1.45378	1.21685	1.4463	0.144718	1.00501	0.0464238	1.45045
DAG-36:1-FA18:0_18:1	1.835	0.309384	0.402964	0.0772345	0.628099	0.39929	0.282675	0.916008
DAG-36:1-FA20:1_16:0	0.867543	0.193926	0.878149	0.146652	0.735714	0.999722	0.739182	0.897883
DAG-36:0-FA18:0_18:0	0.582464	0.18889	0.51185	1.0269	0.179405	0.327237	0.2725	1.28972
DAG-38:5-FA18:3_20:2	3.95796	3.24256	0.112073	0.0813868	0.277392	0.959019	0.438603	0.920823
DAG-38:4-FA18:3_20:1	2.08633	0.865204	0.464691	0.187978	0.389018	0.830477	0.356002	0.981449
DAG-38:4-FA18:2_20:2	2.19269	1.69576	0.731982	0.324419	0.142376	0.771905	0.659386	0.943653
DAG-38:3-FA18:3_20:0	1.81592	0.414576	0.33532	0.34797	0.571978	0.782359	0.511587	0.991482
DAG-38:3-FA18:2_20:1	1.67376	0.911692	0.613183	0.124097	0.565628	0.800541	0.489198	0.93893
DAG-38:3-FA18:1_20:2	2.00183	0.382685	0.545157	0.25962	0.452715	0.972337	0.463726	0.612465
DAG-38:2-FA18:2_20:0	1.18285	1.1802	0.507653	0.331584	0.595014	0.868675	0.293931	0.801253
DAG-38:2-FA18:1_20:1	1.60129	1.21254	0.52712	0.0840941	0.721799	0.996674	0.598351	0.917272
DAG-38:1-FA16:0_22:1	1.17721	1.04694	1.07086	0.602836	0.360628	1.48307	0.394163	0.552428
DAG-38:1-FA18:1_20:0	1.07601	0.505271	0.509143	0.581652	0.741586	1.03331	0.912924	0.577595
DAG-38:1-FA18:0_20:1	0.00530284	0.428197	0.801262	0.162027	0.691509	0.863686	0.301214	1.04523
DAG-40:4-FA18:3_22:1	1.59449	0.894849	0.295107	0.143049	0.265858	0.427614	0.0982547	0.927027
DAG-40:3-FA18:3_22:0	0.462299	0.786187	0.309064	0.331537	0.00276923	0.605715	0.601132	0.84082
DAG-40:3-FA18:2_22:1	1.81364	0.38027	0.359944	0.0205357	0.363708	0.813335	0.553398	0.753664
DAG-40:3-FA20:2_20:1	1.53014	0.522282	0.5994	0.560576	0.270133	1.09934	0.307666	0.596514
DAG-40:2-FA20:1_20:1	0.64441	1.07624	0.569625	0.212618	0.611774	1.1094	0.402709	0.856132
DAG-40:2-FA18:2_22:0	1.92936	0.339586	0.293501	0.14386	0.97879	0.383082	0.982821	1.02442
DAG-40:2-FA18:1_22:1	1.57925	0.0816237	0.632093	0.161655	0.286495	1.06685	0.432886	1.19522
DAG-40:2-FA20:2_20:0	0.528001	0.80385	0.703999	0.413704	0.319806	1.32092	1.19188	1.27298
DAG-40:1-FA18:1_22:0	1.00542	0.166602	0.452045	0.82952	0.0426288	0.409142	0.355262	0.948534
DAG-40:1-FA20:1_20:0	0.424584	0.484741	0.662057	0.393681	0.694009	1.15461	0.0319046	0.73882
DAG-44:1-FA20:1_24:0	1.20239	0.207812	0.172574	0.141446	1.12907	0.663445	0.318367	0.370601
DAG-44:0-FA22:0_22:0	0.284792	0.412593	0.65692	0.749381	0.0678413	1.37523	2.49391	0.479337
DAG-44:0-FA20:0_24:0	0.050503	0.929202	0.22837	0.69139	1.9988	0.283002	0.761297	0.814398
DAG-46:0-FA22:0_24:0	0.511951	0.183823	0.771212	1.12059	0.991641	0.458832	1.16908	0.868641
DAG-48:0-FA24:0_24:0	0.57531	0.18102	0.454402	1.28269	0.437361	0.494679	0.801776	0.584653
Supplementary Figure S14
t-Test: Two-Sample Assuming Equal Variances
df=4; two-tailed; p≤0.05 if t≥2.776; p≤0.01 if t≥4.604
Table of t-statistics resulting from t-tests for each lipid type at each time point
Component name	Nos-0 vs. ldps-1 Day 0	Col-0 vs. ldps-2 Day 0	Nos-0 vs. ldps-1 Day 1	Col-0 vs. ldps-2 Day 1	Nos-0 vs. ldps-1 Day 2	Col-0 vs. ldps-2 Day 2	Nos-0 vs. ldps-1 Day 4	Col-0 vs. ldps-2 Day 4
MAG-18:3	2.94058	1.95764	0.228152	0.0273064	0.440799	1.07667	0.933521	0.552525
MAG-18:2	1.07288	1.81868	0.176255	0.277055	0.491617	1.04675	0.319216	0.98018
MAG-18:1	1.35482	0.443992	0.607483	0.109276	0.738993	1.05272	0.584018	1.2036
MAG-18:0	0.555505	0.69947	1.37135	0.324988	0.421007	1.40852	0.87121	0.529061
MAG-20:2	1.23703	0.00444171	0.0722819	0.381156	0.278843	1.09655	1.1619	0.821318
MAG-20:1	0.446978	1.12071	0.457292	0.0835421	0.146121	0.875184	0.564891	1.14292
MAG-20:0	0.147918	0.346749	1.1534	1.43778	0.83182	1.1453	1.05618	0.0608735
Supplementary Figure S15
t-Test: Two-Sample Assuming Equal Variances
df=4; two-tailed; p≤0.05 if t≥2.776; p≤0.01 if t≥4.604
Table of t-statistics resulting from t-tests for each lipid type at each time point
Component name	0 day	1 day	2 day	4 day
PC Nos-0 vs. ldps-1	0.139785	1.12147	0.953343	1.04886
PC Col-0 vs. ldps-2	0.75358	5.53677	1.15085	2.43854
PE Nos-0 vs. ldps-1	0.0564912	0.805769	1.32911	1.67591
PE Col-0 vs. ldps-2	1.31537	2.99152	1.56489	0.662321
PG Nos-0 vs. ldps-1	0.834438	0.274151	0.275783	0.242059
PG Col-0 vs. ldps-2	0.220415	4.20287	0.058937	1.35647
PI Nos-0 vs. ldps-1	0.324621	0.921036	0.123643	0.0948688
PI Col-0 vs. ldps-2	0.402092	1.80605	0.186537	1.81764
PS Nos-0 vs. ldps-1	1.87167	1.18138	2.61463	0.67192
PS Col-0 vs. ldps-2	0.793211	4.7283	3.30923	2.86015
LPC Nos-0 vs. ldps-1	4.49709	1.82186	0.239321	1.29941
LPC Col-0 vs. ldps-2	1.09923	4.18531	0.658847	7.77989
LPE Nos-0 vs. ldps-1	0.0185762	0.554008	2.04179	1.05374
LPE Col-0 vs. ldps-2	0.891523	3.33999	0.419515	7.57664
LPG Nos-0 vs. ldps-1	1.41664	0.364537	0.181034	0.047854
LPG Col-0 vs. ldps-2	2.32787	1.17734	0.643185	3.07521
LPI Nos-0 vs. ldps-1	1.71646	0.374196	1.77204	0.45922
LPI Col-0 vs. ldps-2	0.188084	0.828125	0.310778	6.73232
Supplementary Figure S16A
t-Test: Two-Sample Assuming Unequal Variances				t-Test: Two-Sample Assuming Unequal Variances
Mature seed LD-enriched fraction: known LD proteins summed WT (Nos-0) vs. ldps-1				48h seedling LD-enriched fraction: known LD proteins summed WT (Nos-0) vs. ldps-1
	Variable 1	Variable 2			Variable 1	Variable 2
Mean	176.474	170.21		Mean	47.8295	34.2264
Variance	1842.91	434.705		Variance	664.971	104.22
Observations	5	5		Observations	5	5
Hypothesized Mean Difference	0			Hypothesized Mean Difference	0
df	6			df	5
t Stat	0.293486			t Stat	1.09675
P(T<=t) one-tail	0.389519			P(T<=t) one-tail	0.16137
t Critical one-tail	1.94318			t Critical one-tail	2.01505
P(T<=t) two-tail	0.779038			P(T<=t) two-tail	0.322741
t Critical two-tail	2.44691			t Critical two-tail	2.57058
Supplementary Figure S17A
t-Test: Two-Sample Assuming Equal Variances				t-Test: Two-Sample Assuming Equal Variances
Seed germination Nos-0 vs. ldps-1				Seed germination Col-0 vs. ldps-2
	Variable 1	Variable 2			Variable 1	Variable 2
Mean	19.8346	19.6115		Mean	20.3587	20.8198
Variance	2.50732	2.12379		Variance	0.436856	0.032528
Observations	5	5		Observations	3	2
Pooled Variance	2.31556			Pooled Variance	0.30208
Hypothesized Mean Difference	0			Hypothesized Mean Difference	0
df	8			df	3
t Stat	0.23185			t Stat	-0.919036
P(T<=t) one-tail	0.411237			P(T<=t) one-tail	0.212927
t Critical one-tail	1.85955			t Critical one-tail	2.35336
P(T<=t) two-tail	0.822475			P(T<=t) two-tail	0.425853
t Critical two-tail	2.306			t Critical two-tail	3.18245
Supplementary Figure 17B
t-Test: Two-Sample Assuming Equal Variances				t-Test: Two-Sample Assuming Equal Variances				t-Test: Two-Sample Assuming Equal Variances				t-Test: Two-Sample Assuming Equal Variances				t-Test: Two-Sample Assuming Equal Variances				t-Test: Two-Sample Assuming Equal Variances
Hypotocyl length 2-day seedling WT (Nos-0) vs. ldps-1				Hypotocyl length 2-day seedling WT (Col-0) vs. ldps-2				Hypotocyl length 3-day seedling WT (Nos-0) vs. ldps-1				Hypotocyl length 3-day seedling WT (Col-0) vs. ldps-2				Hypotocyl length 4-day seedling WT (Nos-0) vs. ldps-1				Hypotocyl length 4-day seedling WT (Col-0) vs. ldps-2
	Variable 1	Variable 2			Variable 1	Variable 2			Variable 1	Variable 2			Variable 1	Variable 2			Variable 1	Variable 2			Variable 1	Variable 2
Mean	3.63419	3.49994		Mean	5.97175	6.50838		Mean	11.4584	11.938		Mean	12.8766	12.8012		Mean	17.4883	17.1843		Mean	16.2978	15.3944
Variance	0.66816	0.626311		Variance	3.73813	4.90991		Variance	1.04183	1.58689		Variance	3.10734	4.91957		Variance	3.52259	5.76941		Variance	5.41612	4.09076
Observations	16	16		Observations	16	16		Observations	14	16		Observations	16	16		Observations	16	15		Observations	14	16
Pooled Variance	0.647235			Pooled Variance	4.32402			Pooled Variance	1.33382			Pooled Variance	4.01346			Pooled Variance	4.60726			Pooled Variance	4.7061
Hypothesized Mean Difference	0			Hypothesized Mean Difference	0			Hypothesized Mean Difference	0			Hypothesized Mean Difference	0			Hypothesized Mean Difference	0			Hypothesized Mean Difference	0
df	30			df	30			df	28			df	30			df	29			df	28
t Stat	0.471985			t Stat	-0.729915			t Stat	-1.13467			t Stat	0.106506			t Stat	0.394046			t Stat	1.13794
P(T<=t) one-tail	0.320176			P(T<=t) one-tail	0.235552			P(T<=t) one-tail	0.133068			P(T<=t) one-tail	0.457945			P(T<=t) one-tail	0.348215			P(T<=t) one-tail	0.132395
t Critical one-tail	1.69726			t Critical one-tail	1.69726			t Critical one-tail	1.70113			t Critical one-tail	1.69726			t Critical one-tail	1.69913			t Critical one-tail	1.70113
P(T<=t) two-tail	0.640353			P(T<=t) two-tail	0.471104			P(T<=t) two-tail	0.266136			P(T<=t) two-tail	0.91589			P(T<=t) two-tail	0.69643			P(T<=t) two-tail	0.264791
t Critical two-tail	2.04227			t Critical two-tail	2.04227			t Critical two-tail	2.04841			t Critical two-tail	2.04227			t Critical two-tail	2.04523			t Critical two-tail	2.04841
Supplementary Figure S17C
t-Test: Two-Sample Assuming Equal Variances				t-Test: Two-Sample Assuming Equal Variances				t-Test: Two-Sample Assuming Equal Variances				t-Test: Two-Sample Assuming Equal Variances				t-Test: Two-Sample Assuming Equal Variances				t-Test: Two-Sample Assuming Equal Variances				t-Test: Two-Sample Assuming Equal Variances				t-Test: Two-Sample Assuming Equal Variances				t-Test: Two-Sample Assuming Equal Variances				t-Test: Two-Sample Assuming Equal Variances
Seedling length 2-day seedling WT (Nos-0) vs. ldps-1				Seedling length 2-day seedling WT (Col-0) vs. ldps-2				Seedling length 3-day seedling WT (Nos-0) vs. ldps-1				Seedling length 3-day seedling WT (Col-0) vs. ldps-2				Seedling length 4-day seedling WT (Nos-0) vs. ldps-1				Seedling length 4-day seedling WT (Col-0) vs. ldps-2				Seedling length 8-day seedling WT (Nos-0) vs. ldps-1				Seedling length 8-day seedling WT (Col-0) vs. ldps-2				Seedling length 11-day seedling WT (Nos-0) vs. ldps-1				Seedling length 11-day seedling WT (Col-0) vs. ldps-2
	Variable 1	Variable 2			Variable 1	Variable 2			Variable 1	Variable 2			Variable 1	Variable 2			Variable 1	Variable 2			Variable 1	Variable 2			Variable 1	Variable 2			Variable 1	Variable 2			Variable 1	Variable 2			Variable 1	Variable 2
Mean	2.85241	2.40656		Mean	2.63607	2.81975		Mean	5.67573	5.58511		Mean	5.15107	6.01269		Mean	8.6625	8.956		Mean	7.909	8.97413		Mean	24.6826	24.3457		Mean	25.3249	26.9398		Mean	41.317	39.1263		Mean	41.8944	44.9622
Variance	0.127429	0.233648		Variance	0.0942547	0.213842		Variance	1.06074	0.26628		Variance	0.57166	0.512179		Variance	2.50339	0.633389		Variance	1.36698	2.02137		Variance	11.8662	8.23704		Variance	10.8707	14.5657		Variance	24.6975	25.5518		Variance	38.4743	38.9061
Observations	22	18		Observations	14	16		Observations	22	18		Observations	14	16		Observations	22	18		Observations	14	16		Observations	22	18		Observations	14	16		Observations	22	18		Observations	14	16
Pooled Variance	0.174948			Pooled Variance	0.158319			Pooled Variance	0.705326			Pooled Variance	0.539795			Pooled Variance	1.66681			Pooled Variance	1.71754			Pooled Variance	10.2426			Pooled Variance	12.8502			Pooled Variance	25.0797			Pooled Variance	38.7056
Hypothesized Mean Difference	0			Hypothesized Mean Difference	0			Hypothesized Mean Difference	0			Hypothesized Mean Difference	0			Hypothesized Mean Difference	0			Hypothesized Mean Difference	0			Hypothesized Mean Difference	0			Hypothesized Mean Difference	0			Hypothesized Mean Difference	0			Hypothesized Mean Difference	0
df	38			df	28			df	38			df	28			df	38			df	28			df	38			df	28			df	38			df	28
t Stat	3.35394			t Stat	-1.26141			t Stat	0.339491			t Stat	-3.20452			t Stat	-0.715291			t Stat	-2.2208			t Stat	0.331186			t Stat	-1.23103			t Stat	1.37633			t Stat	-1.34746
P(T<=t) one-tail	0.000907675			P(T<=t) one-tail	0.108785			P(T<=t) one-tail	0.368055			P(T<=t) one-tail	0.00168321			P(T<=t) one-tail	0.239401			P(T<=t) one-tail	0.0173141			P(T<=t) one-tail	0.371162			P(T<=t) one-tail	0.114276			P(T<=t) one-tail	0.0883875			P(T<=t) one-tail	0.0943173
t Critical one-tail	1.68595			t Critical one-tail	1.70113			t Critical one-tail	1.68595			t Critical one-tail	1.70113			t Critical one-tail	1.68595			t Critical one-tail	1.70113			t Critical one-tail	1.68595			t Critical one-tail	1.70113			t Critical one-tail	1.68595			t Critical one-tail	1.70113
P(T<=t) two-tail	0.00181535			P(T<=t) two-tail	0.217571			P(T<=t) two-tail	0.736109			P(T<=t) two-tail	0.00336641			P(T<=t) two-tail	0.478801			P(T<=t) two-tail	0.0346283			P(T<=t) two-tail	0.742323			P(T<=t) two-tail	0.228551			P(T<=t) two-tail	0.176775			P(T<=t) two-tail	0.188635
t Critical two-tail	2.02439			t Critical two-tail	2.04841			t Critical two-tail	2.02439			t Critical two-tail	2.04841			t Critical two-tail	2.02439			t Critical two-tail	2.04841			t Critical two-tail	2.02439			t Critical two-tail	2.04841			t Critical two-tail	2.02439			t Critical two-tail	2.04841
Supplementary Figure S17D
t-Test: Two-Sample Assuming Equal Variances				t-Test: Two-Sample Assuming Equal Variances				t-Test: Two-Sample Assuming Equal Variances				t-Test: Two-Sample Assuming Equal Variances
Plant height 40-day-old WT (Nos-0) vs. ldps-1				Plant height 40-old WT (Col-0) vs. ldps-2				Plant height 47-day-old WT (Nos-0) vs. ldps-1				Plant height 47-day-old WT (Col-0) vs. ldps-2
	Variable 1	Variable 2			Variable 1	Variable 2			Variable 1	Variable 2			Variable 1	Variable 2
Mean	49.975	50.6857		Mean	50.5167	50.74		Mean	27.5889	28.2375		Mean	29.375	28.45
Variance	12.5964	19.5481		Variance	11.2337	3.863		Variance	16.7986	59.7084		Variance	10.7364	29.359
Observations	8	7		Observations	6	5		Observations	9	8		Observations	8	6
Pooled Variance	15.8049			Pooled Variance	7.95781			Pooled Variance	36.8232			Pooled Variance	18.4958
Hypothesized Mean Difference	0			Hypothesized Mean Difference	0			Hypothesized Mean Difference	0			Hypothesized Mean Difference	0
df	13			df	9			df	15			df	12
t Stat	-0.34542			t Stat	-0.130744			t Stat	-0.219971			t Stat	0.398255
P(T<=t) one-tail	0.367652			P(T<=t) one-tail	0.449427			P(T<=t) one-tail	0.41443			P(T<=t) one-tail	0.348718
t Critical one-tail	1.77093			t Critical one-tail	1.83311			t Critical one-tail	1.75305			t Critical one-tail	1.78229
P(T<=t) two-tail	0.735304			P(T<=t) two-tail	0.898854			P(T<=t) two-tail	0.828859			P(T<=t) two-tail	0.697437
t Critical two-tail	2.16037			t Critical two-tail	2.26216			t Critical two-tail	2.13145			t Critical two-tail	2.17881
Supplementary Figure S17E
t-Test: Two-Sample Assuming Equal Variances				t-Test: Two-Sample Assuming Equal Variances				t-Test: Two-Sample Assuming Equal Variances				t-Test: Two-Sample Assuming Equal Variances
Silique # 40-day-old WT (Nos-0) vs. ldps-1				Silique # 40-day-old WT (Col-0) vs. ldps-2				Silique # 47-day-old WT (Nos-0) vs. ldps-1				Silique # 47-day-old WT (Col-0) vs. ldps-2
	Variable 1	Variable 2			Variable 1	Variable 2			Variable 1	Variable 2			Variable 1	Variable 2
Mean	121.25	136.714		Mean	127.667	152.2		Mean	9.55556	13.875		Mean	25.75	25.1667
Variance	875.071	1291.24		Variance	1151.87	1721.7		Variance	12.7778	115.839		Variance	123.929	168.167
Observations	8	7		Observations	6	5		Observations	9	8		Observations	8	6
Pooled Variance	1067.15			Pooled Variance	1405.13			Pooled Variance	60.8731			Pooled Variance	142.361
Hypothesized Mean Difference	0			Hypothesized Mean Difference	0			Hypothesized Mean Difference	0			Hypothesized Mean Difference	0
df	13			df	9			df	15			df	12
t Stat	-0.914673			t Stat	-1.08084			t Stat	-1.13935			t Stat	0.0905269
P(T<=t) one-tail	0.188509			P(T<=t) one-tail	0.153938			P(T<=t) one-tail	0.136213			P(T<=t) one-tail	0.464681
t Critical one-tail	1.77093			t Critical one-tail	1.83311			t Critical one-tail	1.75305			t Critical one-tail	1.78229
P(T<=t) two-tail	0.377017			P(T<=t) two-tail	0.307876			P(T<=t) two-tail	0.272426			P(T<=t) two-tail	0.929362
t Critical two-tail	2.16037			t Critical two-tail	2.26216			t Critical two-tail	2.13145			t Critical two-tail	2.17881
Supplmental Figure S17F
t-Test: Two-Sample Assuming Equal Variances				t-Test: Two-Sample Assuming Equal Variances
Total seed weight WT (Nos-0) vs. ldps-1				Total seed weight WT (Col-0) vs. ldps-2
	Variable 1	Variable 2			Variable 1	Variable 2
Mean	0.109519	0.119631		Mean	0.0981574	0.0826543
Variance	0.00616457	0.00579908		Variance	0.00283668	0.00164161
Observations	36	35		Observations	33	29
Pooled Variance	0.00598448			Pooled Variance	0.00227898
Hypothesized Mean Difference	0			Hypothesized Mean Difference	0
df	69			df	60
t Stat	-0.550616			t Stat	1.27588
P(T<=t) one-tail	0.291838			P(T<=t) one-tail	0.103458
t Critical one-tail	1.66724			t Critical one-tail	1.67065
P(T<=t) two-tail	0.583675			P(T<=t) two-tail	0.206916
t Critical two-tail	1.99495			t Critical two-tail	2.0003
Supplementary Figure S20B
t-Test: Two-Sample Assuming Equal Variances				t-Test: Two-Sample Assuming Equal Variances				t-Test: Two-Sample Assuming Equal Variances				t-Test: Two-Sample Assuming Equal Variances
2-day seedlings WT (Col-0) vs. LDPS OE1				2-day seedlings WT (Col-0) vs. LDPS OE2				4-day seedlings WT (Col-0) vs. LDPS OE1				4-day seedlings WT (Col-0) vs. LDPS OE2
	Variable 1	Variable 2			Variable 1	Variable 2			Variable 1	Variable 2			Variable 1	Variable 2
Mean	4.44015	3.50898		Mean	4.44015	3.83329		Mean	17.5686	17.2125		Mean	17.5686	16.0748
Variance	1.5626	1.50588		Variance	1.5626	1.13319		Variance	2.88687	5.50373		Variance	2.88687	1.67148
Observations	59	59		Observations	59	58		Observations	59	59		Observations	59	59
Pooled Variance	1.53424			Pooled Variance	1.34976			Pooled Variance	4.1953			Pooled Variance	2.27917
Hypothesized Mean Difference	0			Hypothesized Mean Difference	0			Hypothesized Mean Difference	0			Hypothesized Mean Difference	0
df	116			df	115			df	116			df	116
t Stat	4.08313			t Stat	2.82492			t Stat	0.944286			t Stat	5.37426
P(T<=t) one-tail	4.1006e-05			P(T<=t) one-tail	0.00278842			P(T<=t) one-tail	0.173493			P(T<=t) one-tail	2.01295e-07
t Critical one-tail	1.6581			t Critical one-tail	1.65821			t Critical one-tail	1.6581			t Critical one-tail	1.6581
P(T<=t) two-tail	8.20121e-05			P(T<=t) two-tail	0.00557684			P(T<=t) two-tail	0.346986			P(T<=t) two-tail	4.0259e-07
t Critical two-tail	1.98063			t Critical two-tail	1.98081			t Critical two-tail	1.98063			t Critical two-tail	1.98063
Supplementary Figure S21
t-Test: Two-Sample Assuming Equal Variances
two-tailed; p≤0.05; p≤0.01
Table of p-values resulting from t-tests for each lipid type at each time point
Component name	WT Col-0 vs. LDPS-OE1 Day 0	WT Col-0 vs. LDPS-OE2 Day 0	WT Col-0 vs. LDPS-OE1 Day 1	WT Col-0 vs. LDPS-OE2 Day 1	WT Col-0 vs. LDPS-OE1 Day 2	WT Col-0 vs. LDPS-OE2 Day 2	WT Col-0 vs. LDPS-OE1 Day 4	WT Col-0 vs. LDPS-OE2 Day 4
TAG_48:0-FA 16:0	-	-	-	-	0.197022	0.241504	0.00847531	0.00128919
TAG_50:1-FA 18:1	0.00250073	0.00231947	0.000916094	0.00381492	1.72757e-06	0.00225918	0.00430077	0.00523666
TAG_50:2-FA 18:1	0.0399685	0.0203001	0.111434	0.000323393	0.00962792	0.0140048	0.455366	0.770713
TAG_50:2-FA 18:2	0.0515858	0.0242914	0.0612459	0.0106514	1.08086e-06	0.00401466	0.0341538	0.000291804
TAG_50:3-FA 18:3	0.0135707	0.00243005	0.105322	0.641834	0.00652832	0.0957555	0.00202679	0.0904852
TAG_52:2-FA 18:2	0.0399685	0.000453989	0.154162	0.00012021	0.000112371	0.00228394	0.00223642	0.000398855
TAG_52:3-FA 18:1	0.0330721	0.368315	0.0238807	0.36356	0.000754787	0.125693	0.317021	0.302524
TAG_52:3-FA 18:3	0.23607	0.00201374	0.847593	0.0506709	0.0485789	0.00379824	0.0598379	0.00115016
TAG_52:4-FA 18:1	0.000407077	0.00487568	0.00576014	0.504241	0.0136078	0.0277735	0.000165035	0.0587185
TAG_52:5-FA 16:0	0.00361332	0.00361446	0.879765	0.115077	0.455745	0.0486309	0.00443352	0.0635705
TAG_52:6-FA 16:0	0.4876	0.420806	0.279202	0.317534	0.107494	1	0.544737	0.411694
TAG_54:2-FA 18:2	0.51738	0.00187679	0.52796	0.0132293	0.0188259	0.000672461	0.153064	0.18665
TAG_54:3-FA 18:0	0.0126553	4.69584e-05	0.143917	0.000755351	0.000229081	1.38677e-05	0.0246985	0.0028077
TAG_54:3-FA 18:3	0.446635	0.026526	0.394369	0.00712907	0.538338	0.00206027	0.0218057	0.0673428
TAG_54:3-FA 20:1	0.00547018	0.00100285	0.258707	0.00941361	0.0502032	3.73125e-06	0.0117172	0.652165
TAG_54:4-FA 18:0	0.239133	0.0818399	0.570171	0.608549	0.0132997	0.922949	0.0193413	0.000287892
TAG_54:4-FA 18:2	0.0109676	0.181026	0.0177185	0.262662	9.10553e-06	0.00314486	0.0620854	0.131753
TAG_54:4-FA 18:3	0.0305006	0.81417	0.665948	0.13992	0.00192982	0.000246911	0.956774	0.00949925
TAG_54:5-FA 18:0	0.661899	0.393805	0.0908436	0.261624	0.201117	0.027074	0.111434	0.227669
TAG_54:5-FA 18:3	0.000158494	0.000508895	0.00651975	0.260863	0.135147	0.117012	0.000212372	0.415325
TAG_54:6-FA 18:0	0.557292	0.176727	0.849568	0.658394	0.106913	0.19749	0.262846	0.478065
TAG_54:6-FA 18:1	0.0191529	0.630037	0.0461366	0.283216	0.19239	0.298004	0.00619577	0.917012
TAG_54:7-FA 18:1	0.000227377	0.000412026	0.047522	0.173695	0.0472232	0.000147546	0.000578004	0.0385669
TAG_54:8-FA 18:2	0.000600713	0.00246761	0.118246	0.70719	0.0132726	0.588025	0.0440051	0.015991
TAG_56:2-FA 20:0	0.155861	0.00767583	0.955404	0.0830993	0.0193013	0.00111985	0.00929466	0.00215616
TAG_56:2-FA 20:1	0.909849	0.0156066	0.669567	0.286965	0.238338	0.00319844	0.00137289	0.00010607
TAG_56:2-FA 22:1	0.853517	0.0514002	0.793316	0.529862	0.892879	0.00620633	0.000334549	0.00233021
TAG_56:3-FA 18:0	0.244698	0.960825	0.783835	0.0207165	0.104513	0.467982	0.468991	0.000814672
TAG_56:3-FA 20:0	0.511088	0.212079	0.433724	0.0930172	0.200032	0.000500558	0.0754264	0.00350315
TAG_56:3-FA 20:1	0.0317172	0.00149208	0.415496	0.0728104	0.0999897	0.000113805	0.121919	0.08343
TAG_56:4-FA 18:0	0.935297	0.018123	0.260203	0.514182	0.407084	0.0110073	0.816152	0.0188518
TAG_56:4-FA 18:1	0.0163353	0.00701346	0.984145	0.0191212	0.273591	0.000108605	0.000332151	5.81112e-05
TAG_56:4-FA 20:0	0.273375	0.13816	0.618824	0.269877	0.559459	0.0195838	0.265523	0.0180315
TAG_56:5-FA 18:3	0.0150985	0.0196913	0.895292	0.00582351	0.0637364	4.89434e-05	0.0230562	0.000234199
TAG_56:5-FA 20:0	0.944985	0.432894	0.0249435	0.488042	0.392787	0.0203847	0.00108342	0.226259
TAG_58:2-FA 18:1	0.684391	0.0140637	0.634674	0.510757	0.490414	0.00433501	0.874333	0.0413878
TAG_58:3-FA 18:2	0.398002	0.367821	0.953288	0.263198	0.432845	0.00859805	0.137539	0.523742
TAG_58:3-FA 22:1	0.756979	0.174373	0.724815	0.869763	0.732555	0.00277323	0.216547	0.115922
TAG_58:4-FA 18:2	0.78163	0.124727	0.298659	0.982189	0.00718036	0.0572964	0.000440889	0.0054599
TAG_58:4-FA 18:3	0.555398	0.0483381	0.445716	0.114196	0.441364	0.0171205	0.859674	0.581374
TAG_58:4-FA 22:1	0.903231	0.0210867	0.535011	0.733128	0.0308928	0.0087436	0.608536	0.0912303
TAG_58:5-FA 18:1	0.189404	0.562188	0.791028	0.749665	0.116048	0.2626	0.521025	0.900259
TAG_58:5-FA 18:3	0.957674	0.0340886	0.0651193	0.0119462	0.000396144	0.000429567	0.586775	0.6299
TAG_58:6-FA 18:2	0.266442	0.143782	0.649761	0.695258	0.00121893	0.433303	0.105911	0.313427
TAG_60:2-FA 18:1	0.8383	0.395791	0.805902	0.505958	0.135273	0.000120367	0.523742	0.0789763
TAG_60:3-FA 20:1	0.402987	0.8212	0.264467	0.28739	0.754161	0.00355526	0.00634313	0.0707337
TAG_60:3-FA 22:1	0.443224	0.617615	0.311571	0.370219	0.689057	0.00326807	0.00338614	0.55879
TAG_60:3-FA 24:0	0.821991	0.662644	1	0.471362	0.135503	0.00134119	0.141113	0.141113
TAG_60:4-FA 18:1	0.54031	0.808887	0.579584	0.0545673	0.364458	0.0319774	0.216547	0.451139
TAG_60:4-FA 18:2	0.639462	0.379343	0.866129	0.738386	0.413564	0.00829199	0.0398891	0.543368
TAG_60:4-FA 22:1	0.201182	0.920703	0.629033	0.839991	0.179694	0.00374927	0.102172	0.86396
TAG_60:4-FA 24:0	0.221708	0.0789763	0.217406	0.246794	0.771065	0.00299977	0.128122	0.351101
TAG_60:5-FA 18:3	0.567975	0.163348	0.756226	0.717079	0.387101	0.0335748	0.4876	0.113445
TAG_62:3-FA 18:2	1	0.724466	0.544737	0.0655877	0.0675833	0.000672364	0.000117589	0.0277844
TAG_62:3-FA 20:1	1	0.346594	1	0.195016	0.797972	0.0138499	0.000446351	0.172003
TAG_62:3-FA 22:1	-	-	1	0.544737	0.124977	0.066688	-	-
TAG_62:4-FA 18:2	0.373375	0.397204	0.523742	0.402149	0.407084	0.0216099	0.00766973	0.141113
TAG_62:4-FA 22:1	0.346594	0.346594	0.346594	-	-	0.0399685	0.346594	0.346594
TAG_62:5-FA 18:3	0.241504	1	0.544737	1	0.878617	0.0352652	0.141113	-
TAG_62:5-FA 22:1	1	0.544737	0.346594	0.346594	-	0.0399685	0.346594	0.544737
Supplementary Figure S22
t-Test: Two-Sample Assuming Equal Variances
two-tailed; p≤0.05; p≤0.01
Table of p-values resulting from t-tests for each lipid type at each time point
Component name	WT Col-0 vs. LDPS-OE1 Day 0	WT Col-0 vs. LDPS-OE2 Day 0	WT Col-0 vs. LDPS-OE1 Day 1	WT Col-0 vs. LDPS-OE2 Day 1	WT Col-0 vs. LDPS-OE1 Day 2	WT Col-0 vs. LDPS-OE2 Day 2	WT Col-0 vs. LDPS-OE1 Day 4	WT Col-0 vs. LDPS-OE2 Day 4
DAG_32:0(16:0-16:0)_FA 16:0	0.274333	0.0611696	0.636994	0.942919	0.123195	0.887042	0.237184	0.0107079
DAG_32:1(16:0-16:1)_FA 16:1	0.763075	0.492903	0.712722	0.718048	0.039248	0.00750209	0.257757	0.0514806
DAG_32:2(14:0-18:2)_FA 14:0	0.147487	0.838464	0.787819	0.825785	0.439703	0.775465	0.599834	0.20686
DAG_34:0(16:0-18:0)_FA 16:0	0.375031	0.201977	0.319725	0.35723	0.25903	0.251437	0.00180666	0.000294607
DAG_34:1(16:0-18:1)_FA 18:1	0.351393	0.493642	0.3158	0.0891066	0.0117577	0.00707448	0.684406	0.658629
DAG_34:2(16:0-18:2)_FA 18:2	0.027033	0.000581795	0.0661081	0.466427	0.00222428	2.78535e-05	0.0156542	0.0163573
DAG_34:2(16:1-18:1)_FA 18:1	0.891228	0.600093	0.650526	0.310302	0.0245752	0.0154268	0.401382	0.109983
DAG_34:3(16:0-18:3)_FA 18:3	0.0507215	0.00185892	0.00636411	0.000579574	0.182968	0.517516	3.311e-05	0.00495733
DAG_34:3(16:1-18:2)_FA 18:2	0.676109	0.0741748	0.303187	0.0323405	0.00435434	0.0321582	0.158605	0.849112
DAG_34:4(16:1-18:3)_FA 16:1	0.00949115	0.0299579	0.0245639	0.000426016	0.451369	0.565652	5.08741e-05	0.000336243
DAG_36:0(18:0-18:0)_FA 18:0	0.0381492	0.206692	0.00277103	0.172483	0.256925	0.892157	0.0021109	1.1564e-06
DAG_36:1(16:1-20:0)_FA 20:0	0.650176	0.489524	0.164271	0.240251	0.185679	0.499719	0.609358	0.0302104
DAG_36:1(18:0-18:1)_FA 18:0	0.661734	0.181418	0.864189	0.211159	0.53805	0.0448447	0.339271	0.36727
DAG_36:2(16:1-20:1)_FA 20:1	0.0912514	0.255634	0.138682	0.27131	0.0612435	0.811402	0.000417529	1.80629e-05
DAG_36:2(18:0-18:2)_FA 18:2	0.593217	0.630106	0.00822086	0.0904308	0.139339	0.522192	0.277242	0.492697
DAG_36:2(18:1-18:1)_FA 18:1	0.390535	0.468549	0.0398603	0.0420932	0.00372799	0.0183342	0.00154482	0.26991
DAG_36:3(16:1-20:2)_FA 16:1	0.852781	0.807487	0.282751	0.249799	0.267942	0.0427479	0.65137	0.524595
DAG_36:3(18:1-18:2)_FA 18:1	0.025887	0.0297915	0.595123	0.149044	0.0289751	0.0214854	0.000154683	6.4202e-05
DAG_36:4(18:1-18:3)_FA 18:3	0.0136191	0.715711	0.00337934	0.00199269	0.958978	0.923225	0.00511038	0.02158
DAG_36:4(18:2-18:2)_FA 18:2	0.27965	0.275867	2.96979e-05	7.02242e-06	0.201742	0.748649	0.00625389	0.0125387
DAG_36:5(18:2-18:3)_FA 18:3	0.219817	0.00161483	0.0895982	0.0740665	0.214477	0.618071	0.0114846	0.00185428
DAG_36:6(18:3-18:3)_FA 18:3	0.0283449	0.259454	0.00515739	6.82994e-05	0.0514753	0.0533954	0.0508627	0.542397
DAG_38:1(18:0-20:1)_FA 18:0	0.258925	0.88117	0.694502	0.212699	0.0421601	0.027973	0.00396403	0.018905
DAG_38:1(18:0-20:1)_FA 20:1	0.00144754	0.023716	0.215524	0.296264	0.742663	0.318847	0.601237	0.801574
DAG_38:1(18:1-20:0)_FA 18:1	0.201076	0.282876	0.635472	0.116497	0.0409312	0.000982014	0.00766242	0.21567
DAG_38:2(18:1-20:1)_FA 20:1	0.00309275	0.00649328	0.635498	0.970478	0.00256088	0.211764	0.88814	0.992825
DAG_38:2(18:2-20:0)_FA 18:2	0.180673	0.137041	0.412534	0.0655505	0.00744387	0.030545	0.000643549	0.0242356
DAG_38:3(18:1-20:2)_FA 20:2	0.291652	0.161759	0.573885	0.483666	0.060426	0.970606	0.0144108	0.179715
DAG_38:3(18:2-20:1)_FA 18:2	0.000354752	0.000262175	0.599487	0.307668	7.87399e-05	0.00972574	0.00014413	0.0104042
DAG_38:3(18:3-20:0)_FA 20:0	0.577634	0.134887	0.727897	0.359102	0.0111177	0.0113403	0.265026	0.34495
DAG_38:4(18:2-20:2)_FA 20:2	0.254065	0.353751	0.0140648	0.301851	0.00867677	0.149424	0.649995	0.951384
DAG_38:4(18:3-20:1)_FA 18:3	0.352207	0.00525379	0.00455008	0.0351853	4.43223e-05	0.000199387	0.0407688	0.117848
DAG_38:5(18:3-20:2)_FA 20:2	0.537724	0.54663	0.176807	0.00610894	9.18307e-05	0.00132552	0.398107	0.569765
DAG_40:1(20:0-20:1)_FA 20:0	0.50105	0.104907	0.841017	0.743417	0.49238	0.347582	0.00775688	0.0251614
DAG_40:2(18:1-22:1)_FA 22:1	0.0663928	0.034805	0.399819	0.963418	0.0722567	0.494097	0.00544837	0.273473
DAG_40:2(18:2-22:0)_FA 22:0	0.268924	0.789171	0.915629	0.560653	0.00221013	0.00161049	0.0216727	0.020994
DAG_40:2(20:1-20:1)_FA 20:1	0.00088904	0.0129009	0.0680525	0.0743187	0.0034177	0.0751787	0.0020926	0.00903279
DAG_40:3(18:2-22:1)_FA 22:1	4.365e-05	0.000244422	0.116314	0.0322972	0.000161146	0.0486519	0.000389325	0.00150798
DAG_40:3(18:3-22:0)_FA 22:0	0.771087	0.341013	0.385786	0.969613	0.169061	0.363789	0.18395	0.145325
DAG_40:3(20:1-20:2)_FA 20:2	0.264688	0.237882	0.309573	0.250766	0.00712072	0.00822175	0.00471728	0.0165611
DAG_40:4(18:3-22:1)_FA 18:3	0.907788	0.522177	0.880105	0.0017942	0.0179363	0.00406106	0.134714	0.170354
DAG_44:0(22:0-22:0)_FA 22:0	0.773595	0.755675	0.0154431	0.0290298	0.674471	0.0873423	0.000409407	0.00012975
DAG_46:0(22:0-24:0)_FA 24:0	-	-	-	-	0.194273	0.0432434	0.024244	0.00288292
DAG_48:0(24:0-24:0)_FA 24:0	-	-	0.0450809	0.0450809	0.690014	0.494161	0.00599673	0.00255345
Supplementary Figure S25B
t-Test: Two-Sample Assuming Equal Variances				t-Test: Two-Sample Assuming Equal Variances				t-Test: Two-Sample Assuming Equal Variances				t-Test: Two-Sample Assuming Equal Variances				t-Test: Two-Sample Assuming Equal Variances				t-Test: Two-Sample Assuming Equal Variances				t-Test: Two-Sample Assuming Equal Variances
3-day seedling WT (Col-0) no freezing vs. freezing treatment				3-day seedling oleo1 no freezing vs. freezing treatment				3-day seedling ldps-2 no freezing vs. freezing treatment				3-day seedling LDPS OE1 no freezing vs. freezing treatment				3-day seedling oleo1 LDPS OE1 no freezing vs. freezing treatment				3-day seedling oleo1 LDPS OE2 freezing vs. freezing treatment				3-day seedling oleo1 x ldps-2 no freezing vs. freezing treatment
	Variable 1	Variable 2			Variable 1	Variable 2			Variable 1	Variable 2			Variable 1	Variable 2			Variable 1	Variable 2			Variable 1	Variable 2			Variable 1	Variable 2
Mean	1.99504	2.04329		Mean	3.8185	6.01042		Mean	1.20442	1.202		Mean	2.95092	4.70113		Mean	4.82771	6.39217		Mean	5.04912	6.15771		Mean	1.57417	5.87725
Variance	0.362657	0.882575		Variance	1.18173	2.71883		Variance	0.0877739	0.0630466		Variance	0.583138	1.48816		Variance	0.944801	1.29377		Variance	2.97184	1.49844		Variance	0.176347	7.63115
Observations	24	24		Observations	24	24		Observations	24	24		Observations	24	24		Observations	24	24		Observations	24	24		Observations	24	24
Pooled Variance	0.622616			Pooled Variance	1.95028			Pooled Variance	0.0754103			Pooled Variance	1.03565			Pooled Variance	1.11929			Pooled Variance	2.23514			Pooled Variance	3.90375
Hypothesized Mean Difference	0			Hypothesized Mean Difference	0			Hypothesized Mean Difference	0			Hypothesized Mean Difference	0			Hypothesized Mean Difference	0			Hypothesized Mean Difference	0			Hypothesized Mean Difference	0
df	46			df	46			df	46			df	46			df	46			df	46			df	46
t Stat	-0.211825			t Stat	-5.43709			t Stat	0.0304854			t Stat	-5.95763			t Stat	-5.12253			t Stat	-2.56866			t Stat	-7.54448
P(T<=t) one-tail	0.41659			P(T<=t) one-tail	1.00067e-06			P(T<=t) one-tail	0.487906			P(T<=t) one-tail	1.67581e-07			P(T<=t) one-tail	2.91013e-06			P(T<=t) one-tail	0.00675986			P(T<=t) one-tail	6.99454e-10
t Critical one-tail	1.67866			t Critical one-tail	1.67866			t Critical one-tail	1.67866			t Critical one-tail	1.67866			t Critical one-tail	1.67866			t Critical one-tail	1.67866			t Critical one-tail	1.67866
P(T<=t) two-tail	0.833179			P(T<=t) two-tail	2.00134e-06			P(T<=t) two-tail	0.975812			P(T<=t) two-tail	3.35162e-07			P(T<=t) two-tail	5.82026e-06			P(T<=t) two-tail	0.0135197			P(T<=t) two-tail	1.39891e-09
t Critical two-tail	2.0129			t Critical two-tail	2.0129			t Critical two-tail	2.0129			t Critical two-tail	2.0129			t Critical two-tail	2.0129			t Critical two-tail	2.0129			t Critical two-tail	2.0129
Supplementary Figure S25C
ANOVA test
	Df	Sum Sq	Mean Sq	F value	Pr(<F)
gene	7	3912	558.9	782	<2e-16	***
Residuals	5435	3884	0.7
---
Signif. codes: 0 ‘***’ 0.001 ‘**’ 0.01 ‘*’ 0.05 ‘.’ 0.1 ‘ ’ 1
Pairwise Tukey honestly significant difference (HSD) tests
	diff	lwr	upr	p adj
ldps2_frz-ldps2	0.032167	-0.0971206	0.161455	0.995232
oleo1-ldps2	1.2627	1.11283	1.41258	0
oleo1_frz-ldps2	3.61131	3.4358	3.78681	0
oleo1xldps2-ldps2	0.0698338	-0.0623575	0.202025	0.749454
oleo1xldps2_frz-ldps2	0.3644	0.238863	0.489936	0
WT-ldps2	0.118725	-0.0211634	0.258614	0.165867
WT_frz-ldps2	0.138551	-0.00151449	0.278616	0.0549958
oleo1-ldps2_frz	1.23053	1.08631	1.37475	0
oleo1_frz-ldps2_frz	3.57914	3.40844	3.74984	0
oleo1xldps2-ldps2_frz	0.0376668	-0.0880768	0.16341	0.98537
oleo1xldps2_frz-ldps2_frz	0.332233	0.213505	0.450961	0
WT-ldps2_frz	0.086558	-0.0472541	0.22037	0.508423
WT_frz-ldps2_frz	0.106384	-0.0276131	0.24038	0.237824
oleo1_frz-oleo1	2.3486	2.16183	2.53538	0
oleo1xldps2-oleo1	-1.19287	-1.3397	-1.04604	0
oleo1xldps2_frz-oleo1	-0.898302	-1.03917	-0.757435	0
WT-oleo1	-1.14398	-1.29777	-0.990182	0
WT_frz-oleo1	-1.12415	-1.27811	-0.970196	0
oleo1xldps2-oleo1_frz	-3.54147	-3.71438	-3.36856	0
oleoxldps2_frz-oleo1_frz	-3.24691	-3.41478	-3.07903	0
WT-oleo1_frz	-3.49258	-3.67145	-3.31372	0
WT_frz-oleo1_frz	-3.47276	-3.65176	-3.29375	0
oleo1xldps2_frz-oleo1xldps2	0.294566	0.172682	0.41645	0
WT-oleo1xldps2	0.0488913	-0.0877284	0.185511	0.960047
WT_frz-oleo1xldps2	0.0687167	-0.0680837	0.205517	0.795184
WT-oleo1xldps2_frz	-0.245675	-0.375866	-0.115483	3e-07
WT_frz-oleo1xldps2_frz	-0.225849	-0.35623	-0.0954678	4.3e-06
WT_frz-WT	0.0198255	-0.124426	0.164077	0.999901
