# Supplementary material for: LIPID DROPLET PROTEIN OF SEEDS is involved in the control of lipid droplet size in Arabidopsis seeds and seedlings
Source: Plant Cell. 2025 May 15;37(5):koaf121. doi: 10.1093/plcell/koaf121 (PMC12123417; doi:10.1093/plcell/koaf121)
Supplement: koaf121_Supplementary_Data [file koaf121_supplementary_data.zip › Supplementary Datasets S1-S11 REVISED 2.xlsx]

## Sheet: Dataset S1
Supplementary Dataset S1. LC-MS/MS data of known Arabidopsis LD proteins in WT and ldps-1 seeds and seedlings. Proteins were isolated from total extracts (TE) or lipid droplet (LD)-enriched fractions of mature seeds (seed) or 2-day-old seedlings (48 h) from WT (Nos-0) and mutant (ldps-1) Arabidopsis. Protein were then subjected to an in-gel tryptic digest followed by LC-MS/MS. Five biological rep…
		Average rLFQ TE fraction						Average rLFQ LD-enriched fraction							seed TE										48 h TE										seed LD										48 h LD
Majority protein IDs	Known LD proteins	seed TE WT Nos-0	seed TE ldps-1	Significance	48 h TE WT Nos-0	48 h TE ldps-1	Significance	seed LD WT Nos-0	seed LD ldps-1	Significance	48h LD WT Nos-0	48 h LD ldps-1	Significance		Nos-0 (1)	Nos-0 (2)	Nos-0 (3)	Nos-0 (4)	Nos-0 (5)	ldps-1 (1)	ldps-1 (2)	ldps-1 (3)	ldps-1 (4)	ldps-1 (5)	Nos-0 (1)	Nos-0 (2)	Nos-0 (3)	Nos-0 (4)	Nos-0 (5)	ldps-1 (1)	ldps-1 (2)	ldps-1 (3)	ldps-1 (4)	ldps-1 (5)	Nos-0 (1)	Nos-0 (2)	Nos-0 (3)	Nos-0 (4)	Nos-0 (5)	ldps-1 (1)	ldps-1 (2)	ldps-1 (3)	ldps-1 (4)	ldps-1 (5)	Nos-0 (1)	Nos-0 (2)	Nos-0 (3)	Nos-0 (4)	Nos-0 (5)
AT2G07050	CAS/LAS	0	0	n.s.	0	0.00888498	n.s.	0.044167	0.010232	n.s.	0.0675344	0.0479477	n.s.		0	0	0	0	0	0	0	0	0	0	0	0	0	0	0	0.0444249	0	0	0	0	0	0.102234	0	0.0674787	0.0511225	0	0	0.0511598	0	0	0	0	0.130881	0.124182	0.0826087
AT4G26740	CLO1	1.96724	1.4684	n.s.	0.0227034	0.0118341	n.s.	12.1055	8.99234	**	0.828658	0.759246	n.s.		1.3897	2.36498	1.66898	1.86834	2.54419	1.67994	1.08758	1.35524	1.95262	1.26664	0	0	0.113517	0	0	0	0	0.0591705	0	0	11.0073	12.1119	10.7499	13.2768	13.3814	10.0577	8.33186	10.1451	9.2929	7.13419	1.08837	0.80469	0.493863	1.20594	0.550424
AT5G55240	CLO2	0.260135	0.272519	n.s.	0.0407184	0.0410771	n.s.	2.30612	2.27369	n.s.	2.30683	1.42589	n.s.		0.325083	0.573581	0.119763	0.134508	0.147739	0.347987	0.161936	0.303888	0.355014	0.193772	0.0424205	0.0366926	0.0532112	0.0712676	0	0.130154	0.0405429	0	0.0346882	0	2.76429	1.87859	1.89481	1.95681	3.03609	2.241	2.31524	1.70248	2.07441	3.03531	2.83999	2.45791	0.69825	3.52512	2.01288
AT5G50600	HSD1/HSD1	17.3656	11.0218	*	0.382859	0.137485	n.s.	67.9557	46.2973	n.s.	5.6722	5.8839	n.s.		11.7122	18.3405	16.3641	18.6595	21.7515	10.4916	16.1489	9.87941	8.31494	10.2742	1.09776	0.138071	0.411216	0.226211	0.0410363	0.254919	0.0766906	0.139046	0.162619	0.0541523	43.0278	84.8322	77.6969	84.4567	49.7646	49.395	34.8839	54.0372	55.9629	37.2075	7.52854	6.26865	2.50196	7.87225	4.18958
AT4G10020	HSD5	1.27463	0.579179	*	0.0105615	0.016998	n.s.	5.30543	4.79173	n.s.	0.127421	0.0856847	n.s.		0.543425	1.50176	1.13316	1.67536	1.51944	0.345923	0.399627	0.897464	0.847855	0.405028	0	0	0	0	0.0528077	0.08499	0	0	0	0	2.00454	9.5449	4.75923	5.40333	4.81518	5.99612	4.62927	7.1062	5.31865	0.908427	0.110559	0.185828	0.20636	0.107964	0.0263938
AT5G50770	HSD6	0	0	n.s.	0	0.0129706	n.s.	0.173897	0.0471367	n.s.	0	0	n.s.		0	0	0	0	0	0	0	0	0	0	0	0	0	0	0	0	0	0	0	0.0648531	0	0.432987	0.16397	0.254409	0.0181175	0.0478266	0.062564	0.0709958	0.0542971	0	0	0	0	0	0
AT2G47780	LDAP2	0	0	n.s.	0.0391189	0.0301421	n.s.	0	0	n.s.	6.95552	4.40664	n.s.		0	0	0	0	0	0	0	0	0	0	0.0255082	0.100046	0.0209713	0.0109767	0.0380925	0.0788814	0	0.0291995	0.0194608	0.0231687	0	0	0	0	0	0	0	0	0	0	5.58226	4.97924	8.14644	10.733	5.33666
AT3G05500	LDAP3	0	0.00486252	n.s.	0	0	n.s.	0.0135519	0.106943	**	0.301589	0.376803	n.s.		0	0	0	0	0	0.0243126	0	0	0	0	0	0	0	0	0	0	0	0	0	0	0.0334859	0	0	0	0.0342738	0.139904	0.132562	0.0334907	0.093153	0.135606	0.561643	0.314877	0	0.399308	0.232117
AT3G19920	LDPS	0.0232097	0	n.s.	0	0	n.s.	0.260257	0.041529	*	0	0	n.s.		0.058204	0	0	0	0.0578446	0	0	0	0	0	0	0	0	0	0	0	0	0	0	0	0.116446	0.438806	0.384288	0.245952	0.115795	0.0585473	0	0.101021	0.0480768	0	0	0	0	0	0
AT4G33110	LIME1	0	0	n.s.	0	0	n.s.	0	0	n.s.	0.263403	0.07082	*		0	0	0	0	0	0	0	0	0	0	0	0	0	0	0	0	0	0	0	0	0	0	0	0	0	0	0	0	0	0	0.112516	0.212725	0.442458	0.355673	0.193644
AT3G14360	OBL1	0.0146502	0.0312973	n.s.	0	0.00487946	n.s.	0.468765	0.483134	n.s.	0.858262	0.4893	n.s.		0.0732511	0	0	0	0	0	0	0.0623149	0	0.0941715	0	0	0	0	0	0.0243973	0	0	0	0	0.293887	0.800264	0.39358	0.453432	0.402663	0.493193	0.4363	0.670884	0.503954	0.311339	0.823872	0.869262	0.262053	1.33934	0.996788
AT1G45201	OBL3	0	0	n.s.	0.140413	0.159325	n.s.	0	0	n.s.	0.123589	0.077516	n.s.		0	0	0	0	0	0	0	0	0	0	0	0.158909	0.137043	0.189578	0.216535	0.143461	0.164268	0.185012	0.11725	0.186634	0	0	0	0	0	0	0	0	0	0	0.113445	0.124622	0	0.173009	0.206869
AT4G25140	OLEO1	0.595936	1.11672	n.s.	0.127415	0.101816	n.s.	12.7998	10.105	n.s.	2.86516	1.74546	n.s.		1.81886	0.520159	0.297486	0.239235	0.103936	0.983815	0.658772	1.50007	1.30344	1.13751	0.0532182	0.108252	0.157993	0.108586	0.209026	0.117349	0.116096	0.190075	0	0.085558	20.2994	1.30048	11.6266	8.26842	22.5043	11.5585	10.0264	7.05825	9.1682	12.7139	5.47596	2.0595	0.0487212	5.04702	1.69459
AT5G40420	OLEO2	2.58232	6.92144	*	0.673723	0.699193	n.s.	42.9581	57.7773	n.s.	15.382	10.8689	n.s.		7.41729	1.9818	1.51178	1.53691	0.463827	7.09922	3.7695	6.87018	11.1068	5.76148	0.436635	0.841514	0.849944	0.773455	0.467065	1.01928	0.725548	0.920848	0.296876	0.533408	78.7271	7.96024	36.0569	14.0717	77.9744	52.8511	60.6432	39.3767	69.8843	66.131	26.0625	15.4633	0.62943	24.3605	10.3941
AT5G51210	OLEO3	0	0	n.s.	0	0	n.s.	1.48064	3.22067	n.s.	0.0341322	0.000982353	n.s.		0	0	0	0	0	0	0	0	0	0	0	0	0	0	0	0	0	0	0	0	2.99918	0.0127771	0.360024	0.0496503	3.98155	0.269477	0.211476	0.266761	0.218455	15.1372	0.167458	0	0	0.00320289	0
AT3G27660	OLEO4	2.01703	1.51814	n.s.	0.0386192	0.0772938	n.s.	14.5098	11.937	n.s.	2.17601	1.45515	n.s.		1.91831	5.32123	0.898807	1.09907	0.847752	1.93074	0.432086	1.42953	2.33307	1.46529	0.0328319	0.0409555	0.0382786	0.0451431	0.0358869	0.199237	0.0583939	0.0874867	0	0.041351	19.0786	4.49101	12.4985	9.79654	26.6845	14.6484	9.41369	8.71162	14.3992	12.5122	3.83018	1.68146	0.444844	3.31094	1.6126
AT3G01570	OLEO5	2.2366	2.24869	n.s.	0.282022	0.371477	n.s.	13.014	19.0038	n.s.	7.41428	4.72243	n.s.		1.73262	8.08027	0.608008	0.523533	0.238546	1.75045	1.19101	2.62431	3.84763	1.83004	0.114085	0.346398	0.330244	0.342464	0.276918	0.610576	0.375537	0.491157	0.0591375	0.320979	23.4981	3.08303	8.85756	4.85267	24.7785	16.9092	21.0455	11.1774	20.7636	25.1232	14.6218	4.85183	0.402728	12.0566	5.1384
AT1G48990	OLEO6	0.0660502	0.117865	n.s.	0	0	n.s.	0.562157	0.873438	*	0.638679	0.314916	n.s.		0.124961	0	0	0	0.20529	0.148635	0.158951	0.123239	0.1585	0	0	0	0	0	0	0	0	0	0	0	0.679267	0.412838	0.388927	0.531103	0.798649	0.736764	0.861582	0.626739	0.97118	1.17092	0.848613	0.800573	0.143197	1.05119	0.349817
AT3G18570	OLEO8	0.0248972	0.144206	**	0.00241178	0	n.s.	0.796226	1.9895	n.s.	0.687306	0.377075	n.s.		0.111654	0	0.0128322	0	0	0.0806286	0.156258	0.14359	0.223134	0.117419	0	0	0	0.0120589	0	0	0	0	0	0	1.4863	0.119784	0.699177	0.188708	1.48716	1.13302	1.26901	0.964743	1.66048	4.92027	1.34103	0.590881	0	1.15167	0.352954
AT1G65090	SLDP1	0	0.125706	n.s.	0	0	n.s.	1.68455	2.17406	n.s.	0.907742	0.923064	n.s.		0	0	0	0	0	0	0	0	0.228656	0.399877	0	0	0	0	0	0	0	0	0	0	2.1067	1.86493	1.19658	1.18057	2.07399	1.91084	2.0714	2.00014	2.30983	2.57811	1.34449	0	0.35263	1.96045	0.881136
AT5G36100	SLDP2	0	0	n.s.	0	0	n.s.	0.0349731	0.0848826	n.s.	0.0358385	0	*		0	0	0	0	0	0	0	0	0	0	0	0	0	0	0	0	0	0	0	0	0.0539865	0	0	0	0.120879	0.0696467	0.108049	0.0728421	0.173875	0	0.0640037	0.0479181	0	0.0672705	0
AT3G01420	α-DOX	0	0	n.s.	0.0854791	0.0836794	n.s.	0	0	n.s.	0.183422	0.194648	n.s.		0	0	0	0	0	0	0	0	0	0	0	0.111056	0.0974054	0.107485	0.111449	0.126515	0.110809	0.0949613	0	0.0861112	0	0	0	0	0	0	0	0	0	0	0.17092	0.157767	0	0.295001	0.293421
Protein families	CLO	2.22737	1.74092	n.s.	0.0634217	0.0529112	n.s.	14.4116	11.266	**	3.13549	2.18514	n.s.		1.71479	2.93856	1.78875	2.00285	2.69192	2.02793	1.24951	1.65912	2.30764	1.46041	0.0424205	0.0366926	0.166728	0.0712676	0	0.130154	0.0405429	0.0591705	0.0346882	0	13.7716	13.9905	12.6447	15.2336	16.4175	12.2987	10.6471	11.8476	11.3673	10.1695	3.92836	3.2626	1.19211	4.73106	2.5633
	HSD	18.6402	11.601	*	0.393421	0.167454	n.s.	73.435	51.1362	n.s.	5.79962	5.96958	n.s.		12.2556	19.8423	17.4973	20.3349	23.2709	10.8375	16.5485	10.7769	9.1628	10.6792	1.09776	0.138071	0.411216	0.226211	0.093844	0.339909	0.0766906	0.139046	0.162619	0.119005	45.0324	94.8101	82.6201	90.1145	54.5979	55.439	39.5758	61.2144	61.3359	38.1159	7.6391	6.45448	2.70832	7.98021	4.21597
	LDAP	0	0.00486252	n.s.	0.0391189	0.0301421	n.s.	0.0135519	0.106943	**	7.25711	4.78344	n.s.		0	0	0	0	0	0.0243126	0	0	0	0	0.0255082	0.100046	0.0209713	0.0109767	0.0380925	0.0788814	0	0.0291995	0.0194608	0.0231687	0.0334859	0	0	0	0.0342738	0.139904	0.132562	0.0334907	0.093153	0.135606	6.1439	5.29412	8.14644	11.1323	5.56878
	OBL	0.0146502	0.0312973	n.s.	0.140413	0.164204	n.s.	0.468765	0.483134	n.s.	0.981851	0.566816	n.s.		0.0732511	0	0	0	0	0	0	0.0623149	0	0.0941715	0	0.158909	0.137043	0.189578	0.216535	0.167858	0.164268	0.185012	0.11725	0.186634	0.293887	0.800264	0.39358	0.453432	0.402663	0.493193	0.4363	0.670884	0.503954	0.311339	0.937317	0.993884	0.262053	1.51234	1.20366
	OLEO	7.52283	12.0671	n.s.	1.12419	1.24978	n.s.	86.1207	104.907	n.s.	29.1975	19.4849	n.s.		13.1237	15.9035	3.32892	3.39875	1.85935	11.9935	6.36658	12.6909	18.9726	10.3117	0.63677	1.33712	1.37646	1.28171	0.988895	1.94645	1.27557	1.68957	0.356013	0.981296	146.768	17.3802	70.4878	37.7588	158.209	98.1065	103.471	68.1822	117.065	137.709	52.3476	25.4475	1.66892	46.9812	19.5425
	SLDP	0	0.125706	n.s.	0	0	n.s.	1.71953	2.25895	n.s.	0.943581	0.923064	n.s.		0	0	0	0	0	0	0	0	0.228656	0.399877	0	0	0	0	0	0	0	0	0	0	2.16069	1.86493	1.19658	1.18057	2.19487	1.98049	2.17945	2.07298	2.4837	2.57811	1.4085	0.0479181	0.35263	2.02772	0.881136
	Total	28.4283	25.5708		1.84604	1.75706		176.474	170.21		47.8295	34.2264			27.2256	38.6843	22.6149	25.7365	27.88	24.8832	24.1646	25.1892	30.6717	22.9454	1.80246	1.88189	2.20982	1.88723	1.44882	2.83419	1.66789	2.19696	0.690031	1.39621	208.176	129.387	167.727	145.054	232.023	168.516	156.442	144.174	192.897	189.019	72.6882	41.871	14.9038	75.1397	34.545
[truncated: 5 more columns]

## Sheet: Dataset S2
Supplementary Dataset S2. Raw quantitative LC-MS/MS proteomics data of Arabidopsis WT (Nos-0) and ldps-1 seeds and seedlings. Proteins were isolated from mature seeds (seed) or 2-day-old seedlings (48 h) from WT (Nos-0) and mutant (ldps-1) Arabidopsis and subjected to an in-gel tryptic digest followed by LC-MS/MS. Samples of purified LDs (LD) and the total protein extract (TE) were analyzed. Five…
											48 h LD										seed LD										48 h TE										seed TE
Protein IDs	Majority protein IDs	Fasta headers	Peptides	Unique peptides	Sequence coverage [%]	Unique sequence coverage [%]	Mol. weight [kDa]	Q-value	Score	MS/MS count	ldps-1 (1)	ldps-1 (2)	ldps-1 (3)	ldps-1 (4)	ldps-1 (5)	Nos-0 (1)	Nos-0 (2)	Nos-0 (3)	Nos-0 (4)	Nos-0 (5)	ldps-1 (1)	ldps-1 (2)	ldps-1 (3)	ldps-1 (4)	ldps-1 (5)	Nos-0 (1)	Nos-0 (2)	Nos-0 (3)	Nos-0 (4)	Nos-0 (5)	ldps-1 (1)	ldps-1 (2)	ldps-1 (3)	ldps-1 (4)	ldps-1 (5)	Nos-0 (1)	Nos-0 (2)	Nos-0 (3)	Nos-0 (4)	Nos-0 (5)	ldps-1 (1)	ldps-1 (2)	ldps-1 (3)	ldps-1 (4)	ldps-1 (5)	Nos-0 (1)	Nos-0 (2)	Nos-0 (3)	Nos-0 (4)
AT1G01050.1;AT4G01480.1	AT1G01050.1;AT4G01480.1	AT1G01050.1 | Symbols: AtPPa1, PPa1 | pyrophosphorylase 1 | chr1:31382-32670 REVERSE LENGTH=212;AT4G01480.1 | Symbols: AtPPa5, PPa5 | pyrophosphorylase 5 | chr4:626539-627758 FORWARD LENGTH=216	1	1	8	8	24.484	0.0095436	1.8624	4	0	0	0	0	0	0	0	0	0	0	0	0	0	0	0	0	0	0	0	0	0	0	0	0	0	0	0	0	0	4500400	0	0	0	0	0	0	0	0	0
AT1G01090.1	AT1G01090.1	AT1G01090.1 | Symbols: PDH-E1 ALPHA | pyruvate dehydrogenase E1 alpha | chr1:47705-49166 REVERSE LENGTH=428	8	8	24.1	24.1	47.173	0	19.98	53	14347000	30362000	20129000	22950000	31874000	14635000	10179000	0	9174200	14512000	10031000	0	0	0	0	0	0	0	0	0	26398000	23787000	23716000	15653000	28562000	0	28625000	15709000	25484000	13927000	0	0	0	0	0	0	0	0	0
AT1G01100.4;AT1G01100.2;AT1G01100.1;AT1G01100.3	AT1G01100.4;AT1G01100.2;AT1G01100.1;AT1G01100.3	AT1G01100.4 | Symbols: | 60S acidic ribosomal protein family | chr1:50284-50954 REVERSE LENGTH=112;AT1G01100.2 | Symbols: | 60S acidic ribosomal protein family | chr1:50284-50954 REVERSE LENGTH=112;AT1G01100.1 | Symbols: | 60S acidic ribosomal protein f	3	2	77.7	49.1	11.162	0	113.65	27	0	0	0	0	0	0	0	0	0	0	0	0	0	0	0	0	12298000	0	0	14858000	19439000	15889000	30755000	0	0	33314000	20283000	41836000	0	0	0	0	0	0	0	0	0	0	0
AT1G01320.1;AT1G01320.2;AT1G15290.1	AT1G01320.1;AT1G01320.2	AT1G01320.1 | Symbols: | Tetratricopeptide repeat (TPR)-like superfamily protein | chr1:121582-130099 REVERSE LENGTH=1797;AT1G01320.2 | Symbols: | Tetratricopeptide repeat (TPR)-like superfamily protein | chr1:121582-130099 REVERSE LENGTH=1787	10	7	7.3	5.4	198.77	0	40.374	60	0	15698000	27277000	29199000	16378000	25496000	0	0	29859000	26317000	0	0	0	0	0	0	0	0	0	0	34322000	19209000	28730000	29984000	22778000	43583000	24531000	41813000	31798000	27416000	0	0	0	0	0	0	0	0	0
AT1G01470.1	AT1G01470.1	AT1G01470.1 | Symbols: LEA14, LSR3 | Late embryogenesis abundant protein | chr1:172295-172826 REVERSE LENGTH=151	6	6	45	45	16.543	0	29.417	15	0	0	0	0	0	0	0	0	0	0	0	0	0	0	0	0	0	0	0	0	0	0	0	0	0	0	0	0	0	0	32607000	22490000	17011000	26656000	15324000	22850000	0	59172000	0
AT1G01510.1	AT1G01510.1	AT1G01510.1 | Symbols: AN | NAD(P)-binding Rossmann-fold superfamily protein | chr1:187235-189836 FORWARD LENGTH=636	2	2	4.2	4.2	70.149	0.0018232	2.5122	1	0	0	0	0	0	0	0	0	0	0	0	0	0	0	0	0	0	0	0	0	0	0	0	0	0	0	0	0	0	0	0	0	0	0	0	0	0	0	0
AT1G01620.1;AT1G01620.2;AT4G23400.1;AT3G54820.1	AT1G01620.1;AT1G01620.2	AT1G01620.1 | Symbols: PIP1C, TMP-B, PIP1;3 | plasma membrane intrinsic protein 1C | chr1:225986-227176 REVERSE LENGTH=286;AT1G01620.2 | Symbols: PIP1C, TMP-B, PIP1;3 | plasma membrane intrinsic protein 1C | chr1:225986-226960 REVERSE LENGTH=214	5	1	36	8	30.632	0	4.1184	2	0	0	0	0	0	0	0	0	0	0	0	0	0	0	0	0	0	0	0	0	0	0	0	0	0	0	0	0	0	6481600	0	0	0	0	0	0	0	0	0
AT1G01710.1	AT1G01710.1	AT1G01710.1 | Symbols: | Acyl-CoA thioesterase family protein | chr1:262950-266029 FORWARD LENGTH=427	4	4	10.5	10.5	48.155	0	8.4839	10	0	0	0	4996000	2514400	7653900	8101900	0	0	2310000	0	0	0	0	0	0	0	0	0	0	0	0	0	0	0	0	0	0	0	0	0	0	0	0	0	0	0	0	0
AT4G00630.1;AT4G00630.2;AT1G01790.1	AT4G00630.1;AT4G00630.2;AT1G01790.1	AT4G00630.1 | Symbols: KEA2, ATKEA2 | K+ efflux antiporter 2 | chr4:261655-267789 REVERSE LENGTH=1174;AT4G00630.2 | Symbols: KEA2 | K+ efflux antiporter 2 | chr4:261655-267789 REVERSE LENGTH=1185;AT1G01790.1 | Symbols: KEA1, ATKEA1 | K+ efflux antiporter 1	1	1	2.2	2.2	126.16	0	4.0068	1	0	0	0	0	0	0	0	0	0	0	0	0	0	0	0	0	0	0	0	0	0	0	0	0	0	0	0	0	0	2199700	0	0	0	0	0	0	0	0	0
AT1G01800.2;AT1G01800.1	AT1G01800.2;AT1G01800.1	AT1G01800.2 | Symbols: | NAD(P)-binding Rossmann-fold superfamily protein | chr1:293595-294888 FORWARD LENGTH=260;AT1G01800.1 | Symbols: | NAD(P)-binding Rossmann-fold superfamily protein | chr1:293396-294888 FORWARD LENGTH=295	1	1	5.4	5.4	28.303	0.00048497	2.9908	2	0	0	0	0	0	0	0	0	0	0	0	0	0	0	0	0	0	0	0	0	0	0	0	0	0	0	0	0	0	1355300	0	0	0	0	0	0	0	0	0
AT1G01900.1	AT1G01900.1	AT1G01900.1 | Symbols: ATSBT1.1, SBTI1.1 | subtilase family protein | chr1:310332-313011 FORWARD LENGTH=774	6	6	14.6	14.6	83.246	0	185.13	19	0	0	0	0	0	0	0	0	0	0	0	0	0	0	0	0	0	0	0	0	14967000	10270000	9746300	0	0	0	10594000	0	14521000	9648000	0	0	0	11043000	0	0	0	0	0
AT1G01910.3;AT1G01910.4;AT1G01910.2;AT1G01910.1;AT1G01910.5	AT1G01910.3;AT1G01910.4;AT1G01910.2;AT1G01910.1;AT1G01910.5	AT1G01910.3 | Symbols: | P-loop containing nucleoside triphosphate hydrolases superfamily protein | chr1:313746-315831 REVERSE LENGTH=303;AT1G01910.4 | Symbols: | P-loop containing nucleoside triphosphate hydrolases superfamily protein | chr1:313595-3158	3	3	15.5	15.5	33.91	0	23.083	9	0	0	0	0	0	0	0	0	0	0	0	0	0	0	0	0	0	17185000	0	0	0	0	0	0	0	0	0	0	0	0	0	0	0	0	0	0	0	0	0
AT1G02150.1	AT1G02150.1	AT1G02150.1 | Symbols: | Tetratricopeptide repeat (TPR)-like superfamily protein | chr1:408779-410433 FORWARD LENGTH=524	7	7	16.6	16.6	59.882	0	22.422	22	0	13795000	0	20084000	16579000	18122000	27530000	25056000	28560000	17261000	0	0	0	0	0	0	0	0	0	0	14486000	15475000	0	0	0	22586000	0	11483000	10173000	15881000	0	0	0	0	0	0	0	0	0
AT1G02280.2;AT1G02280.1	AT1G02280.2;AT1G02280.1	AT1G02280.2 | Symbols: TOC33, ATTOC33, PPI1 | translocon at the outer envelope membrane of chloroplasts 33 | chr1:448665-450246 REVERSE LENGTH=297;AT1G02280.1 | Symbols: TOC33, ATTOC33, PPI1 | translocon at the outer envelope membrane of chloroplasts 33 |	5	5	17.5	17.5	32.925	0	39.558	18	0	0	0	0	0	0	0	0	0	0	0	0	0	0	0	0	0	0	0	0	16317000	13919000	14502000	0	0	0	16254000	10736000	21158000	13001000	0	0	0	0	0	0	0	0	0
AT1G02500.2;AT1G02500.1	AT1G02500.2;AT1G02500.1	AT1G02500.2 | Symbols: SAM1, SAM-1, MAT1, AtSAM1 | S-adenosylmethionine synthetase 1 | chr1:519037-520218 FORWARD LENGTH=393;AT1G02500.1 | Symbols: SAM1, SAM-1, MAT1, AtSAM1 | S-adenosylmethionine synthetase 1 | chr1:519037-520218 FORWARD LENGTH=393	14	1	35.4	4.6	43.158	0	83.394	56	48536000	31366000	20290000	37275000	35681000	26486000	43711000	34888000	43073000	39459000	0	0	0	0	0	0	0	0	0	0	57302000	45190000	28919000	43199000	21858000	33494000	23819000	19154000	33293000	31184000	0	0	0	0	0	0	0	0	0
AT1G02560.1	AT1G02560.1	AT1G02560.1 | Symbols: CLPP5, NCLPP5, NCLPP1 | nuclear encoded CLP protease 5 | chr1:538000-539805 FORWARD LENGTH=298	8	8	34.6	34.6	32.356	0	46.229	36	0	22410000	0	20519000	14597000	17003000	23601000	0	0	18860000	0	0	0	0	0	0	0	0	0	0	18550000	19855000	19801000	16745000	15587000	0	19434000	23280000	16730000	18294000	0	0	0	0	0	0	0	0	0
AT1G02640.1	AT1G02640.1	AT1G02640.1 | Symbols: BXL2, ATBXL2 | beta-xylosidase 2 | chr1:564293-567580 FORWARD LENGTH=768	2	2	4	4	82.984	0	6.4051	10	0	0	0	0	16793000	0	0	0	0	0	0	0	0	0	0	0	0	0	0	0	0	7398900	0	0	0	0	0	0	0	0	0	0	0	0	0	0	0	0	0
AT1G02730.1	AT1G02730.1	AT1G02730.1 | Symbols: ATCSLD5, CSLD5, SOS6 | cellulose synthase-like D5 | chr1:594697-598473 REVERSE LENGTH=1181	1	1	0.7	0.7	132.59	1	-2	0	0	0	0	0	0	0	0	0	0	0	0	0	0	0	0	0	0	0	0	0	0	0	0	0	0	0	0	0	0	0	0	0	0	0	0	0	0	0	0
AT1G02780.1;AT4G02230.1;AT3G16780.1	AT1G02780.1;AT4G02230.1	AT1G02780.1 | Symbols: emb2386 | Ribosomal protein L19e family protein | chr1:608120-609391 REVERSE LENGTH=214;AT4G02230.1 | Symbols: | Ribosomal protein L19e family protein | chr4:979391-980640 REVERSE LENGTH=208	11	11	43.5	43.5	24.606	0	103.48	102	0	22943000	4412700	12495000	15070000	18206000	0	0	0	3450200	20019000	20444000	10854000	26443000	50016000	30049000	0	9559700	0	21083000	53167000	58835000	88331000	40606000	49388000	0	41646000	51275000	48438000	40354000	0	0	0	5971800	0	0	0	0	0
AT1G02910.1	AT1G02910.1	AT1G02910.1 | Symbols: LPA1 | tetratricopeptide repeat (TPR)-containing protein | chr1:655749-658125 REVERSE LENGTH=453	2	2	2.6	2.6	50.738	0.0013947	2.6256	14	0	0	0	0	0	0	0	0	0	0	0	0	0	0	0	0	0	0	0	0	0	0	0	0	7718600	0	0	0	0	0	0	0	0	0	0	0	0	0	0
AT1G02920.1	AT1G02920.1	AT1G02920.1 | Symbols: ATGSTF7, GST11, ATGSTF8, GSTF7, ATGST11 | glutathione S-transferase 7 | chr1:658886-659705 REVERSE LENGTH=209	10	6	57.9	44.5	23.598	0	55.155	90	16633000	50796000	36193000	16947000	39712000	35352000	53759000	31570000	46760000	53425000	0	0	0	0	0	0	0	0	0	0	12354000	37579000	26876000	16010000	31486000	27613000	42632000	41612000	41372000	38983000	0	0	0	0	0	0	0	0	0
AT1G02930.2;AT1G02930.1	AT1G02930.2;AT1G02930.1	AT1G02930.2 | Symbols: GSTF6 | glutathione S-transferase 6 | chr1:661363-662191 REVERSE LENGTH=208;AT1G02930.1 | Symbols: ATGSTF6, GST1, ERD11, ATGSTF3, GSTF6, ATGST1 | glutathione S-transferase 6 | chr1:661363-662191 REVERSE LENGTH=208	7	3	38	24.5	23.486	0	28.116	7	0	0	0	0	0	0	0	0	0	0	0	0	0	0	0	0	0	0	0	0	0	4107900	0	0	0	0	0	0	0	0	0	0	0	0	0	0	0	0	0
AT1G03090.1;AT1G03090.2	AT1G03090.1;AT1G03090.2	AT1G03090.1 | Symbols: MCCA | methylcrotonyl-CoA carboxylase alpha chain, mitochondrial / 3-methylcrotonyl-CoA carboxylase 1 (MCCA) | chr1:739715-743819 FORWARD LENGTH=714;AT1G03090.2 | Symbols: MCCA | methylcrotonyl-CoA carboxylase alpha chain, mitochondr	1	1	1.8	1.8	78.368	0	4.3899	4	0	0	0	0	0	0	0	0	0	0	0	0	0	0	0	0	0	0	0	0	0	0	0	0	0	0	0	0	3877000	0	0	0	0	0	0	0	0	0	0
AT1G03130.1;AT4G02770.1	AT1G03130.1;AT4G02770.1	AT1G03130.1 | Symbols: PSAD-2 | photosystem I subunit D-2 | chr1:753528-754142 REVERSE LENGTH=204;AT4G02770.1 | Symbols: PSAD-1 | photosystem I subunit D-1 | chr4:1229247-1229873 REVERSE LENGTH=208	18	18	65.2	65.2	22.306	0	305.11	199	4489800	22096000	5847300	34299000	23385000	45460000	6900100	0	54571000	33372000	0	0	0	0	0	0	0	0	0	0	358790016	451320000	517470016	258820000	350310016	47488000	415800000	350609984	373870016	390500000	0	0	0	0	0	0	0	0	0
AT1G03220.1	AT1G03220.1	AT1G03220.1 | Symbols: | Eukaryotic aspartyl protease family protein | chr1:787143-788444 FORWARD LENGTH=433	4	3	14.1	10.6	45.717	0	31.845	17	0	0	0	0	11339000	0	0	0	12227000	12141000	0	0	0	0	0	0	0	0	0	0	0	0	11035000	16902000	0	0	0	15563000	11134000	14488000	0	0	0	0	0	0	0	0	0
AT1G03230.1	AT1G03230.1	AT1G03230.1 | Symbols: | Eukaryotic aspartyl protease family protein | chr1:790110-791414 FORWARD LENGTH=434	5	4	14.1	10.6	46.148	0	18.636	11	0	0	0	0	0	0	0	0	0	0	0	0	0	0	0	0	0	0	0	0	0	0	0	0	0	0	0	0	0	6229100	0	0	0	0	0	0	0	0	0
AT1G03475.1;AT4G03205.1;AT4G03205.2	AT1G03475.1	AT1G03475.1 | Symbols: LIN2, HEMF1, ATCPO-I | Coproporphyrinogen III oxidase | chr1:869302-871175 REVERSE LENGTH=386	18	18	57.5	57.5	43.796	0	148.38	284	222850000	211710000	162250000	161660000	174300000	146970000	187980000	387929984	170820000	195980000	0	0	0	0	0	0	0	0	0	0	116970000	130460000	128580000	107780000	122480000	296489984	121430000	121600000	141930000	120980000	0	0	0	0	0	0	0	0	15425000
AT1G03630.2;AT1G03630.1	AT1G03630.2;AT1G03630.1	AT1G03630.2 | Symbols: POR C, PORC | protochlorophyllide oxidoreductase C | chr1:907699-909245 FORWARD LENGTH=399;AT1G03630.1 | Symbols: POR C, PORC | protochlorophyllide oxidoreductase C | chr1:907699-909245 FORWARD LENGTH=401	9	5	27.6	22.1	43.625	0	85.633	45	12649000	16560000	12552000	17723000	21379000	26751000	18922000	0	28921000	19669000	0	0	0	0	0	0	0	0	0	0	27203000	33919000	31222000	20539000	30399000	0	23938000	19026000	29481000	32088000	0	0	0	0	0	0	0	0	0
AT1G03680.1	AT1G03680.1	AT1G03680.1 | Symbols: ATHM1, TRX-M1, ATM1, THM1 | thioredoxin M-type 1 | chr1:916990-917865 REVERSE LENGTH=179	3	3	21.8	21.8	19.664	0	44.516	16	0	0	0	0	4171600	3898200	0	0	0	0	0	0	0	0	0	0	0	0	0	0	0	0	7687300	0	10096000	0	8506300	4624000	0	5339100	0	0	0	0	0	0	0	0	0
AT1G03830.1;AT1G03830.2	AT1G03830.1;AT1G03830.2	AT1G03830.1 | Symbols: | guanylate-binding family protein | chr1:962128-966622 REVERSE LENGTH=991;AT1G03830.2 | Symbols: | guanylate-binding family protein | chr1:962128-966622 REVERSE LENGTH=1013	1	1	1.3	1.3	112.5	0.0071459	1.9415	0	0	0	0	0	0	0	0	0	0	0	0	0	0	0	0	0	0	0	0	0	0	0	0	0	0	0	0	0	0	0	0	0	0	0	0	0	0	0	0
AT1G03860.2;AT1G03860.3;AT1G03860.1	AT1G03860.2;AT1G03860.3;AT1G03860.1	AT1G03860.2 | Symbols: ATPHB2, PHB2 | prohibitin 2 | chr1:979611-980870 REVERSE LENGTH=221;AT1G03860.3 | Symbols: ATPHB2, PHB2 | prohibitin 2 | chr1:979611-981157 REVERSE LENGTH=286;AT1G03860.1 | Symbols: ATPHB2, PHB2 | prohibitin 2 | chr1:979611-981157 RE	5	3	38.9	27.1	24.896	0	12.181	10	0	0	0	0	0	0	0	0	0	0	0	0	0	0	0	0	0	0	0	0	0	0	0	0	10468000	0	0	0	0	0	0	0	0	0	0	0	0	0	0
AT1G03870.1;AT5G44130.1	AT1G03870.1;AT5G44130.1	AT1G03870.1 | Symbols: FLA9 | FASCICLIN-like arabinoogalactan 9 | chr1:982625-983368 REVERSE LENGTH=247;AT5G44130.1 | Symbols: FLA13 | FASCICLIN-like arabinogalactan protein 13 precursor | chr5:17761128-17761871 FORWARD LENGTH=247	2	2	9.7	9.7	26.115	0	15.657	47	11393000	12644000	14773000	18183000	17814000	0	0	0	10524000	14085000	0	0	0	0	0	0	0	0	0	0	26925000	43324000	35590000	15051000	21636000	0	25427000	14321000	26092000	28902000	0	0	0	0	0	0	0	0	0
AT1G03880.1	AT1G03880.1	AT1G03880.1 | Symbols: CRU2, CRB | cruciferin 2 | chr1:985786-987916 FORWARD LENGTH=455	50	48	85.3	85.3	50.558	0	323.31	3043	2471699968	1020700032	1469600000	1307200000	1600899968	2860300032	1819399936	1267200000	2386299904	972649984	13198000128	12803000320	12067999744	13783000064	7650599936	11633000448	8318300160	8875400192	7719799808	10321999872	1169200000	630969984	806739968	475030016	521820000	993379968	815740032	805510016	719760000	381230016	23516999680	16531000320	24918999040	34723999744	20299999232	21296001024	12798000128	19035000832	19292000256
AT1G03890.1	AT1G03890.1	AT1G03890.1 | Symbols: | RmlC-like cupins superfamily protein | chr1:989250-990908 FORWARD LENGTH=451	29	29	74.5	74.5	49.674	0	323.31	876	795660032	308630016	322900000	351390016	349529984	1049500032	758689984	529129984	684609984	367040000	1821400064	1673400064	1858700032	1518000000	1396899968	1844999936	1509600000	950449984	1353500032	1357500032	403440000	268910016	289529984	166470000	259120000	234010000	349990016	314910016	318680000	142280000	3629600000	3040600064	4052900096	4201200128	3524699904	4014000128	3845799936	2283099904	2166200064
AT1G03950.1	AT1G03950.1	AT1G03950.1 | Symbols: VPS2.3 | vacuolar protein sorting-associated protein 2.3 | chr1:1011388-1013212 REVERSE LENGTH=210	1	1	5.2	5.2	23.026	1	-2	0	0	0	0	0	0	0	0	0	0	0	0	0	0	0	0	0	0	0	0	0	0	0	0	0	0	0	0	0	0	0	0	0	0	0	0	0	0	0	0
AT1G03990.1	AT1G03990.1	AT1G03990.1 | Symbols: | Long-chain fatty alcohol dehydrogenase family protein | chr1:1024847-1027616 FORWARD LENGTH=758	1	1	1.3	1.3	83.863	0.0026894	2.3697	2	0	0	0	0	0	0	0	0	0	0	0	0	0	0	0	0	0	4307700	0	0	0	0	0	0	0	0	0	0	0	0	0	0	0	0	0	0	0	0	0
AT1G04170.1	AT1G04170.1	AT1G04170.1 | Symbols: EIF2 GAMMA | eukaryotic translation initiation factor 2 gamma subunit | chr1:1097423-1099702 FORWARD LENGTH=465	3	3	8.4	8.4	50.853	0	6.4217	11	0	0	0	0	0	0	0	0	0	0	0	0	0	0	0	0	0	0	0	0	0	0	15647000	0	0	0	0	0	0	0	0	0	0	0	0	0	0	0	0
AT1G04260.1	AT1G04260.1	AT1G04260.1 | Symbols: MPI7, MPIP7, PRA1.D | CAMV movement protein interacting protein 7 | chr1:1140749-1141297 REVERSE LENGTH=182	2	2	23.6	23.6	19.325	0	84.076	7	0	0	0	0	0	0	0	0	0	0	10170000	0	0	0	0	14885000	0	0	0	0	0	0	0	0	0	0	0	0	0	0	0	0	0	0	0	0	0	0	0
AT1G04270.2;AT1G04270.1;AT5G43640.1;AT5G09500.1	AT1G04270.2;AT1G04270.1	AT1G04270.2 | Symbols: RPS15 | cytosolic ribosomal protein S15 | chr1:1141852-1142960 REVERSE LENGTH=151;AT1G04270.1 | Symbols: RPS15 | cytosolic ribosomal protein S15 | chr1:1141852-1142960 REVERSE LENGTH=152	8	2	68.9	10.6	17.058	0	52.816	67	32977000	40549000	32176000	29511000	26423000	36566000	0	50071000	24743000	30745000	55082000	0	0	0	0	55540000	75361000	58779000	101220000	58380000	48594000	58262000	74261000	74395000	59599000	65172000	36608000	61427000	32020000	42224000	37265000	0	30792000	0	67748000	41565000	0	0	0
AT1G04410.1;AT5G56720.1	AT1G04410.1	AT1G04410.1 | Symbols: | Lactate/malate dehydrogenase family protein | chr1:1189418-1191267 REVERSE LENGTH=332	18	12	59.9	52.1	35.571	0	323.31	499	669580032	780840000	555569984	633880000	619580032	404380000	355660000	487320000	466830016	417760000	28285000	25331000	0	28251000	0	17817000	41617000	13047000	0	15047000	305550016	364830016	361860000	348500000	409480000	383600000	283060000	316620000	336990016	189400000	196520000	210050000	313980000	249230000	213420000	224830000	261060000	254720000	280889984
AT1G04420.1	AT1G04420.1	AT1G04420.1 | Symbols: | NAD(P)-linked oxidoreductase superfamily protein | chr1:1191634-1193699 FORWARD LENGTH=412	14	14	34	34	46.427	0	60.182	86	56321000	64744000	48821000	52279000	59198000	35850000	47370000	50656000	33652000	70749000	27960000	0	24675000	0	0	0	0	0	0	0	33081000	41144000	40807000	23803000	49930000	38848000	33559000	30538000	43410000	40173000	0	0	0	0	0	0	0	0	0
AT3G04400.1;AT2G33370.1;AT1G04480.1;AT3G04400.2	AT3G04400.1;AT2G33370.1;AT1G04480.1;AT3G04400.2	AT3G04400.1 | Symbols: emb2171 | Ribosomal protein L14p/L23e family protein | chr3:1167339-1168308 FORWARD LENGTH=140;AT2G33370.1 | Symbols: | Ribosomal protein L14p/L23e family protein | chr2:14143718-14144644 REVERSE LENGTH=140;AT1G04480.1 | Symbols: |	12	12	82.1	82.1	15.027	0	59.792	247	125770000	239270000	187550000	130290000	146930000	224410000	162890000	62045000	167280000	111070000	243370000	266700000	209240000	302640000	656419968	354489984	89829000	201760000	117600000	333400000	190270000	194310000	188910000	166780000	206650000	41008000	214610000	154030000	219360000	137570000	76909000	61948000	93463000	101980000	69209000	82722000	0	15574000	40101000
AT1G04560.1	AT1G04560.1	AT1G04560.1 | Symbols: | AWPM-19-like family protein | chr1:1245070-1245888 FORWARD LENGTH=186	5	5	39.2	39.2	19.846	0	261.56	83	0	0	0	0	0	0	0	0	0	0	89972000	89665000	60144000	157010000	158960000	135650000	18161000	152970000	37255000	178470000	4534000	0	0	0	0	0	0	0	0	0	35965000	11948000	33762000	76733000	36831000	34417000	0	16591000	0
AT1G04620.1	AT1G04620.1	AT1G04620.1 | Symbols: | coenzyme F420 hydrogenase family / dehydrogenase, beta subunit family | chr1:1282869-1286492 REVERSE LENGTH=462	1	1	1.9	1.9	51.661	0.0071489	1.9419	1	0	0	0	0	0	0	0	0	0	0	0	0	0	0	0	0	0	0	0	0	0	0	0	0	0	0	0	0	0	2233000	0	0	0	0	0	0	0	0	0
AT1G04650.1	AT1G04650.1	AT1G04650.1 | Symbols: | unknown protein;Has 30201 Blast hits to 17322 proteins in 780 species: Archae - 12;Bacteria - 1396;Metazoa - 17338;Fungi - 3422;Plants - 5037;Viruses - 0;Other Eukaryotes - 2996 (source: NCBI BLink). | chr1:1294893-1298903	1	1	1.8	1.8	112.72	1	-2	0	0	0	0	0	0	0	0	0	0	0	0	0	0	0	0	0	0	0	0	0	0	0	0	0	0	0	0	0	0	0	0	0	0	0	0	0	0	0	0
AT1G04690.1	AT1G04690.1	AT1G04690.1 | Symbols: KAB1, KV-BETA1 | potassium channel beta subunit 1 | chr1:1313662-1315420 FORWARD LENGTH=328	14	14	46	46	36.538	0	155.22	128	128650000	125480000	120170000	234450000	195970000	233350000	239490000	136060000	395820000	174100000	23285000	19782000	53346000	29616000	0	26603000	76757000	64577000	0	0	33742000	42750000	31631000	32185000	34589000	33479000	52662000	35566000	38915000	47447000	56650000	91100000	88172000	57880000	51666000	67412000	0	65928000	0
AT1G04780.1	AT1G04780.1	AT1G04780.1 | Symbols: | Ankyrin repeat family protein | chr1:1340891-1342965 REVERSE LENGTH=664	1	1	2.4	2.4	74.359	1	-2	0	0	0	0	0	0	0	0	0	0	0	0	0	0	0	0	0	0	0	0	0	0	0	0	0	0	0	0	0	0	0	0	0	0	0	0	0	0	0	0
AT1G04810.1	AT1G04810.1	AT1G04810.1 | Symbols: | 26S proteasome regulatory complex, non-ATPase subcomplex, Rpn2/Psmd1 subunit | chr1:1350304-1355261 FORWARD LENGTH=1001	7	2	9.3	2.1	108.86	0.00596	2.026	2	0	0	0	0	0	0	0	0	0	0	0	0	0	0	0	0	0	0	0	0	0	0	0	0	0	0	0	0	0	1886700	0	0	0	0	0	0	0	0	0
AT1G50010.1;AT1G04820.1	AT1G50010.1;AT1G04820.1	AT1G50010.1 | Symbols: TUA2 | tubulin alpha-2 chain | chr1:18517737-18519729 FORWARD LENGTH=450;AT1G04820.1 | Symbols: TUA4, TOR2 | tubulin alpha-4 chain | chr1:1356421-1358266 REVERSE LENGTH=450	27	1	64.2	3.1	49.54	0	10.447	27	0	17090000	0	28992000	26974000	0	0	0	0	32631000	0	0	0	0	0	0	0	0	0	0	25989000	27806000	16986000	0	20518000	0	0	0	18582000	23968000	0	0	0	0	0	0	0	0	0
AT1G04830.1;AT1G04830.2	AT1G04830.1;AT1G04830.2	AT1G04830.1 | Symbols: | Ypt/Rab-GAP domain of gyp1p superfamily protein | chr1:1359087-1361844 REVERSE LENGTH=448;AT1G04830.2 | Symbols: | Ypt/Rab-GAP domain of gyp1p superfamily protein | chr1:1358782-1361844 REVERSE LENGTH=459	1	1	3.1	3.1	51.095	0.00049068	3.0815	1	0	0	0	0	0	0	0	0	0	0	0	0	0	0	0	0	0	0	0	2158200	0	0	0	0	0	0	0	0	0	0	0	0	0	0	0	0	0	0	0
AT1G04980.1	AT1G04980.1	AT1G04980.1 | Symbols: ATPDIL2-2, ATPDI10, PDI10, PDIL2-2 | PDI-like 2-2 | chr1:1413869-1416120 REVERSE LENGTH=447	1	1	3.4	3.4	48.403	0.0018273	2.5171	5	0	0	0	0	0	0	0	0	0	0	0	0	0	0	0	0	0	0	0	0	0	0	0	0	0	0	0	0	0	0	0	0	0	0	2388500	0	0	0	0
AT2G32480.2;AT1G05140.1;AT2G32480.1	AT2G32480.2;AT1G05140.1;AT2G32480.1	AT2G32480.2 | Symbols: ARASP | ARABIDOPSIS SERIN PROTEASE | chr2:13788679-13790022 REVERSE LENGTH=410;AT1G05140.1 | Symbols: | Peptidase M50 family protein | chr1:1482681-1484006 FORWARD LENGTH=441;AT2G32480.1 | Symbols: ARASP | ARABIDOPSIS SERIN PROTEASE	2	2	6.3	6.3	44.408	0	3.4761	8	0	0	0	0	0	0	0	0	0	0	0	0	0	0	0	0	0	0	0	0	0	0	0	0	0	0	0	0	11175000	0	0	0	0	0	0	0	0	0	0
AT1G05150.1	AT1G05150.1	AT1G05150.1 | Symbols: | Calcium-binding tetratricopeptide family protein | chr1:1484280-1486706 REVERSE LENGTH=808	1	1	1.7	1.7	90.168	0.0022727	2.4755	1	0	0	0	0	0	0	0	0	0	0	0	0	0	0	0	0	0	0	1137000	0	0	0	0	0	0	0	0	0	0	0	0	0	0	0	0	0	0	0	0
AT1G05190.1	AT1G05190.1	AT1G05190.1 | Symbols: emb2394 | Ribosomal protein L6 family | chr1:1502515-1503738 REVERSE LENGTH=223	12	12	48.4	48.4	24.705	0	80.672	113	57601000	57975000	52352000	42003000	44327000	46724000	73015000	96430000	48303000	39977000	0	0	0	11388000	0	10418000	50150000	23005000	27497000	22291000	64845000	53869000	43028000	101880000	81817000	107800000	62229000	64479000	43406000	61049000	0	0	0	0	0	0	0	0	0
AT1G05350.1	AT1G05350.1	AT1G05350.1 | Symbols: | NAD(P)-binding Rossmann-fold superfamily protein | chr1:1560891-1564005 REVERSE LENGTH=431	2	2	6.5	6.5	47.02	0	8.5478	3	0	0	0	0	0	0	0	0	0	0	0	0	0	0	0	0	0	0	0	0	0	0	0	0	0	0	0	0	3366900	0	0	0	0	0	0	0	0	0	0
AT1G05500.1	AT1G05500.1	AT1G05500.1 | Symbols: SYTE, ATSYTE, NTMC2TYPE2.1, NTMC2T2.1, SYT5 | Calcium-dependent lipid-binding (CaLB domain) family protein | chr1:1625098-1628940 FORWARD LENGTH=560	1	1	2.1	2.1	62.928	0	3.4172	5	0	0	0	0	0	0	0	0	0	0	0	0	0	0	0	0	0	0	0	0	0	0	0	0	1772700	0	0	0	0	0	0	0	0	0	0	0	0	0	0
AT1G05510.1;AT2G31985.1	AT1G05510.1	AT1G05510.1 | Symbols: | Protein of unknown function (DUF1264) | chr1:1629527-1630690 FORWARD LENGTH=241	19	19	87.6	87.6	27.293	0	188.9	286	79419000	223130000	155100000	120620000	184470000	152410000	172730000	60722000	77331000	129690000	63514000	103070000	58870000	106330000	0	94380000	46287000	40271000	26285000	89363000	157540000	186470000	143880000	52387000	118350000	50620000	111890000	76524000	108800000	79942000	824369984	537020032	719040000	1063600000	643120000	579689984	293440000	195780000	269249984
AT1G05560.1;AT4G15550.1	AT1G05560.1	AT1G05560.1 | Symbols: UGT1, UGT75B1 | UDP-glucosyltransferase 75B1 | chr1:1645674-1647083 REVERSE LENGTH=469	3	3	8.1	8.1	52.813	0	5.6221	10	0	11588000	0	0	0	6221300	7528000	0	0	7487600	0	0	0	0	0	0	0	0	0	0	6562700	0	7184500	0	0	0	0	0	0	8370500	0	0	0	0	0	0	0	0	0
AT1G05600.2;AT1G05600.1	AT1G05600.2;AT1G05600.1	AT1G05600.2 | Symbols: | Tetratricopeptide repeat (TPR)-like superfamily protein | chr1:1672161-1673675 FORWARD LENGTH=504;AT1G05600.1 | Symbols: | Tetratricopeptide repeat (TPR)-like superfamily protein | chr1:1672161-1673675 FORWARD LENGTH=504	1	1	1.8	1.8	57.268	1	-2	0	0	0	0	0	0	0	0	0	0	0	0	0	0	0	0	0	0	0	0	0	0	0	0	0	0	0	0	0	0	0	0	0	0	0	0	0	0	0	0
AT1G05750.1	AT1G05750.1	AT1G05750.1 | Symbols: PDE247, CLB19 | Tetratricopeptide repeat (TPR)-like superfamily protein | chr1:1721523-1723025 FORWARD LENGTH=500	1	1	1.6	1.6	55.778	1	-2	0	0	0	0	0	0	0	0	0	0	0	0	0	0	0	0	0	0	0	0	0	0	0	0	0	0	0	0	0	0	0	0	0	0	0	0	0	0	0	0
AT1G06000.1	AT1G06000.1	AT1G06000.1 | Symbols: | UDP-Glycosyltransferase superfamily protein | chr1:1820495-1821802 REVERSE LENGTH=435	3	3	7.6	7.6	48.122	0	7.1227	15	0	6261400	5105700	5795200	4334900	0	0	0	0	7076600	0	0	0	0	0	0	0	0	0	0	3897800	3643100	3346800	0	3766400	0	2912400	0	3153500	3616300	0	0	0	0	0	0	0	0	0
AT1G06220.1;AT1G06220.2;AT5G25230.1	AT1G06220.1;AT1G06220.2;AT5G25230.1	AT1G06220.1 | Symbols: MEE5, CLO, GFA1 | Ribosomal protein S5/Elongation factor G/III/V family protein | chr1:1900524-1904583 FORWARD LENGTH=987;AT1G06220.2 | Symbols: MEE5 | Ribosomal protein S5/Elongation factor G/III/V family protein | chr1:1900524-1904	6	6	6.7	6.7	110.44	0	15.184	24	0	5781600	6781000	12040000	12965000	14913000	17389000	0	18019000	11548000	0	0	0	0	0	0	0	0	0	0	0	0	0	0	0	0	0	0	0	0	0	0	0	0	0	0	0	0	0
AT1G06290.1;AT3G06690.1;AT1G06310.1	AT1G06290.1	AT1G06290.1 | Symbols: ACX3, ATACX3 | acyl-CoA oxidase 3 | chr1:1922423-1926002 FORWARD LENGTH=675	12	12	19.4	19.4	75.675	0	57.445	86	12666000	22465000	19860000	28343000	24719000	16954000	32078000	43413000	22180000	36309000	0	0	0	0	0	0	0	0	0	0	27982000	23789000	22236000	11765000	33724000	0	27900000	22253000	38316000	27902000	15343000	0	10827000	7656500	0	0	0	0	0
AT1G06410.1;AT1G68020.1;AT1G68020.2	AT1G06410.1	AT1G06410.1 | Symbols: ATTPS7, TPS7, ATTPSA | trehalose-phosphatase/synthase 7 | chr1:1955413-1958153 FORWARD LENGTH=851	5	5	7.3	7.3	96.687	0	12.153	33	11156000	15788000	9044000	16274000	12963000	10370000	15544000	0	7803700	17617000	0	0	6352700	0	0	0	0	0	0	0	5012800	0	4352200	4636000	5404700	0	8273900	6436500	9148600	0	0	0	0	0	0	0	0	0	0
AT1G06430.1;AT3G02450.1;AT5G15250.1;AT5G15250.2	AT1G06430.1	AT1G06430.1 | Symbols: FTSH8 | FTSH protease 8 | chr1:1960214-1962525 REVERSE LENGTH=685	15	0	22.9	0	73.198	0.0095396	1.8604	19	0	0	0	0	0	0	0	0	0	0	0	0	0	0	0	0	0	0	0	0	0	0	0	0	0	0	0	0	0	0	0	0	0	0	0	1835300	0	0	0
AT1G06530.1	AT1G06530.1	AT1G06530.1 | Symbols: | Tropomyosin-related | chr1:2001625-2002596 FORWARD LENGTH=323	1	1	4	4	36.119	0	8.1082	1	0	0	0	0	0	0	0	0	0	0	0	0	0	0	0	0	0	0	0	0	0	0	0	0	0	0	0	0	0	0	0	0	0	0	0	0	0	0	0
AT1G06570.2;AT1G06570.1	AT1G06570.2;AT1G06570.1	AT1G06570.2 | Symbols: PDS1, HPD | phytoene desaturation 1 | chr1:2012173-2013543 REVERSE LENGTH=418;AT1G06570.1 | Symbols: PDS1, HPD | phytoene desaturation 1 | chr1:2012015-2013543 REVERSE LENGTH=473	1	1	3.3	3.3	45.962	0.00048591	2.9996	1	0	3368200	0	0	0	0	0	0	0	0	0	0	0	0	0	0	0	0	0	0	0	0	0	0	0	0	0	0	0	0	0	0	0	0	0	0	0	0	0
AT1G06680.1;AT1G06680.2;AT2G30790.1	AT1G06680.1;AT1G06680.2	AT1G06680.1 | Symbols: PSBP-1, OEE2, PSII-P, OE23 | photosystem II subunit P-1 | chr1:2047940-2049186 FORWARD LENGTH=263;AT1G06680.2 | Symbols: PSBP-1, OEE2, PSII-P | photosystem II subunit P-1 | chr1:2048076-2049186 FORWARD LENGTH=219	11	11	42.2	42.2	28.095	0	286.37	229	73380000	76873000	150060000	76313000	99346000	78520000	123440000	190630000	129430000	85956000	0	0	0	0	0	6341900	0	0	0	0	444649984	809100032	649289984	797760000	664920000	682910016	520630016	522950016	739729984	456640000	6952200	0	0	0	0	0	81382000	12548000	0
AT1G06700.2;AT1G06700.1	AT1G06700.2;AT1G06700.1	AT1G06700.2 | Symbols: | Protein kinase superfamily protein | chr1:2052750-2054552 REVERSE LENGTH=361;AT1G06700.1 | Symbols: | Protein kinase superfamily protein | chr1:2052750-2054552 REVERSE LENGTH=361	3	3	12.7	12.7	39.819	0	26.32	5	0	0	0	0	0	0	0	0	0	0	0	0	0	0	0	0	0	0	0	0	0	0	5515000	0	0	0	0	0	5143500	0	0	0	0	0	0	0	0	0	0
AT1G06720.1	AT1G06720.1	AT1G06720.1 | Symbols: | P-loop containing nucleoside triphosphate hydrolases superfamily protein | chr1:2060615-2067281 REVERSE LENGTH=1147	1	1	0.8	0.8	131.18	1	-2	0	0	0	0	0	0	0	0	0	0	0	0	0	0	0	0	0	0	0	0	0	0	0	0	0	0	0	0	0	0	0	0	0	0	0	0	0	0	0	0
AT1G06820.1	AT1G06820.1	AT1G06820.1 | Symbols: CRTISO, CCR2 | carotenoid isomerase | chr1:2093145-2096220 REVERSE LENGTH=595	1	1	2.7	2.7	65.428	0	6.3359	1	0	0	0	0	0	0	0	0	0	0	0	0	0	0	0	0	0	0	0	0	0	2539900	0	0	0	0	0	0	0	0	0	0	0	0	0	0	0	0	0
AT1G06950.1	AT1G06950.1	AT1G06950.1 | Symbols: ATTIC110, TIC110 | translocon at the inner envelope membrane of chloroplasts 110 | chr1:2130303-2135563 REVERSE LENGTH=1016	32	32	32.7	32.7	112.12	0	233.45	163	4720700	0	6959200	13253000	13633000	11993000	6244700	16783000	14157000	5766300	0	0	0	0	0	0	19395000	0	0	0	102800000	131940000	69424000	104880000	86521000	170680000	105840000	73009000	146840000	138700000	0	0	0	0	0	0	0	0	0
AT1G07040.1	AT1G07040.1	AT1G07040.1 | Symbols: | unknown protein;INVOLVED IN: biological_process unknown;LOCATED IN: chloroplast;EXPRESSED IN: 24 plant structures;EXPRESSED DURING: 14 growth stages;BEST Arabidopsis thaliana protein match is: unknown protein (TAIR:AT1G27030.	4	4	12.7	12.7	40.637	0	17.256	17	0	6596200	7934100	0	0	0	6100700	0	0	5435000	0	0	0	0	0	0	0	0	0	0	0	0	0	0	5440200	0	5435200	3399300	5309600	0	9833900	7721900	17270000	8286400	22748000	9694500	0	0	0
AT1G07080.1	AT1G07080.1	AT1G07080.1 | Symbols: | Thioredoxin superfamily protein | chr1:2170069-2171861 FORWARD LENGTH=265	3	3	26.4	26.4	29.698	0	26.618	17	0	0	0	0	0	0	0	0	0	0	0	0	0	0	0	0	0	0	0	0	0	0	0	44342000	0	0	14523000	0	0	0	0	0	0	0	30071000	50953000	42628000	0	0
AT1G07260.1	AT1G07260.1	AT1G07260.1 | Symbols: UGT71C3 | UDP-glucosyl transferase 71C3 | chr1:2227748-2229178 REVERSE LENGTH=476	1	1	4.4	4.4	52.901	1	-2	0	0	0	0	0	0	0	0	0	0	0	0	0	0	0	0	0	0	0	0	0	0	0	0	0	0	0	0	0	0	0	0	0	0	0	0	0	0	0	0
AT1G07310.1	AT1G07310.1	AT1G07310.1 | Symbols: | Calcium-dependent lipid-binding (CaLB domain) family protein | chr1:2247775-2248833 REVERSE LENGTH=352	5	5	24.7	24.7	39.013	0	22.686	22	0	0	0	0	0	0	0	0	0	0	16039000	13722000	19181000	14090000	15238000	14725000	19314000	13536000	0	11957000	0	0	0	0	0	0	0	0	0	0	0	0	0	0	0	0	0	0	0
AT1G07320.4;AT1G07320.3;AT1G07320.2;AT1G07320.1	AT1G07320.4;AT1G07320.3;AT1G07320.2;AT1G07320.1	AT1G07320.4 | Symbols: RPL4 | ribosomal protein L4 | chr1:2249190-2250173 FORWARD LENGTH=278;AT1G07320.3 | Symbols: RPL4 | ribosomal protein L4 | chr1:2249190-2250026 FORWARD LENGTH=278;AT1G07320.2 | Symbols: RPL4 | ribosomal protein L4 | chr1:2249190-2250	10	10	44.6	44.6	30.142	0	147.9	122	93238000	176240000	78341000	97176000	100400000	75172000	129250000	188600000	100300000	84101000	28270000	0	16921000	0	0	0	0	0	59973000	0	151950000	199810000	184690000	149500000	172060000	180450000	160360000	128320000	184250000	137260000	0	0	0	0	0	0	0	0	0
AT1G07370.1;AT2G29570.1	AT1G07370.1;AT2G29570.1	AT1G07370.1 | Symbols: PCNA1, ATPCNA1 | proliferating cellular nuclear antigen 1 | chr1:2263204-2264382 FORWARD LENGTH=263;AT2G29570.1 | Symbols: PCNA2, ATPCNA2 | proliferating cell nuclear antigen 2 | chr2:12650139-12651598 REVERSE LENGTH=264	2	2	14.1	14.1	29.122	0	4.3393	3	0	0	0	0	0	0	0	0	0	0	0	0	0	0	0	0	0	0	0	0	0	0	0	0	0	6140000	0	0	0	0	0	0	0	0	0	0	0	0	0
AT1G07645.1	AT1G07645.1	AT1G07645.1 | Symbols: ATDSI-1VOC, DSI-1VOC | dessication-induced 1VOC superfamily protein | chr1:2367612-2368349 REVERSE LENGTH=137	11	11	89.8	89.8	15.388	0	108.77	84	25237000	50633000	52055000	31044000	0	40786000	0	0	0	12217000	0	0	0	7445500	0	21503000	0	0	0	16517000	9317000	0	30827000	19604000	24305000	0	40587000	18769000	39034000	27367000	147850000	94731000	161520000	117080000	160030000	117450000	47480000	29626000	25555000
AT5G59970.1;AT5G59690.1;AT3G53730.1;AT3G46320.1;AT3G45930.1;AT2G28740.1;AT1G07820.2;AT1G07820.1;AT1G07660.1;AT1G07660.2	AT5G59970.1;AT5G59690.1;AT3G53730.1;AT3G46320.1;AT3G45930.1;AT2G28740.1;AT1G07820.2;AT1G07820.1;AT1G07660.1;AT1G07660.2	AT5G59970.1 | Symbols: | Histone superfamily protein | chr5:24146352-24146663 REVERSE LENGTH=103;AT5G59690.1 | Symbols: | Histone superfamily protein | chr5:24051649-24051960 FORWARD LENGTH=103;AT3G53730.1 | Symbols: | Histone superfamily protein | chr3	7	7	62.1	62.1	11.409	0	25.545	40	0	0	0	0	0	10723000	0	0	12175000	0	34837000	25109000	47575000	23153000	15644000	27461000	45818000	13007000	0	21632000	0	0	15575000	20908000	13327000	13020000	10966000	11692000	15251000	21880000	29007000	24163000	36715000	28991000	25400000	24459000	0	0	0
AT1G07810.1;AT1G07670.1	AT1G07810.1;AT1G07670.1	AT1G07810.1 | Symbols: ECA1, ATECA1, ACA3 | ER-type Ca2+-ATPase 1 | chr1:2416681-2420572 FORWARD LENGTH=1061;AT1G07670.1 | Symbols: ATECA4, ECA4 | endomembrane-type CA-ATPase 4 | chr1:2370305-2374196 REVERSE LENGTH=1061	1	1	1	1	116.36	0.0087536	1.8861	2	0	0	0	0	0	0	0	0	0	0	0	0	0	0	0	0	0	0	0	0	0	0	0	0	0	0	0	0	0	0	0	0	0	0	0	0	0	0	0
AT1G07750.1;AT2G28680.1	AT1G07750.1	AT1G07750.1 | Symbols: | RmlC-like cupins superfamily protein | chr1:2404300-2405863 REVERSE LENGTH=356	5	5	22.8	22.8	38.31	0	19.598	17	0	0	0	0	0	0	0	0	0	0	0	0	0	0	0	0	0	0	0	0	0	0	0	16521000	0	0	0	0	0	0	0	0	0	0	0	0	0	0	0
AT5G59850.1;AT1G07770.2;AT1G07770.1;AT2G39590.1	AT5G59850.1;AT1G07770.2;AT1G07770.1;AT2G39590.1	AT5G59850.1 | Symbols: | Ribosomal protein S8 family protein | chr5:24112499-24113084 REVERSE LENGTH=130;AT1G07770.2 | Symbols: RPS15A | ribosomal protein S15A | chr1:2408413-2409065 REVERSE LENGTH=130;AT1G07770.1 | Symbols: RPS15A | ribosomal protein S15	10	5	59.2	33.1	14.804	0	29.002	196	108700000	163100000	146730000	90770000	153020000	142740000	139980000	109930000	121040000	78995000	238430000	249640000	217330000	240930000	175270000	232680000	97660000	170100000	125610000	224170000	150950000	126250000	136610000	128870000	127650000	90083000	154020000	112980000	156520000	89345000	70096000	57579000	87992000	62805000	65589000	69091000	30733000	47446000	32692000
AT5G22880.1;AT3G46030.1;AT1G07790.1;AT5G59910.1;AT3G45980.1;AT2G28720.1;AT5G02570.1;AT2G37470.1;AT3G09480.1;AT3G53650.1	AT5G22880.1;AT3G46030.1;AT1G07790.1;AT5G59910.1;AT3G45980.1;AT2G28720.1;AT5G02570.1;AT2G37470.1;AT3G09480.1;AT3G53650.1	AT5G22880.1 | Symbols: H2B, HTB2 | histone B2 | chr5:7652130-7652567 REVERSE LENGTH=145;AT3G46030.1 | Symbols: HTB11 | Histone superfamily protein | chr3:16913614-16914051 REVERSE LENGTH=145;AT1G07790.1 | Symbols: HTB1 | Histone superfamily protein | chr1:	4	4	31	31	15.732	0	9.2629	38	0	0	0	0	0	0	0	0	0	0	0	0	0	0	0	0	0	0	0	0	40915000	56545000	78911000	61145000	66434000	0	43645000	86020000	52601000	68895000	0	67529000	128320000	71040000	0	61898000	0	0	0
AT1G07890.8;AT1G07890.7;AT1G07890.5;AT1G07890.4;AT1G07890.3;AT1G07890.2;AT1G07890.1;AT1G07890.6	AT1G07890.8;AT1G07890.7;AT1G07890.5;AT1G07890.4;AT1G07890.3;AT1G07890.2;AT1G07890.1;AT1G07890.6	AT1G07890.8 | Symbols: APX1, MEE6, CS1, ATAPX1, ATAPX01 | ascorbate peroxidase 1 | chr1:2438005-2439435 FORWARD LENGTH=250;AT1G07890.7 | Symbols: APX1, MEE6, CS1, ATAPX1, ATAPX01 | ascorbate peroxidase 1 | chr1:2438005-2439435 FORWARD LENGTH=250;AT1G07890.	19	19	70.8	70.8	27.561	0	285.21	233	236740000	166050000	194550000	150590000	169600000	144520000	145900000	205080000	152300000	161800000	0	0	0	0	0	0	0	0	0	0	180030000	181330000	156740000	132190000	150070000	135550000	144370000	136260000	120580000	127300000	0	0	0	0	0	0	0	0	0
AT5G60390.3;AT5G60390.1;AT1G07940.2;AT1G07940.1;AT1G07930.1;AT1G07920.1;AT5G60390.2;AT1G07930.2;AT1G35550.1	AT5G60390.3;AT5G60390.1;AT1G07940.2;AT1G07940.1;AT1G07930.1;AT1G07920.1;AT5G60390.2;AT1G07930.2	AT5G60390.3 | Symbols: | GTP binding Elongation factor Tu family protein | chr5:24289226-24290675 FORWARD LENGTH=449;AT5G60390.1 | Symbols: | GTP binding Elongation factor Tu family protein | chr5:24289226-24290675 FORWARD LENGTH=449;AT1G07940.2 | Symbol	28	28	52.8	52.8	49.502	0	279.97	1256	1301900032	603310016	479980000	806430016	640680000	1033100032	1051699968	2272499968	1181100032	831369984	1404000000	1376499968	1425100032	1259299968	896569984	962339968	3411399936	1467600000	3262500096	1121400064	772790016	1064800000	893200000	1255200000	720460032	2236300032	864249984	1200600064	856150016	920739968	1256800000	1834499968	1153600000	898990016	1373799936	1124300032	1228899968	2010800000	2421799936
AT1G07985.1	AT1G07985.1	AT1G07985.1 | Symbols: | Expressed protein | chr1:2475508-2475942 FORWARD LENGTH=144	5	5	20.1	20.1	16.461	0	32.54	66	0	0	0	0	0	13123000	0	0	9457600	0	69564000	84118000	66891000	81951000	47413000	90091000	17145000	45710000	28896000	63775000	0	0	0	0	0	0	0	0	0	0	0	0	16535000	20905000	16220000	15977000	0	0	0
AT1G08200.1	AT1G08200.1	AT1G08200.1 | Symbols: AXS2 | UDP-D-apiose/UDP-D-xylose synthase 2 | chr1:2574259-2576609 REVERSE LENGTH=389	12	2	41.4	10.5	43.79	0	52.97	18	0	0	0	0	0	0	0	0	0	0	0	0	0	0	0	0	0	0	0	0	12743000	6899000	6122400	0	4535400	0	0	7788000	0	12970000	0	0	0	0	0	0	0	0	0
AT1G08360.1	AT1G08360.1	AT1G08360.1 | Symbols: | Ribosomal protein L1p/L10e family | chr1:2636231-2637694 FORWARD LENGTH=216	12	7	39.4	21.3	24.469	0	39.206	135	59443000	117790000	89350000	78749000	102090000	85012000	50316000	33352000	65107000	78003000	96667000	135230000	77752000	97584000	137230000	96113000	207470000	109720000	34693000	132230000	116660000	92495000	114300000	97941000	100350000	56491000	76334000	121670000	101590000	95242000	35245000	27640000	39371000	67545000	45090000	38149000	0	52034000	0
AT1G08380.1	AT1G08380.1	AT1G08380.1 | Symbols: PSAO | photosystem I subunit O | chr1:2641004-2641739 REVERSE LENGTH=140	1	1	17.1	17.1	15.143	0	22.577	9	0	0	0	0	0	0	0	0	0	0	0	0	0	0	0	0	0	0	0	0	0	0	0	0	0	0	0	0	0	4664500	0	0	0	0	0	0	0	0	0
AT1G08480.1	AT1G08480.1	AT1G08480.1 | Symbols: | unknown protein;FUNCTIONS IN: molecular_function unknown;INVOLVED IN: biological_process unknown;LOCATED IN: mitochondrion, plasma membrane, plastid, vacuole;EXPRESSED IN: 27 plant structures;EXPRESSED DURING: 15 growth stage	3	3	41.5	41.5	15.812	0	30.594	19	0	0	0	0	0	0	0	0	0	0	20641000	0	0	0	0	0	0	0	0	0	0	6684200	11199000	0	0	0	0	8183500	10018000	0	0	0	0	0	0	0	0	0	0
AT1G08490.1	AT1G08490.1	AT1G08490.1 | Symbols: ATSUFS, SUFS, ATCPNIFS, ATNFS2, CPNIFS | chloroplastic NIFS-like cysteine desulfurase | chr1:2685980-2688547 REVERSE LENGTH=463	2	2	3.7	3.7	50.485	0	3.9472	7	0	0	0	0	0	0	0	0	0	0	0	0	0	0	0	0	0	0	0	0	0	0	0	0	0	0	0	0	0	4880300	0	0	0	0	0	0	0	0	0
AT1G08520.1	AT1G08520.1	AT1G08520.1 | Symbols: ALB1, ALB-1V, V157, PDE166, CHLD | ALBINA 1 | chr1:2696538-2700819 FORWARD LENGTH=760	9	9	17.2	17.2	83.283	0	46.503	46	6693400	6125400	6242000	13820000	7786600	0	8069200	7654000	10015000	10979000	0	0	0	0	0	0	0	0	0	0	16007000	15559000	14129000	14284000	12852000	19935000	16108000	20564000	15109000	15342000	0	0	0	0	0	0	0	0	0
AT1G08550.2;AT1G08550.1	AT1G08550.2;AT1G08550.1	AT1G08550.2 | Symbols: NPQ1, AVDE1 | non-photochemical quenching 1 | chr1:2707462-2709387 FORWARD LENGTH=462;AT1G08550.1 | Symbols: NPQ1, AVDE1 | non-photochemical quenching 1 | chr1:2707462-2709387 FORWARD LENGTH=462	2	2	2.4	2.4	52.017	0	4.1274	9	0	0	0	0	0	0	0	0	0	0	0	0	0	0	0	0	0	0	0	0	0	3979800	3880900	0	3392700	0	3994700	3669400	0	0	0	0	0	0	0	0	0	0	0
AT1G08560.1	AT1G08560.1	AT1G08560.1 | Symbols: SYP111, KN, ATSYP111 | syntaxin of plants 111 | chr1:2709778-2710710 REVERSE LENGTH=310	1	1	4.2	4.2	35.274	1	-2	0	0	0	0	0	0	0	0	0	0	0	0	0	0	0	0	0	0	0	0	0	0	0	0	0	0	0	0	0	0	0	0	0	0	0	0	0	0	0	0
AT1G08640.1	AT1G08640.1	AT1G08640.1 | Symbols: CJD1 | Chloroplast J-like domain 1 | chr1:2748714-2751209 REVERSE LENGTH=294	2	2	8.5	8.5	32.902	0	6.0172	10	0	0	0	0	0	0	0	0	0	0	0	0	0	0	0	0	0	0	0	0	0	0	0	0	0	0	0	0	0	7031400	0	0	0	0	0	0	0	0	0
AT1G08830.2;AT1G08830.1;AT5G18100.2;AT5G18100.1	AT1G08830.2;AT1G08830.1	AT1G08830.2 | Symbols: CSD1 | copper/zinc superoxide dismutase 1 | chr1:2827700-2829053 FORWARD LENGTH=152;AT1G08830.1 | Symbols: CSD1 | copper/zinc superoxide dismutase 1 | chr1:2827700-2829053 FORWARD LENGTH=152	3	3	25	25	15.098	0	4.8639	3	0	0	0	0	0	0	0	0	0	0	0	0	0	0	0	0	0	0	0	0	0	0	0	10814000	0	0	0	8353400	0	0	0	0	0	0	0	0	0	0	0
AT1G54690.1;AT1G08880.1;AT5G59870.1;AT5G27670.1	AT1G54690.1;AT1G08880.1	AT1G54690.1 | Symbols: HTA3, H2AXB, G-H2AX, GAMMA-H2AX | gamma histone variant H2AX | chr1:20414607-20415206 REVERSE LENGTH=142;AT1G08880.1 | Symbols: HTA5, H2AXA, G-H2AX, GAMMA-H2AX | Histone superfamily protein | chr1:2847144-2847676 REVERSE LENGTH=142	3	1	36.6	20.4	14.783	0	28.537	16	0	0	0	0	0	0	0	0	0	0	0	0	0	0	0	0	0	0	0	0	0	0	0	10393000	0	0	0	0	0	0	0	0	0	0	0	0	0	0	0
AT1G08980.1	AT1G08980.1	AT1G08980.1 | Symbols: ATAMI1, AMI1, ATTOC64-I, TOC64-I | amidase 1 | chr1:2884455-2886430 FORWARD LENGTH=425	3	3	8	8	45.056	0	21.036	18	0	0	11714000	9108300	0	0	0	0	0	13157000	0	0	0	0	0	0	0	0	0	0	0	0	0	0	0	0	0	0	7425700	0	0	0	0	0	0	0	0	0	0
AT1G09080.2;AT1G09080.1	AT1G09080.2;AT1G09080.1	AT1G09080.2 | Symbols: BIP3 | Heat shock protein 70 (Hsp 70) family protein | chr1:2929268-2931804 REVERSE LENGTH=665;AT1G09080.1 | Symbols: BIP3 | Heat shock protein 70 (Hsp 70) family protein | chr1:2929268-2931804 REVERSE LENGTH=675	2	1	4.7	2	74.074	0.0087683	1.896	1	0	0	0	0	0	0	0	0	0	0	0	0	0	0	0	0	0	0	0	0	0	0	0	0	0	0	0	0	0	0	0	0	0	0	0	0	0	0	0
AT1G09130.1;AT1G09130.2;AT1G09130.3	AT1G09130.1;AT1G09130.2;AT1G09130.3	AT1G09130.1 | Symbols: | ATP-dependent caseinolytic (Clp) protease/crotonase family protein | chr1:2940063-2942217 REVERSE LENGTH=330;AT1G09130.2 | Symbols: | ATP-dependent caseinolytic (Clp) protease/crotonase family protein | chr1:2940063-2942217 REVER	6	6	24.8	24.8	36.307	0	13.732	37	24401000	17941000	25680000	21751000	18918000	16529000	29795000	43748000	20682000	12307000	0	0	0	0	0	0	0	0	0	0	17614000	21430000	12137000	26886000	18165000	52033000	15851000	15592000	14607000	15538000	9113200	0	0	0	0	0	0	0	0
AT5G65360.1;AT5G10400.1;AT5G10390.1;AT3G27360.1;AT1G09200.1;AT5G65350.1;AT1G13370.1;AT1G19890.1	AT5G65360.1;AT5G10400.1;AT5G10390.1;AT3G27360.1;AT1G09200.1;AT5G65350.1;AT1G13370.1	AT5G65360.1 | Symbols: | Histone superfamily protein | chr5:26120099-26120509 REVERSE LENGTH=136;AT5G10400.1 | Symbols: | Histone superfamily protein | chr5:3270478-3270888 REVERSE LENGTH=136;AT5G10390.1 | Symbols: | Histone superfamily protein | chr5:3	4	2	43.4	30.1	15.268	0	16.346	51	0	0	0	0	0	0	0	0	10059000	0	28249000	25126000	42086000	35269000	18700000	22870000	0	14669000	0	27731000	14389000	22519000	28151000	13719000	28311000	3934500	18167000	27531000	29697000	20153000	30225000	28504000	34048000	47098000	27178000	28330000	0	7804400	0
AT1G09210.1	AT1G09210.1	AT1G09210.1 | Symbols: CRT1b, AtCRT1b | calreticulin 1b | chr1:2973217-2976655 REVERSE LENGTH=424	7	4	16.7	10.8	48.156	0	11.895	17	0	0	0	9847300	9363400	0	0	0	0	16524000	0	0	0	0	0	0	0	0	0	0	10083000	11873000	11820000	0	0	23420000	11581000	0	9533500	17835000	0	0	0	0	0	0	0	0	0
AT1G09310.1	AT1G09310.1	AT1G09310.1 | Symbols: | Protein of unknown function, DUF538 | chr1:3009109-3009648 FORWARD LENGTH=179	7	7	35.2	35.2	19.947	0	136.24	88	53669000	67469000	86390000	56325000	65972000	71170000	69666000	38618000	44362000	64134000	0	0	0	0	0	0	0	0	0	0	57427000	69011000	57923000	52782000	48115000	31788000	49981000	41565000	52250000	41405000	0	0	0	0	0	0	0	0	0
AT1G09340.1	AT1G09340.1	AT1G09340.1 | Symbols: CRB, CSP41B, HIP1.3 | chloroplast RNA binding | chr1:3015473-3018035 FORWARD LENGTH=378	22	22	64.8	64.8	42.619	0	323.31	375	225570000	628750016	254020000	600430016	630910016	510060000	245170000	563240000	294910016	522430016	0	0	0	0	0	0	0	0	0	0	261700000	283620000	330600000	193650000	326310016	296740000	292940000	147530000	322729984	157700000	7174800	0	0	16299000	9919600	7165500	0	0	0
AT1G09430.1	AT1G09430.1	AT1G09430.1 | Symbols: ACLA-3 | ATP-citrate lyase A-3 | chr1:3042135-3044978 FORWARD LENGTH=424	9	6	22.2	18.2	46.945	0	49.572	23	0	0	7642600	7337900	8227500	0	11931000	59510000	0	0	0	0	0	0	0	0	0	0	0	0	2850200	0	0	0	4239800	42026000	4538400	0	0	0	9889100	0	0	0	10024000	11746000	73682000	22608000	0
AT1G09490.2;AT1G09490.1	AT1G09490.2;AT1G09490.1	AT1G09490.2 | Symbols: | NAD(P)-binding Rossmann-fold superfamily protein | chr1:3064680-3065815 FORWARD LENGTH=291;AT1G09490.1 | Symbols: | NAD(P)-binding Rossmann-fold superfamily protein | chr1:3064172-3065815 FORWARD LENGTH=322	1	1	4.1	4.1	32.397	0	3.1262	3	0	0	0	0	0	0	0	0	0	0	0	0	0	0	0	0	0	0	0	0	0	0	0	0	0	0	2957200	0	0	0	0	0	0	0	0	0	0	0	0
AT1G09500.3;AT1G09500.2;AT1G09500.1	AT1G09500.3;AT1G09500.2;AT1G09500.1	AT1G09500.3 | Symbols: | NAD(P)-binding Rossmann-fold superfamily protein | chr1:3066811-3068244 FORWARD LENGTH=278;AT1G09500.2 | Symbols: | NAD(P)-binding Rossmann-fold superfamily protein | chr1:3067325-3068484 FORWARD LENGTH=291;AT1G09500.1 | Symbols:	2	2	7.9	7.9	30.534	0	3.2203	4	0	0	0	5080400	0	0	0	0	0	0	0	0	0	0	0	0	0	0	0	0	0	0	0	0	0	0	0	0	0	0	0	7074100	0	7818600	9061900	6433900	0	0	0
AT3G10780.1;AT1G09580.1	AT3G10780.1;AT1G09580.1	AT3G10780.1 | Symbols: | emp24/gp25L/p24 family/GOLD family protein | chr3:3375161-3376334 FORWARD LENGTH=217;AT1G09580.1 | Symbols: | emp24/gp25L/p24 family/GOLD family protein | chr1:3104657-3106092 FORWARD LENGTH=217	2	2	5.1	5.1	24.23	0.001845	2.5805	2	0	0	0	0	0	0	0	0	0	0	0	0	0	0	0	0	0	0	5130800	0	0	0	0	0	0	0	0	0	0	0	0	0	0	0	0	0	0	0	0
AT1G57860.1;AT1G57660.1;AT1G09690.1;AT1G09590.1	AT1G57860.1;AT1G57660.1;AT1G09690.1;AT1G09590.1	AT1G57860.1 | Symbols: | Translation protein SH3-like family protein | chr1:21430034-21430827 REVERSE LENGTH=164;AT1G57660.1 | Symbols: | Translation protein SH3-like family protein | chr1:21355567-21356364 FORWARD LENGTH=164;AT1G09690.1 | Symbols: | Tr	14	14	55.5	55.5	18.709	0	80.663	357	129870000	211810000	180970000	150160000	180340000	219730000	183400000	56844000	143940000	139560000	252070000	304600000	213560000	311400000	266520000	275129984	128270000	140370000	92004000	260000000	214730000	207470000	205280000	138160000	219380000	36963000	194700000	137560000	203430000	185790000	81791000	75482000	86784000	115050000	84525000	79405000	0	16546000	0
AT1G09600.1	AT1G09600.1	AT1G09600.1 | Symbols: | Protein kinase superfamily protein | chr1:3108617-3111318 FORWARD LENGTH=714	1	1	1.4	1.4	79.697	1	-2	0	0	0	0	0	0	0	0	0	0	0	0	0	0	0	0	0	0	0	0	0	0	0	0	0	0	0	0	0	0	0	0	0	0	0	0	0	0	0	0
AT1G09620.1	AT1G09620.1	AT1G09620.1 | Symbols: | ATP binding;leucine-tRNA ligases;aminoacyl-tRNA ligases;nucleotide binding;ATP binding;aminoacyl-tRNA ligases | chr1:3113077-3116455 REVERSE LENGTH=1091	12	12	14.4	14.4	123.45	0	86.639	59	20042000	25913000	24770000	24039000	26736000	17927000	0	70719000	0	27431000	0	0	0	0	0	0	10861000	13023000	14083000	0	16810000	20006000	20082000	19136000	21443000	47626000	21893000	28826000	19446000	17921000	0	0	0	0	0	0	0	0	13760000
AT1G09640.1;AT1G09640.2	AT1G09640.1;AT1G09640.2	AT1G09640.1 | Symbols: | Translation elongation factor EF1B, gamma chain | chr1:3120162-3122152 FORWARD LENGTH=414;AT1G09640.2 | Symbols: | Translation elongation factor EF1B, gamma chain | chr1:3120162-3122152 FORWARD LENGTH=265	16	10	38.2	26.1	46.66	0	143.58	247	27397000	59687000	46764000	38642000	25094000	52785000	42998000	0	37199000	52163000	91468000	107200000	114690000	97806000	56282000	75024000	25935000	37941000	12197000	77018000	57693000	88966000	87357000	27532000	60787000	12696000	60326000	49264000	55451000	55003000	73605000	75213000	72032000	109980000	60319000	41991000	12229000	12646000	8136200
AT1G09750.1	AT1G09750.1	AT1G09750.1 | Symbols: | Eukaryotic aspartyl protease family protein | chr1:3157541-3158960 FORWARD LENGTH=449	7	7	15.4	15.4	47.661	0	33.882	78	55452000	93128000	57417000	76539000	72041000	59933000	95765000	16014000	64229000	85115000	0	0	0	0	0	0	0	0	0	0	31038000	33938000	35386000	34930000	39102000	0	40552000	29803000	35362000	46747000	11314000	11405000	13163000	0	15375000	10792000	0	0	0
AT1G09760.1	AT1G09760.1	AT1G09760.1 | Symbols: U2A | U2 small nuclear ribonucleoprotein A | chr1:3159476-3161603 REVERSE LENGTH=249	2	2	8	8	28.041	0	3.7452	2	0	0	0	0	0	0	0	0	0	0	0	0	0	0	0	0	0	0	0	0	0	0	0	0	0	0	0	2221400	0	0	0	0	0	0	0	0	0	0	0
AT1G09780.1	AT1G09780.1	AT1G09780.1 | Symbols: | Phosphoglycerate mutase, 2,3-bisphosphoglycerate-independent | chr1:3165550-3167812 REVERSE LENGTH=557	17	8	36.3	20.5	60.579	0	27.483	33	22178000	9261100	9086300	12063000	12262000	9309200	0	25266000	11437000	12211000	0	0	0	0	0	0	0	0	0	0	14715000	13461000	13285000	14761000	12804000	16987000	12316000	15172000	6736900	8183400	0	0	0	0	0	0	0	0	0
AT1G09795.1	AT1G09795.1	AT1G09795.1 | Symbols: ATATP-PRT2, HISN1B, ATP-PRT2 | ATP phosphoribosyl transferase 2 | chr1:3173588-3176690 FORWARD LENGTH=413	2	1	7.5	2.7	44.756	0.0022563	2.4224	18	0	0	0	0	0	0	0	0	0	0	0	0	0	0	0	0	0	0	0	0	0	0	0	0	0	0	0	0	0	0	0	0	0	0	0	5440700	0	0	0
AT1G09830.1	AT1G09830.1	AT1G09830.1 | Symbols: | Glycinamide ribonucleotide (GAR) synthetase | chr1:3192783-3194936 REVERSE LENGTH=532	1	1	3.6	3.6	56.473	0	15.247	4	0	4084200	0	0	0	0	0	0	0	0	0	0	0	0	0	0	0	0	0	0	0	0	0	0	0	0	0	0	3574400	0	0	0	0	0	0	0	0	0	0
AT1G09870.1	AT1G09870.1	AT1G09870.1 | Symbols: | histidine acid phosphatase family protein | chr1:3205817-3208444 FORWARD LENGTH=487	2	2	7.6	7.6	54.854	0	9.6436	6	0	0	0	0	0	0	0	0	0	0	0	0	0	0	0	0	0	0	0	0	0	0	0	0	0	0	0	0	1476600	0	0	0	0	0	0	0	0	0	0
AT1G10290.1	AT1G10290.1	AT1G10290.1 | Symbols: ADL6, DRP2A | dynamin-like protein 6 | chr1:3370774-3377120 FORWARD LENGTH=914	8	3	10.3	3.5	99.165	0	20.739	24	0	6268600	0	13193000	13127000	0	0	0	0	12225000	0	0	0	0	0	0	0	0	0	0	6741700	0	0	0	0	0	0	0	0	0	0	0	0	0	0	0	0	0	0
AT1G10370.1	AT1G10370.1	AT1G10370.1 | Symbols: GST30, ATGSTU17, GST30B, ERD9 | Glutathione S-transferase family protein | chr1:3397274-3398273 REVERSE LENGTH=227	3	3	15	15	25.307	0	9.1343	19	0	0	0	11727000	0	0	0	0	0	0	0	0	0	0	0	0	0	0	0	0	8477400	7452500	0	0	0	0	8374600	0	0	0	0	0	0	0	0	0	0	0	0
AT1G10510.1	AT1G10510.1	AT1G10510.1 | Symbols: emb2004 | RNI-like superfamily protein | chr1:3461771-3465590 FORWARD LENGTH=605	4	4	8.3	8.3	64.722	0	8.2431	4	0	0	0	0	0	0	0	0	0	0	0	0	0	0	0	0	0	0	0	0	0	0	0	0	0	0	5722300	0	0	0	0	0	0	0	0	0	0	0	0
AT1G10590.1;AT1G10590.2;AT1G10590.3	AT1G10590.1;AT1G10590.2	AT1G10590.1 | Symbols: | Nucleic acid-binding, OB-fold-like protein | chr1:3502324-3502991 REVERSE LENGTH=139;AT1G10590.2 | Symbols: | Nucleic acid-binding, OB-fold-like protein | chr1:3502324-3502991 REVERSE LENGTH=139	3	3	23	23	15.455	0	12.642	41	0	0	0	18419000	0	29727000	26621000	0	0	0	0	43178000	33373000	0	76542000	52832000	0	57176000	0	0	0	0	0	10811000	18067000	0	16959000	12260000	15741000	13907000	0	0	0	0	0	0	0	0	0
AT3G62290.3;AT3G62290.2;AT3G62290.1;AT2G47170.1;AT1G70490.3;AT1G70490.2;AT1G70490.1;AT1G23490.1;AT1G10630.1;AT5G14670.1	AT3G62290.3;AT3G62290.2;AT3G62290.1;AT2G47170.1;AT1G70490.3;AT1G70490.2;AT1G70490.1;AT1G23490.1;AT1G10630.1;AT5G14670.1	AT3G62290.3 | Symbols: ARFA1E | ADP-ribosylation factor A1E | chr3:23052287-23053545 FORWARD LENGTH=181;AT3G62290.2 | Symbols: ARFA1E | ADP-ribosylation factor A1E | chr3:23052287-23053545 FORWARD LENGTH=181;AT3G62290.1 | Symbols: ATARFA1E, ARFA1E | ADP-ri	6	6	43.6	43.6	20.607	0	33.017	31	0	0	0	0	4305800	0	0	8137700	6269400	4496900	5073200	0	0	0	0	5291200	7812700	0	0	0	5470600	10358000	7303300	0	0	0	3628100	5187700	5910200	6820200	0	0	4797200	3825700	0	0	0	0	0
AT1G10670.4;AT1G10670.2;AT1G10670.1;AT1G10670.3	AT1G10670.4;AT1G10670.2;AT1G10670.1;AT1G10670.3	AT1G10670.4 | Symbols: ACLA-1 | ATP-citrate lyase A-1 | chr1:3535787-3538098 FORWARD LENGTH=423;AT1G10670.2 | Symbols: ACLA-1 | ATP-citrate lyase A-1 | chr1:3535787-3538098 FORWARD LENGTH=423;AT1G10670.1 | Symbols: ACLA-1 | ATP-citrate lyase A-1 | chr1:353	10	5	22.5	9.9	46.678	0	60.212	60	0	38612000	38321000	24487000	23201000	15440000	51273000	78869000	25774000	25208000	0	0	0	0	0	0	0	0	0	0	22556000	20880000	19355000	28214000	18114000	81140000	22235000	29788000	20109000	23848000	13407000	0	13628000	0	13993000	0	0	0	0
AT1G10700.1	AT1G10700.1	AT1G10700.1 | Symbols: PRS3 | phosphoribosyl pyrophosphate (PRPP) synthase 3 | chr1:3554157-3556274 FORWARD LENGTH=411	2	2	7.1	7.1	44.696	0	3.9112	5	0	0	0	0	0	0	0	0	0	0	0	0	0	0	0	0	0	0	0	0	0	1997200	0	0	0	0	0	0	0	0	0	0	0	0	0	0	0	0	0
AT1G10740.2;AT1G10740.4;AT1G10740.3;AT1G10740.1;AT1G23330.1	AT1G10740.2;AT1G10740.4;AT1G10740.3;AT1G10740.1	AT1G10740.2 | Symbols: | alpha/beta-Hydrolases superfamily protein | chr1:3568612-3570466 REVERSE LENGTH=406;AT1G10740.4 | Symbols: | alpha/beta-Hydrolases superfamily protein | chr1:3568343-3570466 REVERSE LENGTH=473;AT1G10740.3 | Symbols: | alpha/beta	3	3	5.9	5.9	45.895	0	14.441	9	0	0	0	0	0	14101000	0	0	0	8814200	0	0	0	0	0	0	0	0	0	0	0	0	0	0	0	0	0	0	0	0	0	0	0	0	0	0	0	0	0
AT1G10760.1;AT4G24450.1	AT1G10760.1	AT1G10760.1 | Symbols: SEX1, SOP1, SOP, GWD1, GWD | Pyruvate phosphate dikinase, PEP/pyruvate binding domain | chr1:3581210-3590043 REVERSE LENGTH=1399	3	3	2.8	2.8	156.58	0	8.6474	13	0	0	6532600	0	0	0	0	0	0	9707000	0	0	0	0	0	0	0	0	0	0	9424200	0	7666000	0	0	0	0	0	0	0	0	0	0	0	0	0	0	0	0
AT1G10810.1	AT1G10810.1	AT1G10810.1 | Symbols: | NAD(P)-linked oxidoreductase superfamily protein | chr1:3599369-3600757 FORWARD LENGTH=344	1	1	5.5	5.5	37.596	0	4.2365	1	0	0	0	0	0	0	0	0	0	0	0	0	0	0	0	0	0	0	0	0	0	0	0	0	0	0	0	0	0	0	0	0	0	0	0	0	0	0	0
AT1G10830.1	AT1G10830.1	AT1G10830.1 | Symbols: Z-ISO, Z-ISO1.1 | 15-cis-zeta-carotene isomerase | chr1:3605736-3607449 REVERSE LENGTH=367	1	1	3.5	3.5	40.85	0.0026774	2.3303	2	0	0	0	0	0	0	0	0	0	0	0	0	0	0	0	0	0	0	0	0	0	0	0	0	0	0	0	0	0	2846400	0	0	0	0	0	0	0	0	0
AT1G10840.1;AT1G10840.2	AT1G10840.1;AT1G10840.2	AT1G10840.1 | Symbols: TIF3H1 | translation initiation factor 3 subunit H1 | chr1:3607885-3610299 REVERSE LENGTH=337;AT1G10840.2 | Symbols: TIF3H1 | translation initiation factor 3 subunit H1 | chr1:3607885-3609657 REVERSE LENGTH=250	2	2	10.7	10.7	38.372	0	7.7505	10	0	0	0	0	0	0	0	0	0	0	8103300	0	0	0	0	10577000	0	0	0	12769000	0	0	0	0	0	0	0	0	0	0	0	0	0	0	0	0	0	0	0
AT1G60940.2;AT1G60940.1;AT1G10940.1;AT1G10940.2	AT1G60940.2;AT1G60940.1;AT1G10940.1;AT1G10940.2	AT1G60940.2 | Symbols: SNRK2-10, SNRK2.10, SRK2B | SNF1-related protein kinase 2.10 | chr1:22439398-22441896 REVERSE LENGTH=361;AT1G60940.1 | Symbols: SNRK2-10, SNRK2.10, SRK2B | SNF1-related protein kinase 2.10 | chr1:22439398-22441896 REVERSE LENGTH=361;	2	1	8	3.6	41.039	1	-2	0	0	0	0	0	0	0	0	0	0	0	0	0	0	0	0	0	0	0	0	0	0	0	0	0	0	0	0	0	0	0	0	0	0	0	0	0	0	0	0
AT1G11360.4;AT1G11360.3;AT1G11360.2;AT1G11360.1	AT1G11360.4;AT1G11360.3;AT1G11360.2;AT1G11360.1	AT1G11360.4 | Symbols: | Adenine nucleotide alpha hydrolases-like superfamily protein | chr1:3822171-3822899 REVERSE LENGTH=242;AT1G11360.3 | Symbols: | Adenine nucleotide alpha hydrolases-like superfamily protein | chr1:3822171-3822899 REVERSE LENGTH=24	1	1	6.6	6.6	26.508	0.0014225	2.7975	1	0	0	0	0	0	0	0	0	0	0	0	0	0	0	0	0	0	0	0	0	0	0	0	0	0	0	0	0	0	0	0	0	4137800	0	0	0	0	0	0
AT1G11430.1	AT1G11430.1	AT1G11430.1 | Symbols: | plastid developmental protein DAG, putative | chr1:3847273-3848938 FORWARD LENGTH=232	1	1	7.3	7.3	26.2	0	3.5083	5	0	0	0	0	0	0	0	0	0	0	0	0	0	0	0	0	0	0	0	0	0	0	0	0	0	0	0	8762800	0	0	0	0	0	0	0	0	0	0	0
AT1G11580.1	AT1G11580.1	AT1G11580.1 | Symbols: ATPMEPCRA, PMEPCRA | methylesterase PCR A | chr1:3888730-3890649 FORWARD LENGTH=557	4	4	7.5	7.5	61.687	0	11.797	22	6078800	6304300	4727900	5225400	9818500	13339000	4919900	0	13375000	0	0	0	0	0	0	0	0	0	0	0	5417500	4057100	3937600	3678200	6713700	0	3664100	5338900	4240100	3195600	0	0	0	0	0	0	0	0	0
AT1G11650.1;AT1G11650.2	AT1G11650.1;AT1G11650.2	AT1G11650.1 | Symbols: ATRBP45B, RBP45B | RNA-binding (RRM/RBD/RNP motifs) family protein | chr1:3914895-3917301 FORWARD LENGTH=306;AT1G11650.2 | Symbols: ATRBP45B, RBP45B | RNA-binding (RRM/RBD/RNP motifs) family protein | chr1:3914895-3917941 FORWARD LEN	3	3	13.1	13.1	33.43	0	6.9066	11	0	0	0	0	0	0	0	0	0	0	0	0	0	0	0	0	0	0	0	0	0	0	0	0	0	0	0	0	0	0	0	0	0	0	3741400	0	0	0	0
AT1G11750.1;AT1G11750.2	AT1G11750.1;AT1G11750.2	AT1G11750.1 | Symbols: CLPP6, NCLPP1, NCLPP6 | CLP protease proteolytic subunit 6 | chr1:3967609-3969535 FORWARD LENGTH=271;AT1G11750.2 | Symbols: CLPP6 | CLP protease proteolytic subunit 6 | chr1:3967609-3969535 FORWARD LENGTH=289	3	3	12.5	12.5	29.382	0	8.1095	19	0	0	0	4360700	0	0	0	0	0	3598700	0	0	0	0	0	0	0	0	0	0	7375500	0	7208600	0	0	0	4754400	0	5547700	4505500	0	0	0	0	0	0	0	0	0
AT1G11840.4;AT1G11840.3;AT1G11840.2;AT1G11840.1;AT1G11840.5	AT1G11840.4;AT1G11840.3;AT1G11840.2;AT1G11840.1;AT1G11840.5	AT1G11840.4 | Symbols: ATGLX1, GLX1 | glyoxalase I homolog | chr1:3996045-3997518 FORWARD LENGTH=283;AT1G11840.3 | Symbols: ATGLX1, GLX1 | glyoxalase I homolog | chr1:3996045-3997518 FORWARD LENGTH=283;AT1G11840.2 | Symbols: ATGLX1, GLX1 | glyoxalase I hom	16	1	50.5	3.9	31.928	0	160.96	260	100700000	83910000	87869000	63190000	53388000	65368000	53265000	141030000	75501000	62854000	16501000	0	13140000	5739600	0	0	54875000	2026100	0	0	55102000	49320000	58956000	79216000	58864000	144410000	52168000	75374000	51586000	52345000	418489984	360120000	395120000	237160000	375249984	258320000	518790016	544739968	719870016
AT1G11840.6	AT1G11840.6	AT1G11840.6 | Symbols: GLX1 | glyoxalase I homolog | chr1:3995928-3997518 FORWARD LENGTH=322	16	1	44.4	3.4	36.291	1	-2	1	0	0	0	0	0	0	0	0	0	0	0	0	0	0	0	0	0	0	0	6265400	0	0	0	0	0	0	0	0	0	0	0	0	0	0	0	0	0	0	0
AT1G11860.3;AT1G11860.2;AT1G11860.1	AT1G11860.3;AT1G11860.2;AT1G11860.1	AT1G11860.3 | Symbols: | Glycine cleavage T-protein family | chr1:4001801-4003245 FORWARD LENGTH=408;AT1G11860.2 | Symbols: | Glycine cleavage T-protein family | chr1:4001801-4003245 FORWARD LENGTH=408;AT1G11860.1 | Symbols: | Glycine cleavage T-protein	19	19	52	52	44.444	0	87.939	109	18801000	42621000	20289000	38297000	44022000	28576000	26362000	0	28443000	44374000	0	0	0	0	0	0	0	0	0	0	110450000	218620000	156900000	79515000	104250000	60712000	83764000	54551000	131070000	119280000	0	0	0	4853200	0	0	0	0	0
AT1G11870.3;AT1G11870.1;AT1G11870.2	AT1G11870.3;AT1G11870.1;AT1G11870.2	AT1G11870.3 | Symbols: ATSRS, SRS | Seryl-tRNA synthetase | chr1:4003895-4006150 FORWARD LENGTH=402;AT1G11870.1 | Symbols: ATSRS, OVA7, SRS | Seryl-tRNA synthetase | chr1:4003895-4006556 FORWARD LENGTH=512;AT1G11870.2 | Symbols: ATSRS, SRS | Seryl-tRNA syn	2	2	3.2	3.2	45.11	0	3.6682	12	0	0	0	0	0	0	0	0	0	0	0	0	0	0	0	0	0	0	0	0	0	0	0	0	0	0	0	0	0	5363100	0	0	0	0	0	0	0	0	0
AT1G11910.1	AT1G11910.1	AT1G11910.1 | Symbols: APA1, ATAPA1 | aspartic proteinase A1 | chr1:4017119-4019874 REVERSE LENGTH=506	17	14	49	40.3	54.613	0	323.31	440	149130000	52331000	74146000	70752000	73418000	66980000	96660000	290100000	81089000	60233000	186970000	128860000	316409984	178010000	14787000	103590000	768430016	473409984	855590016	98923000	93759000	71912000	106790000	273030016	77294000	380609984	106090000	246210000	77583000	94457000	375100000	812590016	355280000	231020000	526860000	561240000	1100600064	1063800000	957939968
AT1G12000.1	AT1G12000.1	AT1G12000.1 | Symbols: | Phosphofructokinase family protein | chr1:4050159-4053727 REVERSE LENGTH=566	8	8	23.1	23.1	61.459	0	37.148	46	7153900	9233700	6697400	11288000	15000000	11935000	7855600	0	9246500	13813000	0	0	0	0	0	0	0	0	0	0	16003000	19807000	12672000	8063200	14761000	0	13426000	6596800	15376000	13456000	0	0	0	0	0	0	0	0	0
AT1G12010.1	AT1G12010.1	AT1G12010.1 | Symbols: | 2-oxoglutarate (2OG) and Fe(II)-dependent oxygenase superfamily protein | chr1:4056274-4057670 FORWARD LENGTH=320	1	1	7.5	7.5	36.531	0	27.042	18	0	0	0	0	0	0	0	0	0	0	0	0	0	0	0	0	0	0	0	0	0	0	0	35490000	0	0	0	0	0	0	0	0	0	0	0	0	0	0	0
AT1G12050.1	AT1G12050.1	AT1G12050.1 | Symbols: | fumarylacetoacetase, putative | chr1:4072904-4075856 FORWARD LENGTH=421	2	2	7.4	7.4	46.095	0	16.039	19	0	9291700	0	14942000	0	0	0	21832000	0	0	0	0	0	0	0	0	0	0	0	0	0	0	0	0	0	17628000	0	0	0	0	0	0	0	0	0	0	0	0	0
AT1G12230.1;AT1G12230.2	AT1G12230.1;AT1G12230.2	AT1G12230.1 | Symbols: | Aldolase superfamily protein | chr1:4148050-4150708 FORWARD LENGTH=405;AT1G12230.2 | Symbols: | Aldolase superfamily protein | chr1:4148050-4150708 FORWARD LENGTH=427	8	8	20.5	20.5	43.994	0	35.868	57	0	22111000	22080000	21587000	24746000	0	0	20000000	17710000	21492000	0	0	0	0	0	0	0	0	0	0	20847000	26488000	22633000	18820000	22813000	0	19914000	16669000	30523000	22375000	0	0	0	0	0	20715000	0	0	0
AT1G12240.1	AT1G12240.1	AT1G12240.1 | Symbols: ATBETAFRUCT4, VAC-INV | Glycosyl hydrolases family 32 protein | chr1:4153699-4157457 FORWARD LENGTH=664	4	2	8.6	5.4	73.843	0	6.9753	9	0	4443000	0	0	0	0	0	0	0	0	0	0	0	0	0	0	0	0	0	0	0	0	0	0	0	0	0	0	0	0	0	0	0	0	0	0	0	0	0
AT1G12250.2;AT1G12250.1	AT1G12250.2;AT1G12250.1	AT1G12250.2 | Symbols: | Pentapeptide repeat-containing protein | chr1:4159623-4161269 FORWARD LENGTH=206;AT1G12250.1 | Symbols: | Pentapeptide repeat-containing protein | chr1:4159287-4161269 FORWARD LENGTH=280	2	2	15	15	21.768	0	17.718	2	0	0	0	0	0	0	0	0	0	0	0	0	0	0	0	0	0	0	0	0	0	0	0	0	0	0	0	0	0	0	0	0	0	0	0	0	0	0	0
AT1G12410.1	AT1G12410.1	AT1G12410.1 | Symbols: CLPR2, NCLPP2, CLP2 | CLP protease proteolytic subunit 2 | chr1:4223099-4224954 FORWARD LENGTH=279	5	5	22.9	22.9	31.208	0	23.678	59	0	41386000	50415000	34439000	37039000	38145000	49140000	0	30825000	34602000	0	0	0	0	0	0	0	0	0	0	44459000	53310000	49312000	25597000	43097000	0	40286000	25053000	38408000	29138000	0	0	0	0	0	0	0	0	0
AT1G12520.3;AT1G12520.2;AT1G12520.1	AT1G12520.3;AT1G12520.2;AT1G12520.1	AT1G12520.3 | Symbols: ATCCS, CCS | copper chaperone for SOD1 | chr1:4267277-4268206 REVERSE LENGTH=184;AT1G12520.2 | Symbols: ATCCS, CCS | copper chaperone for SOD1 | chr1:4267277-4268438 REVERSE LENGTH=229;AT1G12520.1 | Symbols: ATCCS, CCS | copper chape	3	3	33.2	33.2	19.489	0	20.27	11	0	0	0	0	0	0	0	31244000	0	0	0	0	0	0	0	0	0	0	0	0	0	0	0	0	0	0	0	12057000	0	0	0	0	0	0	0	0	0	0	0
AT1G12650.4;AT1G12650.3;AT1G12650.2;AT1G12650.1	AT1G12650.4;AT1G12650.3;AT1G12650.2;AT1G12650.1	AT1G12650.4 | Symbols: | unknown protein;FUNCTIONS IN: molecular_function unknown;INVOLVED IN: biological_process unknown;LOCATED IN: cellular_component unknown;EXPRESSED IN: 23 plant structures;EXPRESSED DURING: 13 growth stages;CONTAINS InterPro D	1	1	2.8	2.8	29.099	1	-2	0	0	0	0	0	0	0	0	0	0	0	0	0	0	0	0	0	0	0	0	0	0	0	0	0	0	0	0	0	0	0	0	0	0	0	0	0	0	0	0
AT1G12780.1;AT1G63180.1;AT4G23920.1;AT4G10960.1	AT1G12780.1	AT1G12780.1 | Symbols: UGE1, ATUGE1 | UDP-D-glucose/UDP-D-galactose 4-epimerase 1 | chr1:4356124-4358120 REVERSE LENGTH=351	10	10	32.2	32.2	39.157	0	28.967	82	49817000	63186000	46039000	41151000	39756000	28859000	39488000	28955000	36616000	39553000	0	0	0	0	0	0	0	0	0	0	31737000	33251000	25548000	23632000	35008000	18689000	31922000	26141000	32713000	29007000	10561000	7970300	17298000	18230000	11078000	8969900	0	15896000	0
AT1G12800.1	AT1G12800.1	AT1G12800.1 | Symbols: | Nucleic acid-binding, OB-fold-like protein | chr1:4361778-4365189 REVERSE LENGTH=767	2	2	3.4	3.4	85.667	0	4.5931	3	0	0	0	0	0	0	0	0	0	0	0	0	0	0	0	0	0	0	0	0	0	0	0	0	0	0	0	0	0	1394100	0	0	0	0	0	0	0	0	0
AT1G12840.1	AT1G12840.1	AT1G12840.1 | Symbols: DET3, ATVHA-C | vacuolar ATP synthase subunit C (VATC) / V-ATPase C subunit / vacuolar proton pump C subunit (DET3) | chr1:4375584-4378220 FORWARD LENGTH=375	13	13	43.5	43.5	42.619	0	111.47	97	27783000	21595000	13536000	20280000	14305000	20045000	0	46253000	24176000	24521000	0	0	0	0	0	0	0	0	0	0	38678000	42768000	26492000	32550000	54468000	85565000	45878000	44942000	47077000	45813000	10772000	0	12475000	16023000	0	12930000	62873000	0	0
AT1G12900.4;AT1G12900.3;AT1G12900.1;AT1G12900.2	AT1G12900.4;AT1G12900.3;AT1G12900.1;AT1G12900.2	AT1G12900.4 | Symbols: GAPA-2 | glyceraldehyde 3-phosphate dehydrogenase A subunit 2 | chr1:4392634-4393850 REVERSE LENGTH=350;AT1G12900.3 | Symbols: GAPA-2 | glyceraldehyde 3-phosphate dehydrogenase A subunit 2 | chr1:4392634-4393850 REVERSE LENGTH=350;AT	31	8	72.3	30.3	37.667	0	74.704	67	98884000	38482000	39780000	64555000	45652000	54320000	51215000	61512000	81895000	50421000	0	0	0	0	0	0	0	0	0	0	34215000	36758000	31508000	54976000	39657000	38057000	33495000	49185000	32301000	28939000	0	0	0	10654000	0	0	30446000	0	0
AT1G12920.1;AT3G26618.1	AT1G12920.1;AT3G26618.1	AT1G12920.1 | Symbols: ERF1-2 | eukaryotic release factor 1-2 | chr1:4396555-4397859 REVERSE LENGTH=434;AT3G26618.1 | Symbols: ERF1-3 | eukaryotic release factor 1-3 | chr3:9788854-9790161 FORWARD LENGTH=435	2	2	5.3	5.3	48.941	0	13.292	13	0	4086400	0	0	0	0	0	0	0	0	0	5284200	6386000	0	0	0	0	0	0	0	0	0	4596900	0	4905300	0	0	0	4028100	0	0	0	0	0	0	0	0	0	0
AT1G13060.2;AT1G13060.1;AT3G26340.1	AT1G13060.2;AT1G13060.1;AT3G26340.1	AT1G13060.2 | Symbols: PBE1 | 20S proteasome beta subunit E1 | chr1:4452641-4454663 FORWARD LENGTH=298;AT1G13060.1 | Symbols: PBE1 | 20S proteasome beta subunit E1 | chr1:4452641-4454663 FORWARD LENGTH=274;AT3G26340.1 | Symbols: | N-terminal nucleophile a	3	3	12.8	12.8	32.344	0	119.03	34	0	15284000	0	0	0	0	0	0	0	10504000	15281000	15225000	0	0	0	0	0	0	0	0	13787000	12577000	0	0	0	0	0	0	0	0	19495000	0	23384000	15668000	15822000	17026000	0	0	0
AT1G13100.1;AT1G13090.1;AT5G25140.1;AT5G25130.1;AT3G26210.1;AT1G13110.1	AT1G13100.1;AT1G13090.1;AT5G25140.1;AT5G25130.1;AT3G26210.1;AT1G13110.1	AT1G13100.1 | Symbols: CYP71B29 | cytochrome P450, family 71, subfamily B, polypeptide 29 | chr1:4463983-4465538 FORWARD LENGTH=490;AT1G13090.1 | Symbols: CYP71B28 | cytochrome P450, family 71, subfamily B, polypeptide 28 | chr1:4461846-4463400 FORWARD LEN	2	2	6.3	6.3	56.005	0	5.2037	1	0	0	0	0	0	0	0	0	0	0	0	0	0	0	0	0	0	0	0	0	0	0	0	0	0	0	0	0	0	0	0	0	0	0	0	0	0	0	0
AT1G13280.1	AT1G13280.1	AT1G13280.1 | Symbols: AOC4 | allene oxide cyclase 4 | chr1:4547624-4548552 FORWARD LENGTH=254	2	2	13.4	13.4	27.809	0	6.9806	13	0	0	0	0	0	0	0	0	0	0	0	0	0	0	0	0	0	0	0	0	8137100	6588100	0	0	0	0	0	0	0	0	0	0	0	0	0	0	0	0	0
AT1G13320.2;AT1G13320.3;AT1G13320.1	AT1G13320.2;AT1G13320.3;AT1G13320.1	AT1G13320.2 | Symbols: PP2AA3 | protein phosphatase 2A subunit A3 | chr1:4563970-4567348 REVERSE LENGTH=537;AT1G13320.3 | Symbols: PP2AA3 | protein phosphatase 2A subunit A3 | chr1:4563692-4567348 REVERSE LENGTH=587;AT1G13320.1 | Symbols: PP2AA3 | protei	3	1	7.8	2.4	59.998	0.004719	2.0565	10	0	0	0	0	0	0	0	0	0	0	0	0	0	0	0	0	0	0	0	0	0	0	0	0	0	0	0	0	0	4017700	0	0	0	0	0	0	0	0	0
AT1G13440.1;AT1G13440.2	AT1G13440.1;AT1G13440.2	AT1G13440.1 | Symbols: GAPC-2, GAPC2 | glyceraldehyde-3-phosphate dehydrogenase C2 | chr1:4608465-4610494 REVERSE LENGTH=338;AT1G13440.2 | Symbols: GAPC-2, GAPC2 | glyceraldehyde-3-phosphate dehydrogenase C2 | chr1:4608465-4610494 REVERSE LENGTH=310	34	4	88.5	24	36.913	0	15.701	38	19202000	16095000	0	29408000	0	23200000	0	0	24245000	22198000	0	0	0	0	0	0	0	0	0	0	21208000	24730000	18752000	33194000	32109000	0	20540000	27546000	21790000	16203000	19516000	0	25903000	18357000	23015000	26035000	0	14011000	0
AT1G13650.2;AT1G13650.1	AT1G13650.2;AT1G13650.1	AT1G13650.2 | Symbols: | BEST Arabidopsis thaliana protein match is: 18S pre-ribosomal assembly protein gar2-related (TAIR:AT2G03810.4);Has 3688 Blast hits to 1629 proteins in 255 species: Archae - 22;Bacteria - 222;Metazoa - 684;Fungi - 292;Plants -	1	1	3.5	3.5	32.622	0.0018536	2.598	19	2686900	0	2754000	6464600	0	0	2924000	0	8934100	0	24006000	15079000	13241000	34397000	0	13474000	0	22835000	5285900	0	0	0	0	0	0	0	0	0	0	0	4588200	3193800	0	8575100	5662000	3770800	2686400	0	0
AT1G13810.1	AT1G13810.1	AT1G13810.1 | Symbols: | Restriction endonuclease, type II-like superfamily protein | chr1:4734088-4735164 FORWARD LENGTH=303	1	1	9.2	9.2	35.494	0.0099338	1.8514	5	0	0	0	0	0	0	0	0	0	0	0	0	0	0	0	0	0	0	0	0	0	0	0	0	0	0	0	0	0	0	0	0	0	50496000	0	0	0	0	0
AT1G13970.1	AT1G13970.1	AT1G13970.1 | Symbols: | Protein of unknown function (DUF1336) | chr1:4779742-4781882 REVERSE LENGTH=504	1	1	2.8	2.8	57.593	1	-2	0	0	0	0	0	0	0	0	0	0	0	0	0	0	0	0	0	0	0	0	0	0	0	0	0	0	0	0	0	0	0	0	0	0	0	0	0	0	0	0
AT1G14030.1	AT1G14030.1	AT1G14030.1 | Symbols: | Rubisco methyltransferase family protein | chr1:4805493-4807440 REVERSE LENGTH=482	3	3	12.7	12.7	54.611	0	43.446	8	0	0	0	0	0	0	0	0	0	0	0	0	0	0	0	0	0	0	0	0	0	0	0	0	0	0	0	0	1770100	0	0	0	0	0	0	0	0	0	0
AT1G14150.1;AT1G14150.2	AT1G14150.1;AT1G14150.2	AT1G14150.1 | Symbols: PQL1, PQL2 | PsbQ-like 2 | chr1:4839885-4840632 FORWARD LENGTH=190;AT1G14150.2 | Symbols: PQL1, PQL2 | PsbQ-like 2 | chr1:4839885-4840373 FORWARD LENGTH=162	2	2	15.8	15.8	22.157	0.0091324	1.8676	3	0	0	0	0	0	0	0	0	0	0	0	0	0	0	0	0	0	0	0	0	0	0	0	0	0	0	0	0	0	0	424080000	0	0	0	0	0	0	76640000	0
AT1G14320.1;AT1G14320.2	AT1G14320.1;AT1G14320.2	AT1G14320.1 | Symbols: SAC52, RPL10, RPL10A | Ribosomal protein L16p/L10e family protein | chr1:4888270-4889408 FORWARD LENGTH=220;AT1G14320.2 | Symbols: SAC52, RPL10A | Ribosomal protein L16p/L10e family protein | chr1:4888270-4889408 FORWARD LENGTH=163	19	4	57.7	14.5	24.917	0	93.438	274	130300000	134590000	186870000	118280000	178600000	167360000	82079000	92132000	123300000	126390000	176630000	175410000	130450000	202290000	333720000	154960000	346590016	161740000	724550016	240400000	150670000	138020000	142750000	138680000	161430000	96459000	147810000	192440000	137090000	153210000	61843000	79728000	65450000	140070000	65647000	54642000	0	82415000	0
AT1G14345.1	AT1G14345.1	AT1G14345.1 | Symbols: | NAD(P)-linked oxidoreductase superfamily protein | chr1:4899176-4899766 FORWARD LENGTH=196	1	1	5.1	5.1	21.223	0	4.426	3	0	0	0	0	0	0	0	0	0	0	0	0	0	0	0	0	0	0	0	0	0	0	0	0	0	0	0	0	0	2050300	0	0	0	0	0	0	0	0	0
AT2G02760.1;AT1G14400.2;AT1G14400.1	AT2G02760.1;AT1G14400.2;AT1G14400.1	AT2G02760.1 | Symbols: ATUBC2, UBC2 | ubiquiting-conjugating enzyme 2 | chr2:774271-775149 FORWARD LENGTH=152;AT1G14400.2 | Symbols: UBC1, ATUBC1 | ubiquitin carrier protein 1 | chr1:4927294-4928136 REVERSE LENGTH=152;AT1G14400.1 | Symbols: UBC1, ATUBC1 |	1	1	11.2	11.2	17.279	0	4.7651	10	0	0	0	0	0	0	0	0	0	0	0	0	0	0	0	0	0	0	0	0	0	0	0	0	0	0	0	0	5369400	0	0	0	0	0	0	0	0	0	0
AT1G14410.1	AT1G14410.1	AT1G14410.1 | Symbols: ATWHY1, PTAC1, WHY1 | ssDNA-binding transcriptional regulator | chr1:4929352-4930810 REVERSE LENGTH=263	4	3	20.5	17.1	29.058	0	26.567	20	0	8955200	8428600	12381000	9928000	11480000	15199000	0	17784000	0	0	0	0	0	0	0	0	0	0	0	0	0	8121500	0	0	0	0	0	0	0	0	0	0	0	0	0	0	0	0
AT1G14610.1	AT1G14610.1	AT1G14610.1 | Symbols: TWN2, VALRS | valyl-tRNA synthetase / valine--tRNA ligase (VALRS) | chr1:5008502-5014486 REVERSE LENGTH=1108	4	4	3.7	3.7	125.92	0	8.9092	9	0	0	0	0	0	0	0	12472000	0	0	0	0	0	0	0	0	0	0	0	0	0	9565600	0	8985600	0	0	11691000	10164000	0	0	0	0	0	0	0	0	0	0	0
AT1G14650.2;AT1G14650.1	AT1G14650.2;AT1G14650.1	AT1G14650.2 | Symbols: | SWAP (Suppressor-of-White-APricot)/surp domain-containing protein / ubiquitin family protein | chr1:5028077-5030520 FORWARD LENGTH=785;AT1G14650.1 | Symbols: | SWAP (Suppressor-of-White-APricot)/surp domain-containing protein / u	2	2	2	2	87.593	0.0030264	2.1112	1	0	0	0	0	0	0	0	0	0	0	0	0	0	0	0	0	0	0	0	0	0	0	0	0	0	0	0	0	0	0	0	0	0	0	0	0	0	0	0
AT1G14790.1	AT1G14790.1	AT1G14790.1 | Symbols: RDR1, ATRDRP1 | RNA-dependent RNA polymerase 1 | chr1:5094317-5097817 REVERSE LENGTH=1107	2	2	2.7	2.7	126.21	0	3.9032	31	65800000	36231000	41719000	39406000	26590000	67565000	151240000	102110000	77876000	0	106450000	66098000	103950000	37962000	42515000	73373000	387080000	174540000	209010000	70458000	15142000	11532000	22526000	0	12018000	52244000	0	32231000	0	0	148860000	221200000	128520000	135170000	99475000	291129984	557440000	319560000	937569984
AT1G14810.1	AT1G14810.1	AT1G14810.1 | Symbols: | semialdehyde dehydrogenase family protein | chr1:5102684-5104633 REVERSE LENGTH=375	12	11	41.9	37.1	40.745	0	91.724	103	75889000	72941000	57814000	49437000	67335000	50313000	72507000	76268000	55024000	61343000	10723000	28167000	18590000	12026000	0	0	0	0	0	15794000	83235000	76241000	69803000	53692000	77543000	70362000	56841000	41769000	72781000	65983000	0	0	24380000	0	0	0	27556000	0	49572000
AT1G14830.1	AT1G14830.1	AT1G14830.1 | Symbols: ADL1C, ADL5, DRP1C, DL1C | DYNAMIN-like 1C | chr1:5107699-5111470 REVERSE LENGTH=614	5	4	12.1	10.3	68.722	0	22.77	13	16576000	0	0	16854000	15167000	26806000	13266000	0	20757000	14483000	0	0	0	0	0	0	0	0	0	0	0	0	9828100	0	0	0	0	8467700	9152500	0	0	0	0	0	0	0	0	0	0
AT1G14930.1	AT1G14930.1	AT1G14930.1 | Symbols: | Polyketide cyclase/dehydrase and lipid transport superfamily protein | chr1:5152465-5153035 REVERSE LENGTH=155	7	7	53.5	53.5	17.892	0	17.911	43	0	0	0	7067700	0	0	0	0	0	0	0	0	0	0	0	0	0	0	0	0	0	0	0	0	0	0	0	0	0	0	61654000	36022000	91741000	68001000	65697000	76266000	13361000	95507000	61169000
AT1G14940.1;AT1G14940.2	AT1G14940.1;AT1G14940.2	AT1G14940.1 | Symbols: | Polyketide cyclase/dehydrase and lipid transport superfamily protein | chr1:5154775-5155512 REVERSE LENGTH=155;AT1G14940.2 | Symbols: | Polyketide cyclase/dehydrase and lipid transport superfamily protein | chr1:5154775-5155512 R	10	8	49.7	44.5	17.879	0	165.43	81	0	0	0	0	0	0	0	0	0	0	5462200	18159000	19982000	21677000	0	7661200	0	9362900	8492600	11621000	18096000	0	0	0	0	0	0	0	0	0	84958000	82677000	149130000	68773000	115410000	125640000	60192000	74437000	66191000
AT1G14950.1	AT1G14950.1	AT1G14950.1 | Symbols: | Polyketide cyclase/dehydrase and lipid transport superfamily protein | chr1:5157588-5158144 REVERSE LENGTH=155	16	15	89	89	17.892	0	244.2	315	48742000	90483000	88504000	56399000	71891000	88857000	108980000	8583100	72958000	60724000	66618000	153890000	112690000	93291000	273260000	96023000	42288000	66817000	47690000	117830000	115530000	113720000	118790000	45654000	101160000	24953000	104620000	67764000	111220000	69771000	1191000064	547030016	1024000000	1220400000	1042600000	1001600000	253950000	998220032	504860000
AT1G14980.1	AT1G14980.1	AT1G14980.1 | Symbols: CPN10 | chaperonin 10 | chr1:5165930-5166654 REVERSE LENGTH=98	2	2	23.5	23.5	10.812	0	6.8537	16	0	0	0	0	0	0	0	0	0	0	0	0	0	0	0	0	0	0	0	0	0	0	0	0	0	0	0	0	0	10806000	0	0	0	0	0	0	0	0	0
AT1G15130.1	AT1G15130.1	AT1G15130.1 | Symbols: | Endosomal targeting BRO1-like domain-containing protein | chr1:5206217-5209848 REVERSE LENGTH=846	1	1	2.4	2.4	95.208	0	3.7824	1	0	0	0	0	0	0	0	0	0	0	0	0	0	0	0	0	0	0	0	0	0	0	0	0	0	0	0	0	0	0	0	0	0	0	0	0	0	0	0
AT1G15140.1;AT1G15140.3;AT1G15140.2	AT1G15140.1;AT1G15140.3;AT1G15140.2	AT1G15140.1 | Symbols: | FAD/NAD(P)-binding oxidoreductase | chr1:5210403-5212137 REVERSE LENGTH=295;AT1G15140.3 | Symbols: | FAD/NAD(P)-binding oxidoreductase | chr1:5210642-5212137 REVERSE LENGTH=271;AT1G15140.2 | Symbols: | FAD/NAD(P)-binding oxidore	5	5	22.7	22.7	31.923	0	27.526	55	33524000	38383000	41705000	34611000	28836000	25606000	30931000	34894000	28391000	30586000	0	0	0	0	0	0	0	0	0	0	22017000	24195000	21836000	0	23972000	0	24014000	17968000	21101000	15671000	0	0	0	0	0	0	0	0	0
AT1G15330.1	AT1G15330.1	AT1G15330.1 | Symbols: | Cystathionine beta-synthase (CBS) protein | chr1:5274368-5275499 FORWARD LENGTH=352	2	2	11.1	11.1	38.596	0	29.935	9	0	0	0	0	0	0	0	0	0	0	0	0	0	0	0	0	0	0	0	0	0	0	0	0	0	0	0	0	0	0	11679000	13018000	13258000	0	15727000	12635000	0	0	0
AT1G15390.1	AT1G15390.1	AT1G15390.1 | Symbols: PDF1A, ATDEF1 | peptide deformylase 1A | chr1:5294653-5295625 FORWARD LENGTH=269	1	1	6.3	6.3	29.995	0.0018332	2.5365	1	0	0	0	0	0	0	0	0	0	0	0	0	0	0	0	0	0	0	0	0	0	1772000	0	0	0	0	0	0	0	0	0	0	0	0	0	0	0	0	0
AT1G15500.1;AT1G80300.1	AT1G15500.1;AT1G80300.1	AT1G15500.1 | Symbols: ATNTT2 | TLC ATP/ADP transporter | chr1:5326426-5328688 FORWARD LENGTH=618;AT1G80300.1 | Symbols: NTT1, ATNTT1 | nucleotide transporter 1 | chr1:30191954-30194280 FORWARD LENGTH=624	4	4	11.2	11.2	67.529	0	21.514	16	0	0	0	0	0	0	0	0	0	0	0	0	0	0	0	0	0	0	0	0	7313100	8289500	7021800	0	6698900	23052000	5750700	13315000	9361100	9501200	0	0	0	0	0	0	0	0	0
AT1G15690.1;AT1G15690.2	AT1G15690.1;AT1G15690.2	AT1G15690.1 | Symbols: AVP1, ATAVP3, AVP-3, AtVHP1;1 | Inorganic H pyrophosphatase family protein | chr1:5399115-5402185 FORWARD LENGTH=770;AT1G15690.2 | Symbols: AVP1, ATAVP3, AVP-3, AtVHP1;1 | Inorganic H pyrophosphatase family protein | chr1:5399115-540	5	5	8.6	8.6	80.819	0	30.611	40	0	0	0	0	0	0	0	0	0	0	0	0	0	0	0	0	0	0	0	0	54395000	43772000	57312000	25465000	52925000	42216000	0	46100000	67803000	43512000	0	14063000	0	23281000	0	0	43444000	0	0
AT1G15820.1	AT1G15820.1	AT1G15820.1 | Symbols: LHCB6, CP24 | light harvesting complex photosystem II subunit 6 | chr1:5446685-5447676 REVERSE LENGTH=258	15	15	53.5	53.5	27.522	0	323.31	326	7048800	12593000	20668000	62129000	12151000	51988000	47766000	7421000	64618000	55557000	0	0	0	3098300	0	2415900	0	0	0	0	1177799936	1645799936	1587800064	822060032	1354099968	528449984	1057200000	1074899968	1399900032	1445600000	0	0	0	0	0	0	0	0	0
AT1G15840.1	AT1G15840.1	AT1G15840.1 | Symbols: | unknown protein;Has 111484 Blast hits to 29940 proteins in 1985 species: Archae - 153;Bacteria - 40635;Metazoa - 31564;Fungi - 6444;Plants - 10232;Viruses - 1710;Other Eukaryotes - 20746 (source: NCBI BLink). | chr1:5451723	1	1	8.7	8.7	10.974	1	-2	0	0	0	0	0	0	0	0	0	0	0	0	0	0	0	0	0	0	0	0	0	0	0	0	0	0	0	0	0	0	0	0	0	0	0	0	0	0	0	0
AT1G15930.2;AT1G15930.1	AT1G15930.2;AT1G15930.1	AT1G15930.2 | Symbols: | Ribosomal protein L7Ae/L30e/S12e/Gadd45 family protein | chr1:5471702-5472741 FORWARD LENGTH=144;AT1G15930.1 | Symbols: | Ribosomal protein L7Ae/L30e/S12e/Gadd45 family protein | chr1:5471702-5472741 FORWARD LENGTH=144	5	3	67.4	54.9	15.377	0	52.948	16	0	0	0	0	0	0	0	0	0	0	0	0	0	0	0	0	0	0	0	0	0	0	0	32233000	0	0	18396000	21245000	0	0	0	0	0	0	0	0	0	0	0
AT1G15980.1	AT1G15980.1	AT1G15980.1 | Symbols: NDF1, NDH48 | NDH-dependent cyclic electron flow 1 | chr1:5489314-5491199 FORWARD LENGTH=461	3	3	6.9	6.9	51.022	0	8.2787	12	0	0	0	0	0	0	0	0	0	0	0	0	0	0	0	0	0	0	0	0	6920100	7998300	8664300	12656000	8584100	0	6097400	0	7833200	12223000	0	0	0	0	0	0	0	0	0
AT1G16030.1	AT1G16030.1	AT1G16030.1 | Symbols: Hsp70b | heat shock protein 70B | chr1:5502386-5504326 REVERSE LENGTH=646	15	10	28.9	19.3	70.914	0	57.828	54	0	0	0	0	0	0	0	0	0	0	38987000	41947000	57850000	28452000	31889000	52772000	41455000	23617000	0	45238000	0	0	0	0	0	0	0	0	0	0	45989000	43696000	41612000	37570000	44867000	43407000	0	18586000	0
AT1G16080.1	AT1G16080.1	AT1G16080.1 | Symbols: | unknown protein;LOCATED IN: apoplast, chloroplast stroma, chloroplast, chloroplast envelope;EXPRESSED IN: 23 plant structures;EXPRESSED DURING: 14 growth stages;Has 81 Blast hits to 81 proteins in 28 species: Archae - 0;Bacte	8	8	27.8	27.8	34.13	0	26.478	36	0	46987000	49268000	29773000	28713000	20862000	23358000	0	20469000	31649000	0	0	0	0	0	0	0	0	0	0	27498000	34369000	30941000	11838000	20879000	0	18906000	14127000	27204000	18996000	0	0	0	0	0	0	0	0	0
AT1G16300.1;AT1G79530.1	AT1G16300.1;AT1G79530.1	AT1G16300.1 | Symbols: GAPCP-2 | glyceraldehyde-3-phosphate dehydrogenase of plastid 2 | chr1:5574433-5577406 FORWARD LENGTH=420;AT1G79530.1 | Symbols: GAPCP-1 | glyceraldehyde-3-phosphate dehydrogenase of plastid 1 | chr1:29916232-29919088 REVERSE LENGTH=	3	2	9.5	6.9	44.845	0	7.0502	17	0	0	0	0	0	0	0	0	0	0	0	0	0	0	0	0	0	0	0	0	15146000	14922000	13742000	11371000	0	0	0	0	0	10249000	0	0	0	0	0	0	0	0	0
AT1G16340.3;AT1G16340.2;AT1G16340.1;AT1G16340.4	AT1G16340.3;AT1G16340.2;AT1G16340.1;AT1G16340.4	AT1G16340.3 | Symbols: ATKDSA2, ATKSDA | Aldolase superfamily protein | chr1:5588123-5590469 REVERSE LENGTH=291;AT1G16340.2 | Symbols: ATKDSA2, ATKSDA | Aldolase superfamily protein | chr1:5588123-5590469 REVERSE LENGTH=291;AT1G16340.1 | Symbols: ATKDSA2,	2	1	8.9	4.1	31.675	1	-2	1	0	0	0	0	0	0	0	0	0	0	0	0	0	0	0	0	0	0	0	0	0	0	0	0	0	0	0	0	0	0	0	0	0	0	0	3595100	0	0	0
AT1G16350.1;AT1G79470.1	AT1G16350.1	AT1G16350.1 | Symbols: | Aldolase-type TIM barrel family protein | chr1:5590951-5592872 FORWARD LENGTH=502	3	3	10.8	10.8	54.051	0	5.5471	8	8744300	0	7457400	11105000	0	0	8760800	0	0	0	0	0	0	0	0	0	0	0	0	0	9232200	0	0	0	8831500	0	0	0	9435900	0	0	0	0	0	0	0	0	0	0
AT1G16440.1	AT1G16440.1	AT1G16440.1 | Symbols: RSH3 | root hair specific 3 | chr1:5615841-5617632 FORWARD LENGTH=499	1	1	1.6	1.6	56.129	1	-2	0	0	0	0	0	0	0	0	0	0	0	0	0	0	0	0	0	0	0	0	0	0	0	0	0	0	0	0	0	0	0	0	0	0	0	0	0	0	0	0
AT1G16460.4;AT1G16460.3;AT1G16460.1;AT1G16460.2	AT1G16460.4;AT1G16460.3;AT1G16460.1;AT1G16460.2	AT1G16460.4 | Symbols: RDH2 | rhodanese homologue 2 | chr1:5619848-5621981 REVERSE LENGTH=318;AT1G16460.3 | Symbols: ATRDH2, ATMST2, MST2, ST2, STR2, RDH2 | rhodanese homologue 2 | chr1:5619848-5621981 REVERSE LENGTH=318;AT1G16460.1 | Symbols: ATRDH2, ATMS	2	2	10.1	10.1	34.717	0	15.275	4	0	0	0	0	0	0	0	0	0	0	0	0	0	0	0	0	0	0	0	0	0	0	0	0	0	0	0	0	0	0	0	0	0	2542700	0	0	0	0	0
AT1G16470.2;AT1G16470.1	AT1G16470.2;AT1G16470.1	AT1G16470.2 | Symbols: PAB1 | proteasome subunit PAB1 | chr1:5623122-5625439 FORWARD LENGTH=235;AT1G16470.1 | Symbols: PAB1 | proteasome subunit PAB1 | chr1:5623122-5625439 FORWARD LENGTH=235	6	2	38.7	11.9	25.701	0	26.038	43	29359000	44379000	25549000	30868000	30047000	32242000	27647000	25139000	26997000	27488000	16201000	26078000	0	0	0	21668000	0	14543000	0	0	24986000	24506000	25935000	14042000	24981000	0	19477000	0	20317000	0	17672000	21311000	26091000	20737000	23259000	22994000	0	0	0
AT1G16720.1	AT1G16720.1	AT1G16720.1 | Symbols: HCF173 | high chlorophyll fluorescence phenotype 173 | chr1:5723161-5726248 FORWARD LENGTH=598	3	3	6.9	6.9	65.708	0	9.7072	11	0	0	0	0	0	0	0	0	0	9619300	0	0	0	0	0	0	0	0	0	0	6974000	0	5564700	0	0	0	8183600	7599700	9014000	9788500	0	0	0	0	0	0	0	0	0
AT1G16820.2;AT1G16820.1	AT1G16820.2;AT1G16820.1	AT1G16820.2 | Symbols: | vacuolar ATP synthase catalytic subunit-related / V-ATPase-related / vacuolar proton pump-related | chr1:5757199-5758202 REVERSE LENGTH=66;AT1G16820.1 | Symbols: | vacuolar ATP synthase catalytic subunit-related / V-ATPase-relate	1	1	22.7	22.7	7.3872	0	3.3125	8	0	0	0	0	0	0	0	0	0	0	0	0	0	0	0	0	0	0	0	0	0	0	0	0	0	0	0	0	0	0	0	0	0	5213800	0	0	0	0	0
AT1G16850.1	AT1G16850.1	AT1G16850.1 | Symbols: | unknown protein;FUNCTIONS IN: molecular_function unknown;INVOLVED IN: response to salt stress;LOCATED IN: endomembrane system;EXPRESSED IN: leaf apex, leaf whorl, male gametophyte, flower, leaf;EXPRESSED DURING: LP.06 six lea	1	1	10.5	10.5	16.704	0.0026906	2.3772	3	0	0	0	0	0	0	0	0	0	0	0	0	0	0	0	0	0	0	0	0	0	0	0	0	0	0	0	0	0	3404200	0	0	0	0	0	0	0	0	0
AT1G16880.1;AT1G16880.2	AT1G16880.1;AT1G16880.2	AT1G16880.1 | Symbols: | uridylyltransferase-related | chr1:5773796-5776125 FORWARD LENGTH=290;AT1G16880.2 | Symbols: | uridylyltransferase-related | chr1:5773796-5775272 FORWARD LENGTH=213	4	4	16.2	16.2	31.294	0	15.879	44	46694000	68089000	29796000	39912000	51323000	25809000	53110000	18261000	28755000	33750000	0	0	0	0	0	0	0	0	0	0	34042000	34241000	35263000	24031000	33409000	13207000	19844000	26517000	23102000	25900000	0	0	0	0	0	0	0	0	0
AT4G18800.1;AT5G45750.1;AT1G16920.1;AT5G60860.1;AT3G15060.1;AT2G33870.1;AT1G28550.1	AT4G18800.1;AT5G45750.1;AT1G16920.1;AT5G60860.1;AT3G15060.1;AT2G33870.1;AT1G28550.1	AT4G18800.1 | Symbols: ATHSGBP, ATRAB11B, ATRABA1D, RABA1d | RAB GTPase homolog A1D | chr4:10320156-10321339 REVERSE LENGTH=214;AT5G45750.1 | Symbols: AtRABA1c, RABA1c | RAB GTPase homolog A1C | chr5:18559318-18560639 FORWARD LENGTH=216;AT1G16920.1 | Symbo	3	1	14.5	6.1	23.869	0.0087464	1.8851	3	0	0	0	0	0	0	0	0	0	0	0	0	0	0	0	0	0	0	0	0	0	0	4048300	0	0	0	0	0	0	0	0	0	0	0	0	0	0	0	0
AT1G17050.1	AT1G17050.1	AT1G17050.1 | Symbols: SPS2 | solanesyl diphosphate synthase 2 | chr1:5829289-5831215 FORWARD LENGTH=417	1	1	3.8	3.8	46.044	0	3.3364	1	0	0	0	0	0	0	0	0	0	0	0	0	0	0	0	0	0	0	0	0	0	0	0	0	0	0	0	0	730160	0	0	0	0	0	0	0	0	0	0
AT1G17100.1	AT1G17100.1	AT1G17100.1 | Symbols: | SOUL heme-binding family protein | chr1:5844766-5845539 FORWARD LENGTH=232	3	3	25	25	25.388	0	74.256	23	0	0	0	9996300	0	14043000	0	0	0	0	0	0	0	0	0	0	0	0	0	0	0	0	0	0	0	0	0	0	0	0	0	0	0	0	0	0	0	0	0
AT1G17160.2;AT1G17160.1	AT1G17160.2;AT1G17160.1	AT1G17160.2 | Symbols: | pfkB-like carbohydrate kinase family protein | chr1:5867678-5869175 FORWARD LENGTH=355;AT1G17160.1 | Symbols: | pfkB-like carbohydrate kinase family protein | chr1:5867678-5869215 FORWARD LENGTH=379	1	1	2.5	2.5	37.676	0	4.1774	5	0	0	0	0	0	0	0	0	0	0	0	0	0	0	0	0	0	0	0	0	0	0	0	0	0	0	0	1969100	0	0	0	0	0	0	0	0	0	0	0
AT1G17180.1	AT1G17180.1	AT1G17180.1 | Symbols: ATGSTU25, GSTU25 | glutathione S-transferase TAU 25 | chr1:5872208-5872958 FORWARD LENGTH=221	1	1	7.7	7.7	25.59	1	-2	1	0	0	0	0	0	0	0	0	0	0	0	0	0	0	0	0	0	0	0	0	0	0	0	0	0	0	0	0	0	0	0	0	0	0	0	0	0	0	0
AT1G17190.1	AT1G17190.1	AT1G17190.1 | Symbols: ATGSTU26, GSTU26 | glutathione S-transferase tau 26 | chr1:5875452-5876375 FORWARD LENGTH=220	1	1	7.3	7.3	25.779	0	5.142	2	0	0	0	0	0	0	0	0	0	0	0	0	0	0	0	0	0	0	0	0	0	0	0	0	0	0	0	0	0	0	0	0	0	0	0	0	0	7935600	0
AT1G17220.1	AT1G17220.1	AT1G17220.1 | Symbols: FUG1 | Translation initiation factor 2, small GTP-binding protein | chr1:5885383-5890165 FORWARD LENGTH=1026	5	5	4.9	4.9	109.75	0	19.418	17	0	0	0	0	0	0	0	0	0	5658400	0	0	0	0	0	0	0	0	0	0	8675800	7493100	7204800	0	7094500	0	7485900	7475200	7875200	7855500	0	0	0	0	0	0	0	0	0
AT1G17290.1	AT1G17290.1	AT1G17290.1 | Symbols: AlaAT1 | alanine aminotransferas | chr1:5922771-5926093 FORWARD LENGTH=543	8	8	16	16	59.82	0	28.925	94	19389000	53095000	42361000	31210000	35590000	24254000	37226000	0	26759000	51479000	26661000	0	8858100	6258100	0	0	0	0	0	0	36042000	38355000	27264000	17648000	38345000	0	39855000	25107000	49700000	44839000	22059000	19867000	24254000	20237000	19696000	13439000	0	0	0
AT1G17370.2;AT1G17370.1;AT1G54080.1;AT3G14100.1;AT1G54080.2	AT1G17370.2;AT1G17370.1;AT1G54080.1;AT3G14100.1;AT1G54080.2	AT1G17370.2 | Symbols: UBP1B | oligouridylate binding protein 1B | chr1:5951842-5954825 REVERSE LENGTH=416;AT1G17370.1 | Symbols: UBP1B | oligouridylate binding protein 1B | chr1:5951842-5954825 REVERSE LENGTH=419;AT1G54080.1 | Symbols: UBP1A | oligouridyl	2	2	2.4	2.4	45.733	0	3.3004	20	0	0	3362700	0	0	0	4554200	0	0	0	4559700	0	0	0	0	0	0	0	0	3996800	0	3776400	0	4172900	0	0	5666400	4450200	0	0	0	0	0	0	0	0	0	0	0
AT1G17650.1	AT1G17650.1	AT1G17650.1 | Symbols: GLYR2, GR2 | glyoxylate reductase 2 | chr1:6069594-6071964 REVERSE LENGTH=358	6	6	31	31	37.781	0	44.785	50	0	36562000	30846000	33794000	34976000	19938000	44673000	77792000	32859000	26956000	0	0	0	0	0	0	0	0	0	0	19108000	23801000	19683000	25662000	22327000	33150000	22994000	18009000	31233000	24827000	0	0	0	0	0	0	0	0	0
AT1G17720.2;AT1G17720.1	AT1G17720.2;AT1G17720.1	AT1G17720.2 | Symbols: ATB BETA | Protein phosphatase 2A, regulatory subunit PR55 | chr1:6093949-6098065 REVERSE LENGTH=500;AT1G17720.1 | Symbols: ATB BETA | Protein phosphatase 2A, regulatory subunit PR55 | chr1:6093949-6098065 REVERSE LENGTH=501	1	1	2.2	2.2	56.175	0.0043011	2.0719	5	0	0	0	0	0	0	0	0	0	0	0	0	0	0	0	0	0	0	0	0	0	0	0	0	0	0	4283700	0	0	0	0	0	0	0	0	0	0	0	0
AT1G17730.1	AT1G17730.1	AT1G17730.1 | Symbols: VPS46.1, CHMP1B | vacuolar protein sorting 46.1 | chr1:6099210-6100153 FORWARD LENGTH=203	1	1	9.4	9.4	22.763	0.0059398	2.0007	0	0	0	0	0	0	0	0	0	0	0	0	0	0	0	0	0	0	0	0	0	0	0	0	0	0	0	0	0	0	0	0	0	0	0	0	0	0	0	0
AT1G17760.1	AT1G17760.1	AT1G17760.1 | Symbols: CSTF77, ATCSTF77 | Tetratricopeptide repeat (TPR)-like superfamily protein | chr1:6110208-6116271 REVERSE LENGTH=734	1	1	2	2	82.649	1	-2	0	0	0	0	0	0	0	0	0	0	0	0	0	0	0	0	0	0	0	0	0	0	0	0	0	0	0	0	0	0	0	0	0	0	0	0	0	0	0	0
AT1G17810.1	AT1G17810.1	AT1G17810.1 | Symbols: BETA-TIP | beta-tonoplast intrinsic protein | chr1:6130209-6131442 FORWARD LENGTH=267	6	2	23.6	13.1	28.182	0	46.929	33	0	0	0	0	0	0	0	0	0	0	0	0	0	0	0	0	98769000	170000000	0	0	0	0	0	0	0	30698000	0	0	0	0	105050000	0	0	42393000	117280000	0	0	225290000	0
AT1G17880.1	AT1G17880.1	AT1G17880.1 | Symbols: BTF3, ATBTF3 | basic transcription factor 3 | chr1:6152572-6153425 REVERSE LENGTH=165	4	3	32.7	28.5	17.946	0	172.13	61	27408000	30636000	27526000	0	0	0	0	48388000	21793000	0	16354000	0	0	15420000	0	13553000	56781000	29090000	57256000	0	31839000	16158000	0	76471000	0	77559000	0	40899000	0	35991000	0	0	0	0	0	15782000	0	0	0
AT1G17890.3;AT1G17890.2;AT1G17890.1;AT1G73250.1	AT1G17890.3;AT1G17890.2;AT1G17890.1	AT1G17890.3 | Symbols: GER2 | NAD(P)-binding Rossmann-fold superfamily protein | chr1:6154478-6155440 REVERSE LENGTH=320;AT1G17890.2 | Symbols: GER2 | NAD(P)-binding Rossmann-fold superfamily protein | chr1:6154478-6155440 REVERSE LENGTH=320;AT1G17890.1 |	4	4	18.8	18.8	35.421	0	23.282	10	0	0	0	0	0	0	0	0	0	0	0	0	0	0	0	0	0	0	0	0	0	0	0	0	2109300	0	0	0	0	0	0	0	0	0	0	0	0	0	0
AT1G18070.1;AT1G18070.2;AT1G18070.3	AT1G18070.1;AT1G18070.2;AT1G18070.3	AT1G18070.1 | Symbols: | Translation elongation factor EF1A/initiation factor IF2gamma family protein | chr1:6214236-6218211 REVERSE LENGTH=532;AT1G18070.2 | Symbols: | Translation elongation factor EF1A/initiation factor IF2gamma family protein | chr1:6	3	3	7.5	7.5	59.242	0	5.5046	3	0	0	0	0	0	0	0	0	0	0	0	0	0	0	0	0	0	0	0	0	0	4162900	0	0	0	0	0	0	0	0	0	0	0	0	0	0	0	0	0
AT1G18080.1	AT1G18080.1	AT1G18080.1 | Symbols: ATARCA, RACK1A_AT, RACK1A | Transducin/WD40 repeat-like superfamily protein | chr1:6222325-6223901 FORWARD LENGTH=327	25	20	72.8	63.9	35.747	0	323.31	592	208640000	164860000	142620000	136610000	124410000	172360000	171440000	401800000	154980000	133270000	362630016	357640000	419500000	336609984	93277000	251990000	1037400000	550849984	810620032	224800000	174140000	179010000	186960000	280790016	179180000	370670016	218350000	302649984	187920000	169690000	232330000	292140000	212390000	164850000	225350000	243320000	335510016	541590016	652710016
AT1G18100.1	AT1G18100.1	AT1G18100.1 | Symbols: E12A11, MFT | PEBP (phosphatidylethanolamine-binding protein) family protein | chr1:6228049-6230110 REVERSE LENGTH=173	4	4	38.2	38.2	19.134	0	28.575	42	0	0	0	0	0	0	0	0	0	0	0	0	0	0	0	0	0	11970000	0	0	0	0	0	0	0	0	8742400	0	0	0	68020000	0	34266000	22030000	52282000	46755000	64846000	67055000	0
AT1G18260.1	AT1G18260.1	AT1G18260.1 | Symbols: | HCP-like superfamily protein | chr1:6279047-6282008 REVERSE LENGTH=678	1	1	1.6	1.6	75.941	1	-2	1	0	0	0	0	0	0	0	0	0	0	0	0	0	0	0	0	0	0	0	0	0	0	0	0	0	0	0	0	0	0	0	0	0	0	0	0	0	0	0
AT1G18270.1;AT1G18270.2;AT1G18270.3	AT1G18270.1;AT1G18270.2;AT1G18270.3	AT1G18270.1 | Symbols: | ketose-bisphosphate aldolase class-II family protein | chr1:6283634-6293772 REVERSE LENGTH=1373;AT1G18270.2 | Symbols: | ketose-bisphosphate aldolase class-II family protein | chr1:6283634-6293772 REVERSE LENGTH=1374;AT1G18270.3	5	5	4.8	4.8	147.04	0	20.566	24	0	11441000	9537500	6385400	7798300	0	0	0	0	7949800	0	0	0	0	0	0	0	0	0	0	0	8095600	6060200	0	7901600	0	3057000	3512100	3199200	6020500	0	0	0	0	0	0	0	0	0
AT1G18335.1	AT1G18335.1	AT1G18335.1 | Symbols: | Acyl-CoA N-acyltransferases (NAT) superfamily protein | chr1:6309428-6311326 REVERSE LENGTH=269	1	1	7.4	7.4	31.059	1	-2	0	0	0	0	0	0	0	0	0	0	0	0	0	0	0	0	0	0	0	0	0	0	0	0	0	0	0	0	0	0	0	0	0	0	0	0	0	0	0	0
AT1G18410.1	AT1G18410.1	AT1G18410.1 | Symbols: | P-loop containing nucleoside triphosphate hydrolases superfamily protein | chr1:6336528-6342460 REVERSE LENGTH=1140	1	1	1.7	1.7	128.01	1	-2	0	0	0	0	0	0	0	0	0	0	0	0	0	0	0	0	0	0	0	0	0	0	0	0	0	0	0	0	0	0	0	0	0	0	0	0	0	0	0	0
AT1G18500.1	AT1G18500.1	AT1G18500.1 | Symbols: MAML-4, IPMS1 | methylthioalkylmalate synthase-like 4 | chr1:6369347-6372861 FORWARD LENGTH=631	5	2	16.6	5.5	68.675	0	54.551	24	0	0	0	0	0	0	0	23401000	10705000	7783800	0	0	0	0	0	0	0	0	0	0	9533100	0	0	0	0	0	0	0	0	8973200	0	0	0	0	0	0	0	0	0
AT1G18540.1	AT1G18540.1	AT1G18540.1 | Symbols: | Ribosomal protein L6 family protein | chr1:6377448-6378548 REVERSE LENGTH=233	11	6	48.5	26.2	26.152	0	15.262	72	0	30923000	26420000	26500000	34546000	29427000	21060000	0	14026000	22829000	54899000	58936000	37939000	83284000	161210000	41514000	0	24762000	21487000	55007000	53329000	93986000	95632000	39413000	79548000	0	51389000	50105000	57931000	42751000	0	12060000	0	25501000	0	0	0	0	0
AT1G18640.2	AT1G18640.2	AT1G18640.2 | Symbols: PSP | 3-phosphoserine phosphatase | chr1:6416524-6418245 REVERSE LENGTH=295	2	2	8.1	8.1	32.318	0	3.2809	4	0	0	0	0	0	0	0	0	0	0	0	0	0	0	0	0	0	0	0	0	0	0	0	0	0	0	0	0	0	1396500	0	0	0	0	0	0	0	0	0
AT1G18730.2;AT1G18730.4;AT1G18730.3;AT1G18730.1	AT1G18730.2;AT1G18730.4;AT1G18730.3;AT1G18730.1	AT1G18730.2 | Symbols: NDF6 | NDH dependent flow 6 | chr1:6460625-6461849 FORWARD LENGTH=138;AT1G18730.4 | Symbols: NDF6 | NDH dependent flow 6 | chr1:6460625-6461464 FORWARD LENGTH=161;AT1G18730.3 | Symbols: NDF6 | NDH dependent flow 6 | chr1:6460625-6462	1	1	12.3	12.3	16.002	1	-2	0	0	0	0	0	0	0	0	0	0	0	0	0	0	0	0	0	0	0	0	0	0	0	0	0	0	0	0	0	0	0	0	0	0	0	0	0	0	0	0
AT1G18900.3	AT1G18900.3	AT1G18900.3 | Symbols: | Pentatricopeptide repeat (PPR) superfamily protein | chr1:6529778-6532541 FORWARD LENGTH=886	1	1	0.8	0.8	98.057	0.0022665	2.4671	6	0	0	0	0	0	0	0	0	0	0	0	0	0	0	0	0	0	0	0	0	0	0	0	0	0	0	0	0	0	2153600	0	0	0	0	0	0	0	0	0
AT1G19020.1	AT1G19020.1	AT1G19020.1 | Symbols: | unknown protein;BEST Arabidopsis thaliana protein match is: unknown protein (TAIR:AT3G48180.1);Has 88 Blast hits to 88 proteins in 15 species: Archae - 0;Bacteria - 0;Metazoa - 0;Fungi - 0;Plants - 88;Viruses - 0;Other Euk	1	1	9.3	9.3	9.1551	0.0026631	2.302	1	0	0	0	0	0	0	0	0	0	0	0	0	0	0	0	0	0	0	0	0	0	0	0	0	0	0	0	1505700	0	0	0	0	0	0	0	0	0	0	0
AT1G19130.1	AT1G19130.1	AT1G19130.1 | Symbols: | CONTAINS InterPro DOMAIN/s: Protein of unknown function DUF985 (InterPro:IPR009327), RmlC-like jelly roll fold (InterPro:IPR014710);Has 1465 Blast hits to 1465 proteins in 584 species: Archae - 10;Bacteria - 1038;Metazoa - 19;	1	1	8.9	8.9	21.64	0.0059448	2.0074	2	0	0	0	0	0	0	0	0	0	0	0	0	0	0	0	0	0	0	0	0	0	0	0	0	0	0	0	0	0	0	0	0	0	0	0	0	0	0	0
AT1G19140.1;AT1G19140.2	AT1G19140.1;AT1G19140.2	AT1G19140.1 | Symbols: | FUNCTIONS IN: molecular_function unknown;INVOLVED IN: ubiquinone biosynthetic process;LOCATED IN: mitochondrion;EXPRESSED IN: 24 plant structures;EXPRESSED DURING: 15 growth stages;CONTAINS InterPro DOMAIN/s: COQ9 (InterPro:I	2	2	8.4	8.4	34.341	0	10.842	18	0	0	0	0	0	0	0	0	0	0	17430000	0	0	0	0	0	0	0	0	0	11093000	0	8854000	0	10353000	0	0	9888500	8564800	9293700	0	0	0	0	0	0	0	0	0
AT1G19400.2;AT1G19400.1	AT1G19400.2;AT1G19400.1	AT1G19400.2 | Symbols: | Erythronate-4-phosphate dehydrogenase family protein | chr1:6712222-6713676 REVERSE LENGTH=303;AT1G19400.1 | Symbols: | Erythronate-4-phosphate dehydrogenase family protein | chr1:6712222-6713676 REVERSE LENGTH=303	2	2	7.3	7.3	33.954	0	5.8486	3	0	0	0	0	0	0	0	0	0	4419700	0	0	0	0	0	0	0	0	0	0	0	0	0	0	0	0	0	0	0	0	0	0	0	0	0	0	0	0	0
AT1G19570.1;AT1G19570.2;AT1G19550.1	AT1G19570.1;AT1G19570.2	AT1G19570.1 | Symbols: DHAR1, ATDHAR1, DHAR5 | dehydroascorbate reductase | chr1:6773462-6774413 REVERSE LENGTH=213;AT1G19570.2 | Symbols: DHAR1, ATDHAR1, DHAR5 | dehydroascorbate reductase | chr1:6773462-6774413 REVERSE LENGTH=212	10	10	66.7	66.7	23.641	0	134.73	168	65838000	62663000	71233000	55031000	66544000	42350000	47158000	80173000	53102000	62914000	14471000	12391000	11970000	0	0	0	0	0	0	0	47988000	44998000	51406000	48217000	48558000	48850000	63308000	56811000	36917000	32295000	190780000	103250000	184060000	116620000	166200000	146410000	118990000	175930000	99843000
AT1G19835.2;AT1G19835.1	AT1G19835.2;AT1G19835.1	AT1G19835.2 | Symbols: | Plant protein of unknown function (DUF869) | chr1:6856212-6859513 REVERSE LENGTH=982;AT1G19835.1 | Symbols: | Plant protein of unknown function (DUF869) | chr1:6856212-6859513 REVERSE LENGTH=982	1	1	1	1	109.81	0.0071429	1.9399	10	0	0	0	16433000	0	0	17381000	0	0	0	0	0	0	0	0	0	0	0	0	0	0	0	0	0	13888000	0	0	15359000	0	0	0	0	0	0	0	0	0	0	0
AT1G19920.1	AT1G19920.1	AT1G19920.1 | Symbols: APS2, ASA1 | Pseudouridine synthase/archaeosine transglycosylase-like family protein | chr1:6914835-6916657 REVERSE LENGTH=476	4	3	7.8	6.3	53.638	0	5.3879	4	0	0	0	0	0	0	0	0	0	12777000	0	0	0	0	0	0	0	0	0	0	0	0	0	0	0	0	0	0	0	0	0	0	0	0	0	0	0	0	0
AT1G20010.1	AT1G20010.1	AT1G20010.1 | Symbols: TUB5 | tubulin beta-5 chain | chr1:6938033-6940481 REVERSE LENGTH=449	22	3	40.1	7.3	50.342	0	68.617	83	57578000	39303000	55016000	68628000	52292000	51697000	58711000	37699000	72941000	78037000	0	0	0	0	0	0	0	0	0	0	46992000	54154000	52600000	39779000	47541000	32300000	53440000	39531000	81738000	54855000	0	0	0	0	0	0	0	0	0
AT1G20020.1;AT1G20020.2;AT1G20020.3	AT1G20020.1;AT1G20020.2;AT1G20020.3	AT1G20020.1 | Symbols: ATLFNR2, FNR2 | ferredoxin-NADP(+)-oxidoreductase 2 | chr1:6942851-6944868 FORWARD LENGTH=369;AT1G20020.2 | Symbols: ATLFNR2 | ferredoxin-NADP(+)-oxidoreductase 2 | chr1:6942851-6944868 FORWARD LENGTH=350;AT1G20020.3 | Symbols: ATLFN	15	14	45.8	42.8	41.168	0	125.75	109	29070000	97221000	59789000	45224000	47840000	20844000	63531000	34941000	38651000	44210000	0	0	0	0	0	0	0	0	0	0	86880000	133330000	121320000	89431000	95235000	56976000	98125000	75719000	97793000	93803000	0	0	0	0	0	0	0	0	0
AT1G20050.1	AT1G20050.1	AT1G20050.1 | Symbols: HYD1 | C-8,7 sterol isomerase | chr1:6949160-6950135 FORWARD LENGTH=223	1	1	4.9	4.9	25.146	0	4.1096	10	0	0	0	0	0	0	0	0	0	0	0	0	0	0	0	0	0	0	0	0	0	0	0	0	0	0	0	0	0	8169200	0	0	0	0	0	0	0	0	0
AT1G20200.1;AT1G75990.1	AT1G20200.1	AT1G20200.1 | Symbols: EMB2719, HAP15 | PAM domain (PCI/PINT associated module) protein | chr1:7001409-7004154 REVERSE LENGTH=488	6	6	14.1	14.1	55.582	0	29.162	90	25274000	37674000	26330000	30300000	26580000	26155000	36159000	10675000	18128000	38637000	13858000	13214000	16626000	8487100	12436000	10502000	11732000	10898000	0	7867100	18761000	16349000	13447000	16288000	23903000	9936800	23321000	26068000	26479000	25514000	12032000	16302000	17501000	13402000	16651000	10859000	0	6202700	0
AT1G20220.1	AT1G20220.1	AT1G20220.1 | Symbols: | Alba DNA/RNA-binding protein | chr1:7005090-7007285 REVERSE LENGTH=315	3	2	10.2	6.7	33.763	0.0025997	2.1232	5	0	0	0	0	0	0	0	0	0	0	0	0	0	0	0	0	0	0	0	0	0	0	0	0	0	0	0	0	0	5110300	0	0	0	0	0	0	0	0	0
AT1G20225.1	AT1G20225.1	AT1G20225.1 | Symbols: | Thioredoxin superfamily protein | chr1:7007966-7009318 REVERSE LENGTH=233	2	2	15.5	15.5	26.052	0	14.231	7	0	0	0	0	0	0	0	0	0	0	0	0	0	0	0	0	0	0	0	0	0	0	0	0	3019000	0	0	0	0	0	0	0	0	0	0	0	0	0	0
AT1G76030.1;AT1G20260.1	AT1G76030.1;AT1G20260.1	AT1G76030.1 | Symbols: | ATPase, V1 complex, subunit B protein | chr1:28534134-28536916 FORWARD LENGTH=486;AT1G20260.1 | Symbols: | ATPase, V1 complex, subunit B protein | chr1:7016971-7020290 FORWARD LENGTH=487	20	4	59.3	11.5	54.107	0	198.05	188	23441000	32499000	19482000	32854000	30817000	55200000	38324000	107200000	37385000	54208000	5909100	9335300	10291000	0	0	17897000	10572000	0	0	0	120400000	120620000	156240000	119470000	147850000	260560000	108660000	118810000	104830000	108300000	15228000	22695000	11223000	23819000	21968000	20057000	0	76479000	16775000
AT1G20270.1	AT1G20270.1	AT1G20270.1 | Symbols: | 2-oxoglutarate (2OG) and Fe(II)-dependent oxygenase superfamily protein | chr1:7021383-7022923 REVERSE LENGTH=287	1	1	4.9	4.9	32.866	0.0063425	1.9876	1	0	0	0	0	0	0	0	0	0	0	0	0	0	0	0	0	0	0	0	1903300	0	0	0	0	0	0	0	0	0	0	0	0	0	0	0	0	0	0	0
AT1G20330.1	AT1G20330.1	AT1G20330.1 | Symbols: SMT2, CVP1, FRL1 | sterol methyltransferase 2 | chr1:7038968-7040053 REVERSE LENGTH=361	3	3	10.5	10.5	40.45	0	34.793	14	0	0	0	0	0	0	0	0	0	0	0	0	0	0	0	0	0	0	0	0	0	0	0	0	8174400	0	7884000	0	7953200	6169700	0	0	0	0	0	0	0	0	0
AT1G20340.1	AT1G20340.1	AT1G20340.1 | Symbols: DRT112, PETE2 | Cupredoxin superfamily protein | chr1:7042770-7043273 REVERSE LENGTH=167	2	2	16.8	16.8	16.984	0	15.801	16	0	0	0	0	0	0	0	0	0	0	0	0	0	0	0	0	0	0	0	0	22997000	0	22416000	39800000	15118000	0	0	21144000	0	27984000	0	0	0	0	0	0	0	0	0
AT1G20575.1	AT1G20575.1	AT1G20575.1 | Symbols: | Nucleotide-diphospho-sugar transferases superfamily protein | chr1:7126987-7128677 REVERSE LENGTH=246	1	1	8.9	8.9	27.676	0	4.496	1	0	0	0	0	0	0	0	0	0	0	0	0	0	0	0	0	37775000	0	0	0	0	0	0	0	0	0	0	0	0	0	0	0	0	0	0	0	0	0	0
AT1G20620.5;AT1G20620.1;AT1G20620.2;AT1G20620.4	AT1G20620.5;AT1G20620.1;AT1G20620.2;AT1G20620.4	AT1G20620.5 | Symbols: CAT3, SEN2, ATCAT3 | catalase 3 | chr1:7143142-7146193 FORWARD LENGTH=485;AT1G20620.1 | Symbols: CAT3, SEN2, ATCAT3 | catalase 3 | chr1:7143142-7146193 FORWARD LENGTH=492;AT1G20620.2 | Symbols: CAT3, SEN2, ATCAT3 | catalase 3 | chr1:	28	18	55.3	38.4	55.967	0	284.57	502	362409984	402409984	328360000	493020000	343529984	458340000	733859968	346580000	587369984	529160000	107750000	127590000	77324000	80324000	11594000	121500000	94603000	46558000	18093000	61268000	290540000	293620000	296510016	172320000	310030016	290060000	338100000	293169984	416040000	389740000	164790000	149750000	179780000	166460000	175010000	162020000	69601000	85966000	35600000
AT1G20630.1	AT1G20630.1	AT1G20630.1 | Symbols: CAT1 | catalase 1 | chr1:7146812-7149609 FORWARD LENGTH=492	24	9	46.3	22.8	56.761	0	245.55	169	46830000	27662000	27242000	45241000	28182000	37182000	73477000	98347000	77349000	30826000	88450000	80515000	64530000	56907000	50176000	84664000	209550000	85441000	93702000	58182000	25529000	0	19868000	14970000	15014000	0	22364000	27049000	14876000	28045000	60405000	61358000	64210000	72143000	38120000	70554000	276540000	77820000	134330000
AT1G20950.1;AT1G76550.1	AT1G20950.1;AT1G76550.1	AT1G20950.1 | Symbols: | Phosphofructokinase family protein | chr1:7297467-7301336 REVERSE LENGTH=614;AT1G76550.1 | Symbols: | Phosphofructokinase family protein | chr1:28722900-28726929 REVERSE LENGTH=617	9	9	18.9	18.9	67.118	0	28.543	71	21252000	19936000	18635000	35162000	28146000	25115000	19535000	14819000	24905000	33603000	0	0	0	0	0	0	0	0	0	0	17721000	17061000	20159000	24278000	19878000	0	26127000	19490000	19250000	24202000	0	0	15656000	0	0	0	0	0	0
AT1G20960.2;AT1G20960.1	AT1G20960.2;AT1G20960.1	AT1G20960.2 | Symbols: emb1507 | U5 small nuclear ribonucleoprotein helicase, putative | chr1:7302591-7309914 REVERSE LENGTH=2171;AT1G20960.1 | Symbols: emb1507 | U5 small nuclear ribonucleoprotein helicase, putative | chr1:7302591-7309914 REVERSE LENGTH=2	2	2	1.5	1.5	247.1	0	7.6512	4	0	0	0	0	0	0	0	0	0	4173900	0	0	0	0	0	0	0	0	0	0	0	0	0	0	0	0	0	0	0	0	0	0	0	0	0	0	0	0	0
AT1G21100.1	AT1G21100.1	AT1G21100.1 | Symbols: | O-methyltransferase family protein | chr1:7386991-7388318 REVERSE LENGTH=373	1	1	3.5	3.5	40.869	0.0063211	1.9659	2	0	0	0	0	0	0	0	0	0	0	0	0	0	0	0	0	0	0	0	0	0	0	0	0	0	0	0	0	2970700	0	0	0	0	0	0	0	0	0	0
AT1G21120.1;AT1G21110.1	AT1G21120.1;AT1G21110.1	AT1G21120.1 | Symbols: | O-methyltransferase family protein | chr1:7395331-7396640 REVERSE LENGTH=373;AT1G21110.1 | Symbols: | O-methyltransferase family protein | chr1:7390110-7391419 REVERSE LENGTH=373	2	2	6.2	6.2	40.912	0	5.0031	8	0	0	0	0	0	0	0	0	0	0	0	0	0	0	0	0	0	0	0	0	0	13912000	0	0	0	0	0	0	0	0	0	0	0	0	0	0	0	0	0
AT1G21170.1	AT1G21170.1	AT1G21170.1 | Symbols: SEC5B | Exocyst complex component SEC5 | chr1:7413050-7419411 FORWARD LENGTH=1090	2	2	1.4	1.4	122.67	0.002681	2.3583	5	0	0	0	0	0	0	0	0	0	0	0	0	0	0	0	0	0	0	0	0	0	0	0	0	0	0	0	0	0	0	0	0	0	0	0	4902600	0	0	0
AT1G21440.1	AT1G21440.1	AT1G21440.1 | Symbols: | Phosphoenolpyruvate carboxylase family protein | chr1:7502325-7504103 REVERSE LENGTH=336	3	2	11.6	9.5	36.306	0	85.171	14	0	0	0	0	13423000	0	0	0	0	0	0	0	0	0	0	0	0	0	0	0	0	0	0	0	0	0	0	0	0	0	0	0	0	0	0	0	0	0	0
AT1G21600.2;AT1G21600.1	AT1G21600.2;AT1G21600.1	AT1G21600.2 | Symbols: PTAC6 | plastid transcriptionally active 6 | chr1:7571514-7573782 REVERSE LENGTH=328;AT1G21600.1 | Symbols: PTAC6 | plastid transcriptionally active 6 | chr1:7571514-7573782 REVERSE LENGTH=328	2	2	6.1	6.1	37.376	0.0026858	2.3652	9	0	0	0	0	0	0	0	0	0	0	0	0	0	0	0	0	0	0	0	0	0	0	0	0	0	0	0	0	3890800	0	0	0	0	0	0	0	0	0	0
AT1G21670.1	AT1G21670.1	AT1G21670.1 | Symbols: | LOCATED IN: cell wall, plant-type cell wall;EXPRESSED IN: 23 plant structures;EXPRESSED DURING: 14 growth stages;CONTAINS InterPro DOMAIN/s: WD40-like Beta Propeller (InterPro:IPR011659), Six-bladed beta-propeller, TolB-like (I	2	2	6.3	6.3	77.288	0	8.1237	1	0	0	0	0	0	0	0	0	0	0	0	0	0	0	0	0	0	0	0	0	0	0	0	0	0	0	0	0	0	0	0	0	0	0	0	0	0	0	0
AT1G77440.2;AT1G77440.1;AT1G21720.1	AT1G77440.2;AT1G77440.1;AT1G21720.1	AT1G77440.2 | Symbols: PBC2 | 20S proteasome beta subunit C2 | chr1:29096020-29098105 FORWARD LENGTH=204;AT1G77440.1 | Symbols: PBC2 | 20S proteasome beta subunit C2 | chr1:29096334-29098105 FORWARD LENGTH=204;AT1G21720.1 | Symbols: PBC1 | proteasome beta	1	1	6.9	6.9	22.759	0	14.973	14	0	0	0	0	0	0	0	0	0	0	0	0	0	0	0	0	0	0	0	0	0	0	0	0	0	0	0	0	0	0	0	0	0	0	0	0	0	7581100	0
AT1G21750.1;AT1G21750.2	AT1G21750.1;AT1G21750.2	AT1G21750.1 | Symbols: ATPDIL1-1, ATPDI5, PDI5, PDIL1-1 | PDI-like 1-1 | chr1:7645767-7648514 FORWARD LENGTH=501;AT1G21750.2 | Symbols: ATPDIL1-1, PDIL1-1 | PDI-like 1-1 | chr1:7645767-7648695 FORWARD LENGTH=487	34	29	62.1	59.1	55.601	0	323.31	626	139260000	163150000	163740000	186220000	206760000	145210000	150800000	94958000	141460000	238720000	541990016	591009984	466620000	496950016	566080000	580659968	321760000	342000000	351929984	510240000	290950016	334710016	333400000	211320000	315400000	179130000	279289984	208850000	303430016	289760000	449150016	388160000	500710016	420980000	492070016	375070016	686840000	318660000	438920000
AT1G21900.1	AT1G21900.1	AT1G21900.1 | Symbols: | emp24/gp25L/p24 family/GOLD family protein | chr1:7691165-7692327 REVERSE LENGTH=216	3	3	9.7	9.7	24.346	0	7.6058	15	0	0	0	0	0	0	0	0	0	0	4277700	0	0	4141300	0	0	15704000	7181300	6645700	2884800	0	0	0	0	0	0	0	0	0	0	0	0	0	0	0	0	0	0	0
AT1G22150.1	AT1G22150.1	AT1G22150.1 | Symbols: SULTR1;3 | sulfate transporter 1;3 | chr1:7818361-7821344 FORWARD LENGTH=656	1	1	1.2	1.2	72.226	1	-2	0	0	0	0	0	0	0	0	0	0	0	0	0	0	0	0	0	0	0	0	0	0	0	0	0	0	0	0	0	0	0	0	0	0	0	0	0	0	0	0
AT1G22200.2;AT1G22200.1	AT1G22200.2;AT1G22200.1	AT1G22200.2 | Symbols: | Endoplasmic reticulum vesicle transporter protein | chr1:7838104-7840602 REVERSE LENGTH=338;AT1G22200.1 | Symbols: | Endoplasmic reticulum vesicle transporter protein | chr1:7837857-7840602 REVERSE LENGTH=386	1	1	6.8	6.8	38.334	0	18.298	2	0	0	0	0	0	0	0	0	0	0	0	0	0	0	0	0	0	0	0	0	0	0	0	0	0	0	0	0	1067200	0	0	0	0	0	0	0	0	0	0
AT1G22280.1;AT1G22280.3	AT1G22280.1;AT1G22280.3	AT1G22280.1 | Symbols: PAPP2C | phytochrome-associated protein phosphatase type 2C | chr1:7874236-7875496 FORWARD LENGTH=281;AT1G22280.3 | Symbols: PAPP2C | phytochrome-associated protein phosphatase type 2C | chr1:7874236-7875496 FORWARD LENGTH=287	1	1	4.6	4.6	30.721	0	3.1401	2	0	0	0	0	0	0	0	0	0	0	0	0	0	0	0	0	0	0	0	0	0	0	0	0	0	0	1145200	0	0	0	0	0	0	0	0	0	0	0	0
AT1G22300.3;AT1G22300.2;AT1G22300.1;AT1G34760.2;AT1G34760.1	AT1G22300.3;AT1G22300.2;AT1G22300.1	AT1G22300.3 | Symbols: GRF10, GF14 EPSILON | general regulatory factor 10 | chr1:7879601-7881103 REVERSE LENGTH=251;AT1G22300.2 | Symbols: GRF10, GF14 EPSILON | general regulatory factor 10 | chr1:7879244-7881103 REVERSE LENGTH=254;AT1G22300.1 | Symbols: G	9	8	34.3	30.3	28.568	0	22.086	44	11702000	31141000	16806000	13276000	14194000	12091000	10521000	7956200	13162000	14991000	0	0	6891200	0	0	0	0	0	0	0	25435000	22110000	20118000	11284000	22884000	0	14331000	22902000	0	16301000	12914000	0	13573000	14315000	11046000	0	18847000	22543000	0
AT1G22360.2;AT1G22360.1;AT1G22380.1	AT1G22360.2;AT1G22360.1	AT1G22360.2 | Symbols: AtUGT85A2, UGT85A2 | UDP-glucosyl transferase 85A2 | chr1:7895068-7897527 REVERSE LENGTH=469;AT1G22360.1 | Symbols: AtUGT85A2, UGT85A2 | UDP-glucosyl transferase 85A2 | chr1:7895068-7897527 REVERSE LENGTH=481	5	4	16	14.1	52.939	0	36.817	38	13796000	22114000	18718000	25126000	23693000	0	23468000	0	0	23785000	0	0	0	0	0	0	0	0	0	0	19263000	18477000	17508000	0	20447000	0	18043000	9940600	26625000	19084000	0	0	0	0	0	0	0	0	0
AT1G22410.1	AT1G22410.1	AT1G22410.1 | Symbols: | Class-II DAHP synthetase family protein | chr1:7912120-7914742 FORWARD LENGTH=527	7	3	13.1	6.8	58.326	0	6.0258	10	13810000	0	0	0	0	9697900	0	0	0	0	0	0	0	0	0	0	0	0	0	0	0	0	0	0	0	0	0	0	0	0	0	0	0	0	0	0	0	0	0
AT1G22450.1	AT1G22450.1	AT1G22450.1 | Symbols: COX6B, ATCOX6B2 | cytochrome C oxidase 6B | chr1:7925447-7926918 FORWARD LENGTH=191	1	1	11.5	11.5	21.195	0	15.577	0	0	0	0	0	0	0	0	0	0	0	0	0	0	0	0	0	0	0	0	0	0	0	0	0	0	0	0	0	0	4707100	0	0	0	0	0	0	0	0	0
AT1G22530.1	AT1G22530.1	AT1G22530.1 | Symbols: PATL2 | PATELLIN 2 | chr1:7955773-7958326 REVERSE LENGTH=683	12	9	21.2	16.1	76.007	0	112.14	80	35546000	27118000	0	39438000	34388000	19934000	42675000	86930000	39246000	32218000	0	0	0	0	0	0	0	0	0	0	37691000	79890000	60003000	96860000	51460000	121990000	53613000	57199000	37511000	99825000	0	0	0	0	0	0	0	0	0
AT1G22700.3;AT1G22700.2;AT1G22700.1	AT1G22700.3;AT1G22700.2;AT1G22700.1	AT1G22700.3 | Symbols: | Tetratricopeptide repeat (TPR)-like superfamily protein | chr1:8028323-8029289 REVERSE LENGTH=211;AT1G22700.2 | Symbols: | Tetratricopeptide repeat (TPR)-like superfamily protein | chr1:8028323-8029878 REVERSE LENGTH=296;AT1G2270	3	3	17.5	17.5	23.811	0	53.351	3	0	0	0	0	0	0	0	0	0	0	0	0	0	0	0	0	0	0	0	0	0	0	0	0	3627000	0	0	0	0	0	0	0	0	0	0	0	0	0	0
AT1G22760.1;AT1G71770.2;AT1G71770.1	AT1G22760.1	AT1G22760.1 | Symbols: PAB3 | poly(A) binding protein 3 | chr1:8055599-8058799 FORWARD LENGTH=660	3	1	4.7	2.3	72.872	1	-2	0	0	0	0	0	0	0	0	0	0	0	0	0	0	0	0	0	0	0	0	0	0	0	0	0	0	0	0	0	0	0	0	0	0	0	0	0	0	0	0
AT4G09800.1;AT1G34030.1;AT1G22780.1	AT4G09800.1;AT1G34030.1;AT1G22780.1	AT4G09800.1 | Symbols: RPS18C | S18 ribosomal protein | chr4:6173818-6174963 FORWARD LENGTH=152;AT1G34030.1 | Symbols: | Ribosomal protein S13/S18 family | chr1:12370285-12371465 REVERSE LENGTH=152;AT1G22780.1 | Symbols: PFL, RPS18A, PFL1 | Ribosomal prot	7	7	47.4	47.4	17.545	0	160.39	303	143630000	189730000	232050000	149120000	130120000	164600000	209590000	218460000	227320000	137380000	453129984	377729984	513140000	387580000	261840000	440520000	424470016	391360000	310049984	419280000	230930000	220250000	323120000	322080000	258100000	351009984	322320000	284140000	269150016	193000000	115190000	96540000	184920000	104070000	114780000	155470000	140670000	68951000	43688000
AT1G22840.1;AT4G10040.1;AT1G22840.2	AT1G22840.1;AT4G10040.1;AT1G22840.2	AT1G22840.1 | Symbols: CYTC-1, ATCYTC-A | CYTOCHROME C-1 | chr1:8079384-8080286 FORWARD LENGTH=114;AT4G10040.1 | Symbols: CYTC-2 | cytochrome c-2 | chr4:6277083-6278281 FORWARD LENGTH=112;AT1G22840.2 | Symbols: CYTC-1, ATCYTC-A | CYTOCHROME C-1 | chr1:8079	2	2	16.7	16.7	12.394	0	3.1338	8	0	0	0	0	0	0	0	0	0	0	0	0	0	0	0	0	0	0	0	0	0	4554000	6178800	0	7799600	0	4180100	0	10060000	0	0	0	0	0	0	0	0	0	0
AT1G22990.1	AT1G22990.1	AT1G22990.1 | Symbols: HIPP22 | Heavy metal transport/detoxification superfamily protein | chr1:8139221-8140045 FORWARD LENGTH=152	1	1	5.3	5.3	17.107	1	-2	0	0	0	0	0	0	0	0	0	0	0	0	0	0	0	0	0	0	0	0	0	0	0	0	0	0	0	0	0	0	0	0	0	0	0	0	0	0	0	0
AT1G23180.1	AT1G23180.1	AT1G23180.1 | Symbols: | ARM repeat superfamily protein | chr1:8216125-8219515 FORWARD LENGTH=834	3	3	5.6	5.6	91.693	0	3.6217	1	0	0	0	0	0	0	0	0	0	0	0	0	0	0	0	0	0	0	0	0	0	0	3998300	0	0	0	0	0	0	0	0	0	0	0	0	0	0	0	0
AT1G23190.1	AT1G23190.1	AT1G23190.1 | Symbols: PGM3 | Phosphoglucomutase/phosphomannomutase family protein | chr1:8219946-8224186 FORWARD LENGTH=583	15	8	26.2	15.1	63.17	0	52.467	81	28013000	24072000	19802000	27489000	23560000	25009000	28597000	56137000	23477000	31176000	0	0	0	0	0	0	0	0	0	0	24057000	13295000	19767000	51042000	17943000	94245000	17982000	46224000	18384000	11857000	30704000	30719000	22876000	10998000	31186000	22525000	43369000	58277000	77021000
AT1G23290.1	AT1G23290.1	AT1G23290.1 | Symbols: RPL27A, RPL27AB | Ribosomal protein L18e/L15 superfamily protein | chr1:8263007-8263447 FORWARD LENGTH=146	9	1	56.2	12.3	16.292	0	7.3676	54	0	16992000	11145000	12200000	15296000	0	17851000	17534000	15776000	12576000	21128000	37246000	18697000	26317000	16951000	27387000	33202000	20570000	25095000	24958000	29406000	25265000	0	28993000	25351000	24131000	27198000	22665000	25166000	21535000	0	0	0	8343800	0	0	0	0	0
AT1G23310.1;AT1G23310.2	AT1G23310.1;AT1G23310.2	AT1G23310.1 | Symbols: GGT1, AOAT1, GGAT1 | glutamate:glyoxylate aminotransferase | chr1:8268720-8271329 REVERSE LENGTH=481;AT1G23310.2 | Symbols: GGT1, AOAT1, GGAT1 | glutamate:glyoxylate aminotransferase | chr1:8268808-8271329 REVERSE LENGTH=441	27	11	49.1	21.4	53.301	0	273.68	298	263310000	523560000	375070016	321500000	393880000	281209984	290220000	90603000	235960000	367070016	0	0	0	0	0	0	0	0	0	0	216040000	232500000	234220000	172860000	306220000	68965000	200330000	169110000	302700000	204490000	15769000	28237000	12511000	0	0	0	0	27705000	0
AT1G23410.1;AT2G47110.1;AT2G47110.2;AT2G36170.1;AT4G05320.5;AT4G05320.4;AT4G05320.2;AT5G20620.1;AT4G05320.6;AT4G05320.3;AT4G05320.1;AT1G65350.1;AT5G03240.3;AT5G03240.2;AT5G03240.1;AT4G02890.4;AT4G02890.3;AT3G52590.1;AT4G05050.2;AT4G05050.3;AT4G05050.1;AT4G02890.2;AT4G02890.1;AT1G31340.1;AT2G35635.1;AT4G05050.4;AT1G55060.1;AT3G09790.1	AT1G23410.1;AT2G47110.1;AT2G47110.2;AT2G36170.1;AT4G05320.5;AT4G05320.4;AT4G05320.2;AT5G20620.1;AT4G05320.6;AT4G05320.3;AT4G05320.1;AT1G65350.1;AT5G03240.3;AT5G03240.2;AT5G03240.1;AT4G02890.4;AT4G02890.3;AT3G52590.1;AT4G05050.2;AT4G05050.3;AT4G05050.1;AT4G02890.2;AT4G02890.1;AT1G31340.1;AT2G35635.1;AT4G05050.4;AT1G55060.1	AT1G23410.1 | Symbols: | Ribosomal protein S27a / Ubiquitin family protein | chr1:8314940-8315410 FORWARD LENGTH=156;AT2G47110.1 | Symbols: UBQ6 | ubiquitin 6 | chr2:19344701-19345174 FORWARD LENGTH=157;AT2G47110.2 | Symbols: UBQ6 | ubiquitin 6 | chr2:193	16	1	56.4	9	17.671	0	323.31	504	371689984	287510016	282569984	346150016	305760000	499369984	467180000	572169984	576000000	331150016	186690000	202870000	184540000	156460000	288200000	133040000	410430016	280640000	444430016	182640000	212460000	281950016	191750000	218970000	181960000	362860000	175360000	271080000	217800000	238410000	152000000	174190000	142620000	110670000	155440000	125560000	244580000	432240000	459500000
AT1G23740.1	AT1G23740.1	AT1G23740.1 | Symbols: | Oxidoreductase, zinc-binding dehydrogenase family protein | chr1:8398245-8399656 REVERSE LENGTH=386	16	16	44.6	44.6	40.986	0	162.91	173	84209000	124380000	106140000	107700000	126380000	87952000	107120000	89940000	80433000	100620000	0	0	0	0	0	0	0	0	0	0	62355000	74642000	72616000	69320000	83848000	31991000	75433000	50935000	65590000	64617000	0	0	0	0	0	0	0	0	0
AT1G23750.1	AT1G23750.1	AT1G23750.1 | Symbols: | Nucleic acid-binding, OB-fold-like protein | chr1:8400638-8401171 FORWARD LENGTH=137	1	1	7.3	7.3	15.127	1	-2	0	0	0	0	0	0	0	0	0	0	0	0	0	0	0	0	0	0	0	0	0	0	0	0	0	0	0	0	0	0	0	0	0	0	0	0	0	0	0	0
AT1G23820.2;AT1G23820.1	AT1G23820.2;AT1G23820.1	AT1G23820.2 | Symbols: SPDS1 | spermidine synthase 1 | chr1:8420278-8422480 FORWARD LENGTH=327;AT1G23820.1 | Symbols: SPDS1 | spermidine synthase 1 | chr1:8420278-8422724 FORWARD LENGTH=378	8	4	29.4	19	36.506	0	101.58	120	64785000	77699000	49744000	69809000	68527000	56219000	68940000	114150000	56468000	67949000	0	0	0	0	0	0	0	0	0	0	48289000	64623000	44942000	38568000	42361000	52660000	47757000	36519000	43481000	32696000	44247000	57522000	48314000	31375000	27933000	35855000	0	82492000	0
AT1G24020.2;AT1G24020.1	AT1G24020.2;AT1G24020.1	AT1G24020.2 | Symbols: MLP423 | MLP-like protein 423 | chr1:8500653-8501458 REVERSE LENGTH=155;AT1G24020.1 | Symbols: MLP423 | MLP-like protein 423 | chr1:8500653-8501458 REVERSE LENGTH=155	2	2	18.1	18.1	17.054	0	33.659	19	0	0	0	0	0	0	0	0	0	0	0	0	0	0	0	0	0	0	0	0	0	0	0	0	0	0	0	0	0	5536800	0	0	0	0	0	0	0	0	0
AT1G24100.1	AT1G24100.1	AT1G24100.1 | Symbols: UGT74B1 | UDP-glucosyl transferase 74B1 | chr1:8525547-8527010 REVERSE LENGTH=460	2	2	5.9	5.9	51.002	0	27.681	21	0	10480000	12427000	10252000	11395000	0	18793000	0	0	10082000	0	0	0	0	0	0	0	0	0	0	0	6785500	0	0	0	0	7278300	10426000	6403400	0	0	0	0	0	0	0	0	0	0
AT1G24180.1	AT1G24180.1	AT1G24180.1 | Symbols: IAR4 | Thiamin diphosphate-binding fold (THDP-binding) superfamily protein | chr1:8560777-8563382 REVERSE LENGTH=393	4	4	17	17	43.358	0	9.4443	6	0	0	0	0	0	0	0	0	0	0	0	0	0	0	0	0	0	0	0	0	0	0	0	0	0	0	8194600	0	0	0	0	0	0	0	0	0	0	0	0
AT1G24190.2	AT1G24190.2	AT1G24190.2 | Symbols: SNL3 | SIN3-like 3 | chr1:8563858-8569927 REVERSE LENGTH=1326	1	1	0.9	0.9	150.82	1	-2	0	0	0	0	0	0	0	0	0	0	0	0	0	0	0	0	0	0	0	0	0	0	0	0	0	0	0	0	0	0	0	0	0	0	0	0	0	0	0	0
AT1G24360.1	AT1G24360.1	AT1G24360.1 | Symbols: | NAD(P)-binding Rossmann-fold superfamily protein | chr1:8640820-8643283 FORWARD LENGTH=319	10	10	41.7	41.7	33.548	0	64.068	96	14635000	8764100	8201300	15652000	20180000	12095000	6799200	0	7882800	7593300	33779000	44159000	37970000	35641000	19501000	30176000	50940000	31737000	42657000	31884000	16787000	12534000	15605000	17811000	25972000	0	17769000	15941000	27657000	17976000	70753000	104890000	89398000	102400000	95575000	98662000	34002000	89586000	43183000
AT1G24510.1;AT1G24510.2;AT1G67760.1	AT1G24510.1;AT1G24510.2	AT1G24510.1 | Symbols: | TCP-1/cpn60 chaperonin family protein | chr1:8685504-8688101 REVERSE LENGTH=535;AT1G24510.2 | Symbols: | TCP-1/cpn60 chaperonin family protein | chr1:8685504-8687660 REVERSE LENGTH=459	13	13	26.5	26.5	59.384	0	162.74	174	74708000	54417000	62607000	77247000	56919000	56498000	74764000	77523000	72186000	84568000	37020000	28502000	44581000	20133000	14771000	32876000	104490000	68193000	173870000	31264000	43914000	24989000	19933000	41202000	45046000	99805000	40317000	51441000	57874000	36219000	36306000	31897000	19324000	17623000	28058000	21422000	61162000	60315000	76754000
AT1G24560.1	AT1G24560.1	AT1G24560.1 | Symbols: | unknown protein;BEST Arabidopsis thaliana protein match is: unknown protein (TAIR:AT3G49055.1);Has 71940 Blast hits to 38124 proteins in 2481 species: Archae - 1358;Bacteria - 12126;Metazoa - 32861;Fungi - 6786;Plants - 4024	1	1	2.4	2.4	76.5	1	-2	0	0	0	0	0	0	0	0	0	0	0	0	0	0	0	0	0	0	0	0	0	0	0	0	0	0	0	0	0	0	0	0	0	0	0	0	0	0	0	0
AT1G24735.1;AT1G24735.2	AT1G24735.1;AT1G24735.2	AT1G24735.1 | Symbols: | S-adenosyl-L-methionine-dependent methyltransferases superfamily protein | chr1:8757977-8759448 FORWARD LENGTH=240;AT1G24735.2 | Symbols: | S-adenosyl-L-methionine-dependent methyltransferases superfamily protein | chr1:8757977-8	2	2	12.5	12.5	27.025	0	5.9936	3	0	0	0	0	0	0	0	0	0	0	0	0	0	0	0	0	0	0	0	0	0	0	0	0	0	0	0	0	0	0	0	0	0	0	0	8027000	0	0	0
AT1G25350.1;AT1G25350.2	AT1G25350.1;AT1G25350.2	AT1G25350.1 | Symbols: OVA9 | glutamine-tRNA ligase, putative / glutaminyl-tRNA synthetase, putative / GlnRS, putative | chr1:8889280-8894205 REVERSE LENGTH=795;AT1G25350.2 | Symbols: OVA9 | glutamine-tRNA ligase, putative / glutaminyl-tRNA synthetase, put	2	2	2.5	2.5	91.246	0	3.1745	4	0	8169400	0	8141100	0	0	0	0	0	0	0	0	0	0	0	0	0	0	0	0	0	0	0	0	0	0	0	0	7018800	0	0	0	0	0	0	0	0	0	0
AT1G25470.2;AT1G25470.1	AT1G25470.2;AT1G25470.1	AT1G25470.2 | Symbols: | AP2 domain-containing transcription factor family protein | chr1:8944901-8945764 REVERSE LENGTH=287;AT1G25470.1 | Symbols: | AP2 domain-containing transcription factor family protein | chr1:8944901-8945764 REVERSE LENGTH=287	1	1	2.8	2.8	31.991	1	-2	0	0	0	0	0	0	0	0	0	0	0	0	0	0	0	0	0	0	0	0	0	0	0	0	0	0	0	0	0	0	0	0	0	0	0	0	0	0	0	0
AT1G25490.1	AT1G25490.1	AT1G25490.1 | Symbols: RCN1, REGA, ATB BETA BETA, EER1 | ARM repeat superfamily protein | chr1:8951700-8954899 FORWARD LENGTH=588	7	5	11.2	7.5	65.493	0	12.535	31	0	9249800	0	9471000	10418000	0	10929000	0	0	14055000	0	0	0	0	0	0	0	0	0	0	7643000	0	6060000	0	0	0	9308700	0	0	0	0	0	0	0	0	0	0	0	0
AT1G25520.1	AT1G25520.1	AT1G25520.1 | Symbols: | Uncharacterized protein family (UPF0016) | chr1:8962324-8964173 FORWARD LENGTH=230	1	1	3.9	3.9	24.808	0.0047231	2.0614	1	0	0	0	0	0	0	0	0	0	0	0	0	0	0	0	0	0	0	0	0	0	0	0	0	0	0	0	0	696980	0	0	0	0	0	0	0	0	0	0
AT1G26460.1	AT1G26460.1	AT1G26460.1 | Symbols: | Tetratricopeptide repeat (TPR)-like superfamily protein | chr1:9151816-9154407 FORWARD LENGTH=630	1	1	4.1	4.1	70.234	0	10.695	1	0	0	0	0	0	0	0	0	0	0	0	0	0	0	0	0	0	0	0	0	0	0	0	0	1208600	0	0	0	0	0	0	0	0	0	0	0	0	0	0
AT1G26570.1	AT1G26570.1	AT1G26570.1 | Symbols: UGD1, ATUGD1 | UDP-glucose dehydrogenase 1 | chr1:9182801-9184246 FORWARD LENGTH=481	5	1	10.2	3.1	52.971	0.0091476	1.8732	5	0	0	0	0	0	0	0	0	0	0	0	0	0	0	0	0	0	0	0	0	0	0	0	0	0	0	0	0	1588100	0	0	0	0	0	0	0	0	0	0
AT1G26630.2;AT1G26630.1	AT1G26630.2;AT1G26630.1	AT1G26630.2 | Symbols: FBR12, ATELF5A-2, ELF5A-2 | Eukaryotic translation initiation factor 5A-1 (eIF-5A 1) protein | chr1:9205968-9207013 FORWARD LENGTH=138;AT1G26630.1 | Symbols: FBR12, ATELF5A-2, ELF5A-2 | Eukaryotic translation initiation factor 5A-1 (	4	4	28.3	28.3	15.103	0	13.435	25	0	0	0	0	0	0	0	0	0	0	0	0	0	0	0	0	0	0	0	0	5758800	8529500	10856000	8311500	7366600	0	3617700	5949100	5463700	5421500	0	0	0	0	0	0	0	0	0
AT1G26850.3;AT1G26850.2;AT1G26850.1	AT1G26850.3;AT1G26850.2;AT1G26850.1	AT1G26850.3 | Symbols: | S-adenosyl-L-methionine-dependent methyltransferases superfamily protein | chr1:9301357-9303432 REVERSE LENGTH=506;AT1G26850.2 | Symbols: | S-adenosyl-L-methionine-dependent methyltransferases superfamily protein | chr1:9301146-9	2	2	4.5	4.5	56.801	0	5.1558	14	0	0	0	0	0	0	0	0	9543500	0	0	0	0	0	0	0	0	0	0	0	0	0	0	0	0	0	6127500	0	7525800	0	0	0	0	0	0	0	0	0	0
AT1G26880.1;AT1G26880.2	AT1G26880.1;AT1G26880.2	AT1G26880.1 | Symbols: | Ribosomal protein L34e superfamily protein | chr1:9315640-9316681 REVERSE LENGTH=120;AT1G26880.2 | Symbols: | Ribosomal protein L34e superfamily protein | chr1:9315798-9316681 REVERSE LENGTH=96	7	1	36.7	11.7	13.705	0.0014111	2.7021	1	0	0	0	0	0	0	0	0	0	0	0	0	0	0	0	0	0	0	0	0	0	0	0	0	0	0	0	0	0	0	0	0	0	1131300	0	0	0	0	0
AT1G27150.1	AT1G27150.1	AT1G27150.1 | Symbols: | Tetratricopeptide repeat (TPR)-like superfamily protein | chr1:9429177-9432068 FORWARD LENGTH=468	1	1	2.8	2.8	53.589	0.0004902	3.0801	4	0	0	0	0	0	0	0	0	0	0	0	0	0	0	0	0	0	0	0	0	0	0	0	0	0	0	0	0	0	0	0	0	0	0	0	3251900	0	0	0
AT1G27270.1	AT1G27270.1	AT1G27270.1 | Symbols: | Paired amphipathic helix (PAH2) superfamily protein | chr1:9472077-9473149 FORWARD LENGTH=241	1	1	4.1	4.1	27.104	1	-2	0	0	0	0	0	0	0	0	0	0	0	0	0	0	0	0	0	0	0	0	0	0	0	0	0	0	0	0	0	0	0	0	0	0	0	0	0	0	0	0
AT1G27290.2;AT1G27290.1	AT1G27290.2;AT1G27290.1	AT1G27290.2 | Symbols: | unknown protein;FUNCTIONS IN: molecular_function unknown;INVOLVED IN: biological_process unknown;EXPRESSED IN: 25 plant structures;EXPRESSED DURING: 15 growth stages;Has 44 Blast hits to 44 proteins in 12 species: Archae - 0;	2	2	22.5	22.5	15.675	0	82.39	16	0	0	2801900	0	0	0	40553000	45657000	26749000	0	0	0	0	0	0	0	0	8532900	0	0	0	0	0	0	0	0	0	0	0	0	0	0	0	0	0	0	0	0	0
AT1G27390.1	AT1G27390.1	AT1G27390.1 | Symbols: TOM20-2 | translocase outer membrane 20-2 | chr1:9513469-9514912 REVERSE LENGTH=210	1	1	4.8	4.8	23.17	0.00048077	2.9144	1	0	0	0	0	0	0	0	0	0	0	0	0	0	0	0	0	0	0	0	1434200	0	0	0	0	0	0	0	0	0	0	0	0	0	0	0	0	0	0	0
AT1G27400.1	AT1G27400.1	AT1G27400.1 | Symbols: | Ribosomal protein L22p/L17e family protein | chr1:9515230-9516725 FORWARD LENGTH=176	10	1	36.9	5.7	19.897	0	100.35	231	108170000	141520000	246360000	107450000	153360000	143310000	120870000	166080000	129230000	128960000	220910000	366260000	204410000	282009984	148230000	199410000	156600000	206240000	157860000	202780000	281329984	248790000	201410000	202050000	161730000	327580000	286470016	188140000	186050000	161070000	82238000	88087000	70653000	131110000	84802000	93658000	155850000	61975000	82207000
AT1G27450.2;AT1G27450.1;AT1G27450.3	AT1G27450.2;AT1G27450.1;AT1G27450.3	AT1G27450.2 | Symbols: APT1, ATAPT1 | adenine phosphoribosyl transferase 1 | chr1:9532421-9533807 FORWARD LENGTH=183;AT1G27450.1 | Symbols: APT1, ATAPT1 | adenine phosphoribosyl transferase 1 | chr1:9532042-9533807 FORWARD LENGTH=243;AT1G27450.3 | Symbols:	3	3	21.3	21.3	19.739	0	28.54	45	0	25720000	71183000	47767000	0	27271000	43212000	38353000	29972000	28960000	0	0	0	0	0	0	0	0	0	0	26873000	20149000	20794000	36665000	25038000	39892000	43188000	55297000	24873000	26207000	0	0	0	0	0	0	42050000	0	0
AT1G27670.1	AT1G27670.1	AT1G27670.1 | Symbols: | unknown protein;BEST Arabidopsis thaliana protein match is: unknown protein (TAIR:AT1G75360.1);Has 35 Blast hits to 35 proteins in 6 species: Archae - 0;Bacteria - 0;Metazoa - 0;Fungi - 0;Plants - 35;Viruses - 0;Other Euka	1	1	6	6	26.032	1	-2	0	0	0	0	0	0	0	0	0	0	0	0	0	0	0	0	0	0	0	0	0	0	0	0	0	0	0	0	0	0	0	0	0	0	0	0	0	0	0	0
AT1G27930.1	AT1G27930.1	AT1G27930.1 | Symbols: | Protein of unknown function (DUF579) | chr1:9731510-9732379 REVERSE LENGTH=289	1	1	3.1	3.1	32.356	1	-2	0	0	0	0	0	0	0	0	0	0	0	0	0	0	0	0	0	0	0	0	0	0	0	0	0	0	0	0	0	0	0	0	0	0	0	0	0	0	0	0
AT1G27940.1;AT1G28010.1	AT1G27940.1;AT1G28010.1	AT1G27940.1 | Symbols: PGP13 | P-glycoprotein 13 | chr1:9733597-9738129 REVERSE LENGTH=1245;AT1G28010.1 | Symbols: PGP14, ATABCB14, ABCB14 | P-glycoprotein 14 | chr1:9763436-9767917 FORWARD LENGTH=1247	1	1	0.8	0.8	135.77	0.0026846	2.3643	2	0	0	0	0	0	0	0	0	0	0	0	0	0	0	0	0	0	0	0	0	0	0	0	0	0	0	0	0	0	0	0	0	0	0	6616300	0	0	0	0
AT1G27950.1	AT1G27950.1	AT1G27950.1 | Symbols: LTPG1 | glycosylphosphatidylinositol-anchored lipid protein transfer 1 | chr1:9740740-9741991 FORWARD LENGTH=193	2	2	10.9	10.9	19.759	0	7.7731	11	0	0	0	0	0	0	0	0	0	0	0	0	0	0	0	0	0	0	0	0	0	0	0	0	0	0	0	0	0	0	0	0	0	0	0	0	0	22158000	0
AT1G27970.1;AT1G27970.2	AT1G27970.1;AT1G27970.2	AT1G27970.1 | Symbols: NTF2B | nuclear transport factor 2B | chr1:9746921-9747787 FORWARD LENGTH=126;AT1G27970.2 | Symbols: NTF2B | nuclear transport factor 2B | chr1:9746921-9748306 FORWARD LENGTH=134	2	2	15.9	15.9	14.002	0.0022696	2.4698	3	0	0	0	0	0	0	0	0	0	0	0	0	0	0	0	0	0	0	0	0	0	0	0	0	1994800	0	0	0	0	0	0	0	0	0	0	0	0	0	0
AT1G27990.1	AT1G27990.1	AT1G27990.1 | Symbols: | unknown protein;BEST Arabidopsis thaliana protein match is: unknown protein (TAIR:AT5G52420.1);Has 86 Blast hits to 86 proteins in 15 species: Archae - 0;Bacteria - 0;Metazoa - 0;Fungi - 0;Plants - 84;Viruses - 0;Other Euk	2	2	6.3	6.3	29.76	0	7.3642	42	0	0	0	0	0	0	0	0	0	0	209080000	246050000	248620000	213750000	132970000	175020000	34782000	100250000	36812000	167940000	0	0	0	0	0	0	0	0	0	0	79786000	71391000	78519000	57751000	80997000	58877000	0	18201000	0
AT1G28150.1	AT1G28150.1	AT1G28150.1 | Symbols: | unknown protein;FUNCTIONS IN: molecular_function unknown;INVOLVED IN: biological_process unknown;LOCATED IN: plastoglobule;EXPRESSED IN: 22 plant structures;EXPRESSED DURING: 13 growth stages;Has 96 Blast hits to 96 proteins	1	1	11.4	11.4	13.582	1	-2	0	0	0	0	0	0	0	0	0	0	0	0	0	0	0	0	0	0	0	0	0	0	0	0	0	0	0	0	0	0	0	0	0	0	0	0	0	0	0	0
AT1G28200.1	AT1G28200.1	AT1G28200.1 | Symbols: FIP1 | FH interacting protein 1 | chr1:9850395-9852300 REVERSE LENGTH=259	2	2	10	10	27.958	0.0014178	2.7635	7	0	0	0	0	0	0	0	0	0	0	0	0	0	0	0	0	0	0	0	0	0	0	0	0	0	0	0	0	0	0	0	0	0	0	0	1109000	0	0	0
AT1G28490.2;AT1G28490.1	AT1G28490.2;AT1G28490.1	AT1G28490.2 | Symbols: SYP61, ATSYP61, OSM1 | syntaxin of plants 61 | chr1:10016634-10017842 FORWARD LENGTH=206;AT1G28490.1 | Symbols: SYP61, ATSYP61, OSM1 | syntaxin of plants 61 | chr1:10016433-10017842 FORWARD LENGTH=245	1	1	8.3	8.3	23.325	0	7.3622	3	0	0	0	0	0	0	0	0	0	0	0	0	0	0	0	0	0	0	0	0	0	0	0	0	0	0	0	0	0	0	0	0	0	0	0	0	0	0	0
AT1G28580.2;AT1G28570.1;AT1G28580.1	AT1G28580.2;AT1G28570.1;AT1G28580.1	AT1G28580.2 | Symbols: | GDSL-like Lipase/Acylhydrolase superfamily protein | chr1:10044603-10045874 REVERSE LENGTH=309;AT1G28570.1 | Symbols: | SGNH hydrolase-type esterase superfamily protein | chr1:10041838-10044112 REVERSE LENGTH=389;AT1G28580.1 | Sy	1	1	4.5	4.5	34.102	0	3.1207	3	0	0	0	0	0	0	0	0	0	0	0	0	0	0	0	0	0	0	0	0	0	0	0	0	0	8452800	0	0	0	0	0	0	0	0	0	0	0	0	0
AT1G29090.1	AT1G29090.1	AT1G29090.1 | Symbols: | Cysteine proteinases superfamily protein | chr1:10163103-10164385 REVERSE LENGTH=355	1	1	3.1	3.1	39.937	0	3.8353	6	0	0	0	0	0	0	0	0	0	0	0	0	0	0	0	0	0	0	0	0	0	0	0	0	0	0	0	0	2285700	0	0	0	0	0	0	0	0	0	0
AT1G29120.4;AT1G29120.3;AT1G29120.2;AT1G29120.1;AT1G29120.5	AT1G29120.4;AT1G29120.3;AT1G29120.2;AT1G29120.1;AT1G29120.5	AT1G29120.4 | Symbols: | Hydrolase-like protein family | chr1:10174481-10177869 FORWARD LENGTH=391;AT1G29120.3 | Symbols: | Hydrolase-like protein family | chr1:10174481-10177811 FORWARD LENGTH=398;AT1G29120.2 | Symbols: | Hydrolase-like protein family	1	1	5.1	5.1	42.68	0	4.7436	1	0	0	0	0	0	0	0	0	0	0	0	0	0	0	0	0	0	0	0	0	0	0	0	0	0	0	0	0	0	2510400	0	0	0	0	0	0	0	0	0
AT1G29150.1	AT1G29150.1	AT1G29150.1 | Symbols: ATS9, RPN6 | non-ATPase subunit 9 | chr1:10181240-10182499 FORWARD LENGTH=419	8	8	16.2	16.2	46.749	0	15.881	67	0	27886000	21040000	16776000	16707000	13295000	0	0	10673000	26496000	5884800	7509500	7470600	4673500	0	0	0	0	0	4814200	18046000	20398000	13021000	10278000	21204000	0	16468000	10426000	19271000	17882000	8834200	10052000	0	0	0	8832300	0	0	0
AT1G29250.1;AT3G04620.1	AT1G29250.1;AT3G04620.1	AT1G29250.1 | Symbols: | Alba DNA/RNA-binding protein | chr1:10223461-10224592 REVERSE LENGTH=130;AT3G04620.1 | Symbols: | Alba DNA/RNA-binding protein | chr3:1255660-1256739 REVERSE LENGTH=164	2	1	15.4	6.9	14.574	0	5.0623	39	5784700	3789100	6485700	9222100	4720300	3904700	4376600	21547000	13057000	3207700	10874000	7007900	6009500	5578400	5702500	5266300	28799000	8654200	19753000	4372800	6695700	5702200	8037800	6883100	4619100	8790400	3530000	7869300	0	0	3088100	0	0	0	0	3999400	0	4678700	7243300
AT2G34250.2;AT2G34250.1;AT1G29310.1	AT2G34250.2;AT2G34250.1;AT1G29310.1	AT2G34250.2 | Symbols: | SecY protein transport family protein | chr2:14462635-14464572 FORWARD LENGTH=475;AT2G34250.1 | Symbols: | SecY protein transport family protein | chr2:14462635-14464572 FORWARD LENGTH=475;AT1G29310.1 | Symbols: | SecY protein t	7	7	18.1	18.1	52.097	0	51.581	51	0	0	0	4544100	5321100	6969100	0	7561200	11799000	6116800	39435000	23237000	61686000	52703000	0	40242000	94722000	93631000	112060000	32678000	0	11812000	0	0	12753000	13680000	8023900	11875000	0	15410000	8860600	13365000	13062000	14069000	9782400	0	0	13581000	0
AT2G34300.2;AT2G34300.1;AT1G29470.2;AT1G29470.1	AT2G34300.2;AT2G34300.1;AT1G29470.2;AT1G29470.1	AT2G34300.2 | Symbols: | S-adenosyl-L-methionine-dependent methyltransferases superfamily protein | chr2:14473916-14476811 REVERSE LENGTH=770;AT2G34300.1 | Symbols: | S-adenosyl-L-methionine-dependent methyltransferases superfamily protein | chr2:1447391	1	1	2.2	2.2	86.88	0	4.3561	9	0	0	0	0	0	0	0	0	0	0	0	0	0	0	0	0	0	0	0	0	0	0	0	0	0	0	0	0	3714800	0	0	0	0	0	0	0	0	0	0
AT1G29660.1	AT1G29660.1	AT1G29660.1 | Symbols: | GDSL-like Lipase/Acylhydrolase superfamily protein | chr1:10371955-10373624 FORWARD LENGTH=364	1	1	4.4	4.4	40.141	0	4.2113	9	0	0	0	0	0	0	0	0	0	0	0	0	0	0	0	0	0	0	0	0	0	0	0	0	0	0	0	0	0	3281700	0	0	0	0	0	0	0	0	0
AT1G29670.1	AT1G29670.1	AT1G29670.1 | Symbols: | GDSL-like Lipase/Acylhydrolase superfamily protein | chr1:10375843-10377717 FORWARD LENGTH=363	10	10	34.2	34.2	39.871	0	69.307	55	45797000	23739000	26172000	33481000	25347000	46925000	54778000	16200000	65346000	27973000	0	0	0	0	0	0	0	47005000	0	30305000	13206000	17892000	20844000	15088000	21326000	0	18670000	12270000	19404000	13266000	0	0	0	0	0	0	0	0	0
AT1G29680.1	AT1G29680.1	AT1G29680.1 | Symbols: | Protein of unknown function (DUF1264) | chr1:10377900-10378931 REVERSE LENGTH=237	2	2	9.3	9.3	26.875	0	4.6417	7	0	0	0	0	0	0	0	0	0	0	0	0	0	0	0	0	0	0	0	0	0	0	0	0	0	0	0	0	0	0	0	0	0	0	14865000	0	0	0	0
AT1G29770.1	AT1G29770.1	AT1G29770.1 | Symbols: | Haloacid dehalogenase-like hydrolase (HAD) superfamily protein | chr1:10424806-10425642 FORWARD LENGTH=278	1	1	3.6	3.6	31.725	1	-2	0	0	0	0	0	0	0	0	0	0	0	0	0	0	0	0	0	0	0	0	0	0	0	0	0	0	0	0	0	0	0	0	0	0	0	0	0	0	0	0
AT1G29880.1;AT3G44740.1	AT1G29880.1	AT1G29880.1 | Symbols: | glycyl-tRNA synthetase / glycine--tRNA ligase | chr1:10459662-10462781 REVERSE LENGTH=729	17	17	24.4	24.4	81.943	0	66.223	107	10090000	58547000	45063000	59352000	38670000	30851000	34878000	0	28604000	63523000	0	0	0	0	0	0	0	0	0	0	30609000	22595000	21989000	22887000	30095000	0	30838000	29108000	19306000	25801000	14212000	33712000	25942000	15159000	21462000	8911200	0	0	0
AT1G29900.1	AT1G29900.1	AT1G29900.1 | Symbols: CARB | carbamoyl phosphate synthetase B | chr1:10468164-10471976 FORWARD LENGTH=1187	9	9	9.4	9.4	129.96	0	49.126	56	14960000	30166000	25933000	30275000	36480000	25073000	24394000	16864000	20641000	29969000	0	0	0	0	0	0	0	0	0	0	19579000	23761000	17427000	0	15203000	0	20550000	17471000	20195000	17675000	0	0	0	0	0	0	0	0	0
AT1G29920.1;AT1G29910.1	AT1G29920.1;AT1G29910.1	AT1G29920.1 | Symbols: CAB2, AB165, LHCB1.1 | chlorophyll A/B-binding protein 2 | chr1:10475089-10475892 REVERSE LENGTH=267;AT1G29910.1 | Symbols: CAB3, AB180, LHCB1.2 | chlorophyll A/B binding protein 3 | chr1:10472443-10473246 REVERSE LENGTH=267	15	1	76.8	6	28.227	0	321.18	224	68683000	106400000	151430000	193050000	141290000	155040000	136560000	364809984	214800000	165810000	0	0	0	0	0	10650000	0	4334600	0	0	1488300032	1855600000	1911900032	2812300032	1684999936	1462000000	2019900032	3310599936	1723800064	1802599936	0	0	0	0	0	0	0	0	0
AT1G29930.1	AT1G29930.1	AT1G29930.1 | Symbols: CAB1, AB140, CAB140, LHCB1.3 | chlorophyll A/B binding protein 1 | chr1:10478071-10478874 FORWARD LENGTH=267	15	1	75.7	4.9	28.241	0.0026679	2.3063	1	0	0	0	0	0	0	0	0	0	0	0	0	0	0	0	0	0	0	0	0	0	0	0	0	0	0	0	0	0	0	0	0	0	0	0	0	0	0	0
AT1G29980.2;AT1G29980.1	AT1G29980.2;AT1G29980.1	AT1G29980.2 | Symbols: | Protein of unknown function, DUF642 | chr1:10503411-10504617 REVERSE LENGTH=371;AT1G29980.1 | Symbols: | Protein of unknown function, DUF642 | chr1:10503411-10505994 REVERSE LENGTH=407	1	1	3.2	3.2	40.437	0.00048757	3.0311	3	0	0	0	0	0	0	0	0	0	0	0	0	0	0	0	0	0	0	7171500	0	0	0	0	0	0	0	0	0	0	0	0	0	0	0	0	0	0	0	0
AT1G30130.2;AT1G30130.1	AT1G30130.2;AT1G30130.1	AT1G30130.2 | Symbols: | unknown protein;FUNCTIONS IN: molecular_function unknown;INVOLVED IN: biological_process unknown;LOCATED IN: endomembrane system;EXPRESSED IN: 23 plant structures;EXPRESSED DURING: 13 growth stages;CONTAINS InterPro DOMAIN/s	3	3	19.3	19.3	35.772	0	9.856	2	0	0	0	0	0	0	0	0	29294000	0	0	0	0	0	0	0	0	0	0	0	0	0	0	0	0	0	0	0	0	0	0	0	0	0	0	0	0	0	0
AT1G30230.1;AT1G30230.2	AT1G30230.1;AT1G30230.2	AT1G30230.1 | Symbols: | Glutathione S-transferase, C-terminal-like;Translation elongation factor EF1B/ribosomal protein S6 | chr1:10639286-10640515 FORWARD LENGTH=231;AT1G30230.2 | Symbols: | Glutathione S-transferase, C-terminal-like;Translation elong	10	6	51.9	42	25.132	0	93.569	233	67419000	77642000	69233000	47954000	37428000	71209000	83936000	82277000	59458000	48854000	140070000	180160000	159770000	125660000	134540000	167670000	190760000	137470000	131640000	124790000	90410000	94085000	107670000	99955000	96707000	93756000	124030000	94732000	104970000	78132000	90419000	129410000	117630000	123810000	107680000	113050000	96796000	137180000	145710000
AT1G30360.1	AT1G30360.1	AT1G30360.1 | Symbols: ERD4 | Early-responsive to dehydration stress protein (ERD4) | chr1:10715892-10718799 FORWARD LENGTH=724	2	2	3.9	3.9	81.934	0.0087756	1.9024	2	0	0	0	0	0	0	0	0	0	0	0	0	0	0	0	0	0	0	0	0	0	0	0	0	0	0	0	0	0	1869000	0	0	0	0	0	0	0	0	0
AT1G30380.1	AT1G30380.1	AT1G30380.1 | Symbols: PSAK | photosystem I subunit K | chr1:10722325-10723013 FORWARD LENGTH=130	3	3	42.3	42.3	13.206	0	39.598	4	0	0	0	0	0	0	0	0	0	0	0	0	0	0	0	0	0	0	0	0	0	0	0	24337000	0	0	0	0	0	0	0	0	0	0	0	0	0	0	0
AT1G30530.1	AT1G30530.1	AT1G30530.1 | Symbols: UGT78D1 | UDP-glucosyl transferase 78D1 | chr1:10814917-10816374 FORWARD LENGTH=453	3	3	10.8	10.8	50.094	0	12.419	3	0	0	0	0	4050000	0	0	0	0	0	0	0	0	0	0	0	0	0	0	0	0	0	0	0	0	0	0	0	0	0	0	0	0	0	0	0	0	0	0
AT1G30580.1	AT1G30580.1	AT1G30580.1 | Symbols: | GTP binding | chr1:10831953-10835454 REVERSE LENGTH=394	15	15	43.7	43.7	44.471	0	52.143	190	46563000	137730000	78063000	103700000	113050000	83114000	62954000	121680000	69391000	102960000	70027000	87367000	86077000	76697000	44897000	72835000	144670000	59859000	89367000	60971000	90508000	84332000	88253000	66556000	83269000	99433000	69316000	75353000	89906000	86911000	54196000	55777000	65583000	55699000	49287000	42573000	59420000	77465000	0
AT1G30630.1	AT1G30630.1	AT1G30630.1 | Symbols: | Coatomer epsilon subunit | chr1:10858546-10860173 REVERSE LENGTH=292	3	3	17.8	17.8	32.602	0	26.567	25	0	0	0	10398000	0	0	0	0	0	0	0	0	0	0	0	0	0	0	0	0	0	0	0	0	0	0	0	0	0	0	0	0	0	0	0	0	0	0	0
AT1G30690.2;AT1G30690.1	AT1G30690.2;AT1G30690.1	AT1G30690.2 | Symbols: | Sec14p-like phosphatidylinositol transfer family protein | chr1:10888284-10890085 FORWARD LENGTH=540;AT1G30690.1 | Symbols: | Sec14p-like phosphatidylinositol transfer family protein | chr1:10888284-10890085 FORWARD LENGTH=540	3	3	7.6	7.6	61.189	0	53.077	16	0	0	0	9573800	0	0	0	0	0	0	0	0	0	0	0	0	0	0	0	0	7623200	9390900	10201000	0	8183700	0	0	0	0	11156000	0	0	0	0	0	0	0	0	0
AT1G30780.1	AT1G30780.1	AT1G30780.1 | Symbols: | F-box associated ubiquitination effector family protein | chr1:10923919-10926561 REVERSE LENGTH=482	1	1	2.3	2.3	54.204	1	-2	0	0	0	0	0	0	0	0	0	0	0	0	0	0	0	0	0	0	0	0	0	0	0	0	0	0	0	0	0	0	0	0	0	0	0	0	0	0	0	0
AT1G31070.2	AT1G31070.2	AT1G31070.2 | Symbols: GlcNAc1pUT1 | N-acetylglucosamine-1-phosphate uridylyltransferase 1 | chr1:11084951-11088361 FORWARD LENGTH=505	1	1	4	4	55.991	0	3.0907	2	0	0	0	0	0	0	0	0	0	0	0	0	0	0	0	0	0	0	0	0	0	0	0	0	0	0	0	0	0	0	0	0	0	0	0	0	7626200	0	0
AT1G31180.1	AT1G31180.1	AT1G31180.1 | Symbols: ATIMD3, IMD3, IPMDH1 | isopropylmalate dehydrogenase 3 | chr1:11142843-11144617 REVERSE LENGTH=404	5	3	20.8	16.1	43.847	0	17.935	49	41811000	42406000	53435000	31050000	32652000	27069000	38586000	71438000	37765000	20073000	0	0	0	0	0	0	0	0	0	0	23621000	39342000	21496000	0	21582000	75758000	0	34015000	27653000	33954000	0	0	0	0	0	0	0	40906000	0
AT1G31190.1	AT1G31190.1	AT1G31190.1 | Symbols: IMPL1 | myo-inositol monophosphatase like 1 | chr1:11144861-11146800 FORWARD LENGTH=371	2	2	10	10	40.445	0	8.7932	8	0	0	0	0	0	0	0	0	0	0	0	0	0	0	0	0	0	0	0	0	0	0	0	0	0	0	0	0	724360	0	0	0	0	0	0	0	0	0	0
AT1G31230.1	AT1G31230.1	AT1G31230.1 | Symbols: AK-HSDH I, AK-HSDH | aspartate kinase-homoserine dehydrogenase i | chr1:11158744-11163055 REVERSE LENGTH=911	5	3	6.4	3.1	99.403	0	4.0318	17	0	0	0	0	0	0	0	0	0	0	0	0	0	0	0	0	0	0	0	0	0	0	0	0	0	0	0	0	0	0	0	0	0	0	0	722880	0	0	0
AT1G31330.1	AT1G31330.1	AT1G31330.1 | Symbols: PSAF | photosystem I subunit F | chr1:11215011-11215939 REVERSE LENGTH=221	13	13	44.8	44.8	24.173	0	45.692	103	25410000	7009200	14049000	14298000	12612000	29674000	25730000	31408000	42822000	12967000	0	0	0	0	0	0	0	0	0	0	181240000	202620000	252820000	393169984	245870000	511140000	273560000	278329984	156950000	193320000	0	0	0	0	0	0	0	0	0
AT1G31800.1	AT1G31800.1	AT1G31800.1 | Symbols: CYP97A3, LUT5 | cytochrome P450, family 97, subfamily A, polypeptide 3 | chr1:11396440-11399470 FORWARD LENGTH=595	5	5	10.4	10.4	66.845	0	9.3484	16	0	0	0	0	0	0	0	0	0	0	0	0	0	0	0	0	0	0	0	0	8998400	8912800	8411700	0	5889700	0	4092400	0	0	9414100	0	0	0	0	0	0	0	0	0
AT1G32060.1	AT1G32060.1	AT1G32060.1 | Symbols: PRK | phosphoribulokinase | chr1:11532668-11534406 FORWARD LENGTH=395	20	20	58.2	58.2	44.463	0	189.44	258	131530000	223130000	204640000	159450000	157920000	82246000	88518000	53215000	99056000	162620000	7974200	0	0	0	0	0	0	0	0	0	155730000	194560000	185210000	123350000	184580000	56747000	136820000	124910000	142260000	152610000	10723000	15577000	0	0	0	0	0	0	0
AT1G32160.1	AT1G32160.1	AT1G32160.1 | Symbols: | Protein of unknown function (DUF760) | chr1:11568701-11570241 FORWARD LENGTH=406	1	1	3.2	3.2	45.867	0	3.1724	1	0	0	0	0	0	0	0	0	0	0	0	0	0	0	0	0	0	0	0	0	0	0	0	0	0	0	0	0	0	0	0	0	0	0	0	0	0	0	0
AT1G32200.2;AT1G32200.1	AT1G32200.2;AT1G32200.1	AT1G32200.2 | Symbols: ATS1, ACT1 | phospholipid/glycerol acyltransferase family protein | chr1:11602223-11605001 REVERSE LENGTH=459;AT1G32200.1 | Symbols: ATS1, ACT1 | phospholipid/glycerol acyltransferase family protein | chr1:11602223-11605001 REVERSE L	8	8	24.6	24.6	50.421	0	35.945	59	15898000	38785000	23687000	33450000	40174000	18276000	28311000	0	0	28844000	0	0	0	0	0	0	0	0	0	0	18470000	19391000	17254000	8815700	16176000	0	18097000	9639000	14515000	11878000	0	0	0	0	0	0	0	0	0
AT1G32220.1	AT1G32220.1	AT1G32220.1 | Symbols: | NAD(P)-binding Rossmann-fold superfamily protein | chr1:11608038-11609591 FORWARD LENGTH=296	2	2	8.4	8.4	31.978	0	6.996	4	0	0	0	0	0	0	0	0	0	0	0	0	0	0	0	0	0	0	0	0	9480800	0	0	0	0	0	0	0	0	0	0	0	0	0	0	0	0	0	0
AT1G32300.1	AT1G32300.1	AT1G32300.1 | Symbols: | D-arabinono-1,4-lactone oxidase family protein | chr1:11651342-11653365 FORWARD LENGTH=595	1	1	2	2	65.947	1	-2	0	0	0	0	0	0	0	0	0	0	0	0	0	0	0	0	0	0	0	0	0	0	0	0	0	0	0	0	0	0	0	0	0	0	0	0	0	0	0	0
AT2G35390.1;AT1G32380.1;AT2G35390.2;AT2G35390.3;AT2G44530.2;AT2G44530.1	AT2G35390.1;AT1G32380.1;AT2G35390.2;AT2G35390.3	AT2G35390.1 | Symbols: | Phosphoribosyltransferase family protein | chr2:14895528-14897098 REVERSE LENGTH=352;AT1G32380.1 | Symbols: PRS2 | phosphoribosyl pyrophosphate (PRPP) synthase 2 | chr1:11682033-11684229 FORWARD LENGTH=400;AT2G35390.2 | Symbols:	3	3	10.5	10.5	38.272	0	5.1506	4	0	0	0	5952000	0	0	0	0	0	0	0	0	0	0	0	0	0	0	0	0	0	0	0	0	0	0	0	0	0	0	0	0	0	0	0	0	0	0	0
AT1G32400.3;AT1G32400.2;AT1G32400.1	AT1G32400.3;AT1G32400.2;AT1G32400.1	AT1G32400.3 | Symbols: TOM2A | tobamovirus multiplication 2A | chr1:11689393-11690873 REVERSE LENGTH=280;AT1G32400.2 | Symbols: TOM2A | tobamovirus multiplication 2A | chr1:11689393-11690873 REVERSE LENGTH=280;AT1G32400.1 | Symbols: TOM2A | tobamovirus mul	1	1	7.1	7.1	31.555	0	4.7025	1	0	0	0	0	0	0	0	0	0	0	0	0	0	0	0	0	0	0	0	0	0	3234300	0	0	0	0	0	0	0	0	0	0	0	0	0	0	0	0	0
AT1G32470.1	AT1G32470.1	AT1G32470.1 | Symbols: | Single hybrid motif superfamily protein | chr1:11739479-11740246 REVERSE LENGTH=166	2	1	21.7	9.6	17.897	0	83.523	37	0	0	0	0	0	0	0	0	0	0	0	0	0	0	0	0	0	0	0	0	28281000	19702000	32946000	0	26163000	0	29491000	0	30201000	20962000	0	0	0	0	0	0	0	0	0
AT1G32500.1	AT1G32500.1	AT1G32500.1 | Symbols: ATNAP6, NAP6 | non-intrinsic ABC protein 6 | chr1:11750091-11751994 REVERSE LENGTH=475	2	2	4.2	4.2	52.824	0	5.2319	9	0	0	0	0	0	0	0	0	0	0	0	0	0	0	0	0	0	0	0	0	0	0	0	0	0	0	0	0	0	1878600	0	0	0	0	0	0	0	0	0
AT4G10610.2;AT4G10610.1;AT3G49390.2;AT3G49390.1;AT1G32790.1;AT1G32790.2	AT4G10610.2;AT4G10610.1;AT3G49390.2;AT3G49390.1;AT1G32790.1;AT1G32790.2	AT4G10610.2 | Symbols: RBP37, ATRBP37 | CTC-interacting domain 12 | chr4:6557336-6559019 FORWARD LENGTH=326;AT4G10610.1 | Symbols: RBP37, ATRBP37, CID12 | CTC-interacting domain 12 | chr4:6557336-6559143 FORWARD LENGTH=336;AT3G49390.2 | Symbols: CID10 | CT	1	1	4	4	35.596	0	4.9076	11	0	0	0	0	0	0	0	0	0	0	0	0	0	0	0	0	0	0	0	0	0	0	0	0	0	0	0	0	0	0	0	0	0	0	0	2659000	0	0	0
AT1G32990.1	AT1G32990.1	AT1G32990.1 | Symbols: PRPL11 | plastid ribosomal protein l11 | chr1:11955827-11957139 FORWARD LENGTH=222	7	7	45	45	23.148	0	44.695	75	28523000	51601000	53349000	52299000	49108000	52035000	41021000	17449000	38353000	37719000	0	0	0	0	0	0	0	0	0	8503500	86368000	97689000	103020000	57932000	98520000	119960000	77129000	50978000	81065000	73113000	0	0	0	0	0	0	0	0	0
AT1G33040.1	AT1G33040.1	AT1G33040.1 | Symbols: NACA5 | nascent polypeptide-associated complex subunit alpha-like protein 5 | chr1:11966547-11967696 FORWARD LENGTH=209	1	1	7.2	7.2	22.78	0	8.8692	3	0	0	0	0	0	0	0	0	0	0	0	0	0	0	0	0	0	0	0	0	0	0	0	0	4727700	0	0	0	0	0	0	0	0	0	0	0	0	0	0
AT1G33120.1;AT1G33140.1;AT4G10450.1	AT1G33120.1;AT1G33140.1	AT1G33120.1 | Symbols: | Ribosomal protein L6 family | chr1:12010986-12012223 FORWARD LENGTH=194;AT1G33140.1 | Symbols: PGY2 | Ribosomal protein L6 family | chr1:12023360-12024502 FORWARD LENGTH=194	21	21	75.8	75.8	22.017	0	283.57	512	196370000	225960000	237110000	148890000	156350000	208650000	217060000	176410000	175130000	130400000	399449984	458769984	406780000	423790016	204150000	339260000	447520000	351110016	397180000	300000000	275980000	226650000	245310000	256140000	271929984	197040000	282790016	253780000	252010000	238840000	155900000	175490000	210010000	174590000	180900000	151520000	168290000	163300000	209720000
AT1G33240.1	AT1G33240.1	AT1G33240.1 | Symbols: AT-GTL1, AT-GTL2, GTL1 | GT-2-like 1 | chr1:12051859-12054320 REVERSE LENGTH=669	1	1	1.6	1.6	74.212	1	-2	0	0	0	0	0	0	0	0	0	0	0	0	0	0	0	0	0	0	0	0	0	0	0	0	0	0	0	0	0	0	0	0	0	0	0	0	0	0	0	0
AT5G53350.1;AT1G33360.1	AT5G53350.1;AT1G33360.1	AT5G53350.1 | Symbols: CLPX | CLP protease regulatory subunit X | chr5:21644060-21647503 FORWARD LENGTH=579;AT1G33360.1 | Symbols: | ATP-dependent Clp protease | chr1:12092111-12095789 FORWARD LENGTH=656	1	1	2.2	2.2	61.963	0.00047939	2.8839	2	0	0	0	0	0	0	0	0	0	0	0	0	0	0	0	0	0	0	0	0	0	0	0	0	0	0	0	0	7398400	0	0	0	0	0	0	0	0	0	0
AT1G33490.1	AT1G33490.1	AT1G33490.1 | Symbols: | unknown protein;CONTAINS InterPro DOMAIN/s: Protein of unknown function DUF2062 (InterPro:IPR018639);BEST Arabidopsis thaliana protein match is: unknown protein (TAIR:AT4G10140.1);Has 88 Blast hits to 88 proteins in 29 species:	1	1	5.7	5.7	18.827	0.00047755	2.845	3	0	0	0	0	0	0	0	0	0	0	0	0	0	0	0	0	0	0	0	0	0	0	0	0	0	0	746870	0	0	0	0	0	0	0	0	0	0	0	0
AT1G33590.1	AT1G33590.1	AT1G33590.1 | Symbols: | Leucine-rich repeat (LRR) family protein | chr1:12177788-12179221 FORWARD LENGTH=477	3	3	5.9	5.9	51.741	0	4.6053	13	6672100	9269100	9383600	8616400	0	0	0	0	8080800	11018000	0	0	0	0	0	0	0	0	0	0	10577000	10082000	9574300	7337800	13186000	0	9761800	10144000	11935000	19280000	0	0	0	0	0	0	0	0	0
AT1G33790.2;AT1G33790.1	AT1G33790.2;AT1G33790.1	AT1G33790.2 | Symbols: | jacalin lectin family protein | chr1:12256990-12260432 FORWARD LENGTH=745;AT1G33790.1 | Symbols: | jacalin lectin family protein | chr1:12256990-12260432 FORWARD LENGTH=445	6	6	16.1	16.1	81.842	0	36.233	32	24084000	12010000	16049000	15519000	0	21612000	0	24519000	0	0	0	0	0	0	0	0	0	0	0	0	30819000	28454000	28488000	48560000	25354000	75706000	31158000	39457000	34443000	44381000	0	0	0	0	0	0	0	0	0
AT1G33810.1	AT1G33810.1	AT1G33810.1 | Symbols: | unknown protein;FUNCTIONS IN: molecular_function unknown;INVOLVED IN: biological_process unknown;LOCATED IN: chloroplast thylakoid membrane, chloroplast, chloroplast envelope;EXPRESSED IN: 22 plant structures;EXPRESSED DURING	2	2	16.7	16.7	15.698	0	19.931	7	0	0	0	0	0	0	0	0	0	0	0	0	0	0	0	0	0	0	0	0	6703400	6289200	7712700	0	0	0	0	0	7012000	0	0	0	0	0	0	0	0	0	0
AT1G33811.1	AT1G33811.1	AT1G33811.1 | Symbols: | GDSL-like Lipase/Acylhydrolase superfamily protein | chr1:12267918-12269690 FORWARD LENGTH=370	2	2	8.1	8.1	41.697	0	4.3779	1	0	0	0	0	0	0	0	0	0	0	0	0	0	0	0	0	0	0	0	0	0	0	1925800	0	0	0	0	0	0	0	0	0	0	0	0	0	0	0	0
AT1G34000.1	AT1G34000.1	AT1G34000.1 | Symbols: OHP2 | one-helix protein 2 | chr1:12358151-12358902 REVERSE LENGTH=172	1	1	9.3	9.3	18.665	0.0018391	2.5597	5	0	0	0	0	0	0	0	0	0	0	0	0	0	0	0	0	0	0	0	0	0	0	0	0	0	0	0	0	0	4150900	0	0	0	0	0	0	0	0	0
AT1G34430.1	AT1G34430.1	AT1G34430.1 | Symbols: EMB3003 | 2-oxoacid dehydrogenases acyltransferase family protein | chr1:12588027-12590084 REVERSE LENGTH=465	11	9	37.2	31.8	48.306	0	43.739	77	0	16379000	14059000	17335000	0	13534000	0	14535000	0	19133000	17369000	0	0	0	0	15223000	52369000	28864000	48189000	19690000	15014000	19525000	21460000	24223000	21607000	35118000	22241000	10002000	22685000	9711500	10527000	12472000	0	17636000	10353000	0	0	31416000	20434000
AT1G35160.1;AT1G35160.2	AT1G35160.1;AT1G35160.2	AT1G35160.1 | Symbols: GRF4, 14-3-3PHI, GF14 PHI | GF14 protein phi chain | chr1:12867264-12868514 FORWARD LENGTH=267;AT1G35160.2 | Symbols: GF14 PHI | GF14 protein phi chain | chr1:12867264-12868514 FORWARD LENGTH=295	12	2	56.2	13.1	30.194	0	28.615	48	21515000	34612000	20545000	28214000	36196000	21173000	20239000	0	18542000	19001000	0	7866000	0	0	0	0	0	0	0	0	21189000	21383000	20791000	7945700	19055000	0	17382000	9307800	20452000	15172000	11194000	0	0	0	0	0	0	0	0
AT1G35580.2;AT1G35580.1;AT1G35580.3;AT4G09510.1	AT1G35580.2;AT1G35580.1;AT1G35580.3;AT4G09510.1	AT1G35580.2 | Symbols: CINV1 | cytosolic invertase 1 | chr1:13122460-13124808 REVERSE LENGTH=551;AT1G35580.1 | Symbols: CINV1 | cytosolic invertase 1 | chr1:13122460-13124808 REVERSE LENGTH=551;AT1G35580.3 | Symbols: CINV1 | cytosolic invertase 1 | chr1:13	2	2	4.5	4.5	62.834	0.0059574	2.0258	3	0	0	0	0	0	0	0	0	0	0	0	0	0	0	0	0	0	0	0	0	0	0	0	0	0	0	0	0	8690300	0	0	0	0	0	0	0	0	0	0
AT1G35620.1	AT1G35620.1	AT1G35620.1 | Symbols: ATPDIL5-2, ATPDI8, PDI8, PDIL5-2 | PDI-like 5-2 | chr1:13156504-13158280 FORWARD LENGTH=440	2	2	5.2	5.2	49.85	0	4.1452	15	0	0	0	2354100	0	0	0	0	0	2333600	7104000	4583100	4543000	8549100	0	9249000	0	0	0	9562400	3621700	3146900	0	0	2814100	0	3262700	0	0	0	0	0	0	3576700	0	0	0	0	0
AT1G35680.1	AT1G35680.1	AT1G35680.1 | Symbols: | Ribosomal protein L21 | chr1:13208777-13210246 FORWARD LENGTH=220	8	8	45.9	45.9	24.038	0	58.586	71	68313000	61749000	63222000	52768000	60996000	73966000	136080000	142340000	74478000	42342000	0	0	0	14276000	0	14948000	25129000	0	17409000	0	48803000	42403000	58489000	66526000	50865000	98249000	43898000	50744000	45753000	40776000	0	0	0	0	0	0	0	0	0
AT1G35720.1	AT1G35720.1	AT1G35720.1 | Symbols: ANNAT1, OXY5, ATOXY5 | annexin 1 | chr1:13225304-13226939 FORWARD LENGTH=317	15	15	66.9	66.9	36.203	0	101.82	135	101720000	18482000	19004000	19783000	29514000	31701000	29296000	61271000	35987000	0	0	0	24370000	0	0	0	0	0	0	0	45283000	48909000	50436000	68601000	37135000	96525000	39849000	60324000	37183000	36240000	71851000	89355000	55702000	52823000	59690000	51242000	96675000	153160000	180750000
AT1G35750.1;AT1G35730.1	AT1G35750.1;AT1G35730.1	AT1G35750.1 | Symbols: APUM10, PUM10 | pumilio 10 | chr1:13253398-13255570 REVERSE LENGTH=528;AT1G35730.1 | Symbols: APUM9, PUM9 | pumilio 9 | chr1:13227324-13229796 REVERSE LENGTH=564	1	1	1.7	1.7	59.381	1	-2	0	0	0	0	0	0	0	0	0	0	0	0	0	0	0	0	0	0	0	0	0	0	0	0	0	0	0	0	0	0	0	0	0	0	0	0	0	0	0	0
AT1G36050.2;AT1G36050.1	AT1G36050.2;AT1G36050.1	AT1G36050.2 | Symbols: | Endoplasmic reticulum vesicle transporter protein | chr1:13450467-13453055 FORWARD LENGTH=386;AT1G36050.1 | Symbols: | Endoplasmic reticulum vesicle transporter protein | chr1:13450467-13453683 FORWARD LENGTH=489	1	1	2.1	2.1	43.358	0.002687	2.3655	1	0	0	0	0	0	0	0	0	0	0	0	0	0	0	0	0	0	0	0	0	0	0	0	0	0	0	0	0	0	0	0	0	0	0	0	3503400	0	0	0
AT1G36160.1;AT1G36160.2;AT1G36180.1	AT1G36160.1;AT1G36160.2;AT1G36180.1	AT1G36160.1 | Symbols: ACC1, AT-ACC1, EMB22, GK, PAS3 | acetyl-CoA carboxylase 1 | chr1:13534196-13543773 FORWARD LENGTH=2254;AT1G36160.2 | Symbols: ACC1 | acetyl-CoA carboxylase 1 | chr1:13534196-13543773 FORWARD LENGTH=2254;AT1G36180.1 | Symbols: ACC2 |	1	1	0.7	0.7	251.38	0	3.6822	4	0	0	0	0	0	0	0	0	0	0	0	0	0	0	0	0	0	0	0	0	0	0	0	0	0	0	0	0	0	1861900	0	0	0	0	0	0	0	0	0
AT1G36280.2;AT1G36280.1;AT4G18440.1	AT1G36280.2;AT1G36280.1;AT4G18440.1	AT1G36280.2 | Symbols: | L-Aspartase-like family protein | chr1:13640600-13642908 FORWARD LENGTH=519;AT1G36280.1 | Symbols: | L-Aspartase-like family protein | chr1:13640600-13642908 FORWARD LENGTH=527;AT4G18440.1 | Symbols: | L-Aspartase-like family pr	1	1	1.7	1.7	57.849	0.00048426	2.9754	14	0	0	0	0	0	0	0	0	0	0	0	0	0	0	0	0	0	0	0	0	0	0	0	0	0	0	0	0	0	0	0	0	0	0	1748500	0	0	0	0
AT1G36390.2;AT1G36390.1	AT1G36390.2;AT1G36390.1	AT1G36390.2 | Symbols: | Co-chaperone GrpE family protein | chr1:13701811-13703524 REVERSE LENGTH=279;AT1G36390.1 | Symbols: | Co-chaperone GrpE family protein | chr1:13701811-13703524 REVERSE LENGTH=279	3	3	14.7	14.7	31.223	0	9.6451	21	0	13225000	0	0	11702000	0	0	0	0	0	0	0	0	0	0	0	0	0	0	0	11163000	10215000	12205000	8532000	11653000	0	13468000	10390000	9645400	0	0	0	0	0	0	0	0	0	0
AT1G37130.1	AT1G37130.1	AT1G37130.1 | Symbols: NIA2, B29, NIA2-1, CHL3, NR, NR2, ATNR2 | nitrate reductase 2 | chr1:14158617-14161652 FORWARD LENGTH=917	4	4	5.2	5.2	102.84	0	6.6083	8	0	9943300	0	7471500	0	0	0	0	0	0	0	0	0	0	0	0	0	0	0	0	0	5560200	0	0	6815400	0	0	0	6466000	5208700	0	0	0	0	0	0	0	0	0
AT1G41880.1;AT1G07070.1	AT1G41880.1	AT1G41880.1 | Symbols: | Ribosomal protein L35Ae family protein | chr1:15651585-15652427 REVERSE LENGTH=111	8	2	64	24.3	12.799	0	59.676	55	22044000	32433000	26483000	22202000	25420000	41028000	30913000	0	27373000	17561000	46351000	37106000	40571000	49424000	110360000	58804000	25229000	57202000	0	47215000	20344000	21395000	46861000	33387000	53465000	0	34554000	40162000	40687000	25757000	0	0	0	0	0	0	0	0	0
AT1G42525.2;AT1G42525.1	AT1G42525.2;AT1G42525.1	AT1G42525.2 | Symbols: | BEST Arabidopsis thaliana protein match is: Cysteine proteinases superfamily protein (TAIR:AT1G37020.1);Has 70 Blast hits to 49 proteins in 6 species: Archae - 0;Bacteria - 0;Metazoa - 0;Fungi - 0;Plants - 47;Viruses - 0;Ot	2	2	10.7	10.7	33.443	0.0026397	2.2358	0	0	0	0	0	0	0	0	0	0	0	0	0	0	0	0	0	0	0	0	0	0	0	0	0	0	0	0	0	0	0	0	0	0	0	0	0	0	0	0
AT1G42960.1	AT1G42960.1	AT1G42960.1 | Symbols: | expressed protein localized to the inner membrane of the chloroplast. | chr1:16125863-16127080 FORWARD LENGTH=168	2	2	16.1	16.1	17.829	0	9.1365	18	0	0	0	0	0	0	0	0	0	0	10817000	0	0	0	0	11988000	0	8449500	0	12243000	18424000	14909000	12782000	0	0	0	10826000	6250500	11230000	16240000	0	0	0	0	0	0	0	0	0
AT1G42970.1	AT1G42970.1	AT1G42970.1 | Symbols: GAPB | glyceraldehyde-3-phosphate dehydrogenase B subunit | chr1:16127552-16129584 FORWARD LENGTH=447	33	24	63.3	53.7	47.659	0	323.31	757	1372099968	1473200000	1257400064	1711800064	1752000000	1766200064	1303299968	528340000	1692700032	1588700032	40026000	54883000	22778000	26955000	34429000	28764000	5835600	9607300	0	28743000	1155100032	1318599936	1268899968	831110016	1358899968	315510016	957030016	801360000	1174599936	1199900032	83020000	63800000	110750000	125760000	81134000	84425000	12560000	6235600	12239000
AT1G43170.9;AT1G43170.8;AT1G43170.7;AT1G43170.6;AT1G43170.5;AT1G43170.3;AT1G43170.2;AT1G43170.1;AT1G43170.4;AT1G61580.1	AT1G43170.9;AT1G43170.8;AT1G43170.7;AT1G43170.6;AT1G43170.5;AT1G43170.3;AT1G43170.2;AT1G43170.1;AT1G43170.4	AT1G43170.9 | Symbols: RP1 | ribosomal protein 1 | chr1:16266992-16268631 FORWARD LENGTH=389;AT1G43170.8 | Symbols: RP1 | ribosomal protein 1 | chr1:16266992-16268631 FORWARD LENGTH=389;AT1G43170.7 | Symbols: RP1 | ribosomal protein 1 | chr1:16266992-16268	26	26	54	54	44.559	0	157.13	550	202590000	295150016	218270000	203750000	244700000	200410000	158590000	46804000	156480000	289689984	415600000	407209984	324849984	402750016	387100000	322969984	139630000	288249984	146790000	387920000	214500000	287720000	311200000	225960000	333049984	60369000	291529984	279240000	291449984	311120000	95650000	136440000	97333000	117100000	98313000	103640000	12872000	24235000	22180000
AT1G43330.1	AT1G43330.1	AT1G43330.1 | Symbols: | Homeodomain-like superfamily protein | chr1:16359029-16360023 FORWARD LENGTH=118	1	1	11	11	14.027	1	-2	0	0	0	0	0	0	0	0	0	0	0	0	0	0	0	0	0	0	0	0	0	0	0	0	0	0	0	0	0	0	0	0	0	0	0	0	0	0	0	0
AT1G43670.1	AT1G43670.1	AT1G43670.1 | Symbols: | Inositol monophosphatase family protein | chr1:16468184-16470347 FORWARD LENGTH=341	12	12	46	46	37.287	0	130.85	100	31776000	53263000	40044000	47913000	48955000	39311000	37845000	105430000	31863000	36953000	0	0	0	0	0	0	0	0	0	0	33533000	41541000	37701000	33370000	37320000	78962000	31320000	31323000	32173000	33506000	0	0	0	0	0	0	0	56301000	0
AT1G43860.1	AT1G43860.1	AT1G43860.1 | Symbols: | sequence-specific DNA binding transcription factors | chr1:16622244-16624385 REVERSE LENGTH=370	1	1	4.6	4.6	42.231	1	-2	0	0	0	0	0	0	0	0	0	0	0	0	0	0	0	0	0	0	0	0	0	0	0	0	0	0	0	0	0	0	0	0	0	0	0	0	0	0	0	0
AT1G43890.3;AT1G43890.2;AT1G43890.1;AT5G03530.1	AT1G43890.3;AT1G43890.2;AT1G43890.1	AT1G43890.3 | Symbols: ATRAB18, ATRABC1, RAB18-1, RABC1, ATRAB-C1, RAB18 | RAB GTPASE HOMOLOG B18 | chr1:16646934-16648395 FORWARD LENGTH=212;AT1G43890.2 | Symbols: ATRAB18, ATRABC1, RAB18-1, RABC1, ATRAB-C1, RAB18 | RAB GTPASE HOMOLOG B18 | chr1:16646934-	3	3	14.6	14.6	23.53	0	7.1346	32	0	8678200	0	0	0	0	0	0	12096000	0	24163000	28532000	19106000	25727000	0	0	0	13380000	0	0	12279000	0	11756000	8327400	0	0	0	16541000	0	0	12691000	10631000	13199000	17828000	12449000	11465000	0	0	0
AT1G44180.1;AT1G44820.1	AT1G44180.1;AT1G44820.1	AT1G44180.1 | Symbols: | Peptidase M20/M25/M40 family protein | chr1:16808239-16810413 REVERSE LENGTH=435;AT1G44820.1 | Symbols: | Peptidase M20/M25/M40 family protein | chr1:16926351-16928354 FORWARD LENGTH=438	2	2	4.4	4.4	48.605	0.0014058	2.6818	2	0	0	0	0	0	0	0	0	0	0	0	0	0	0	0	0	0	0	0	0	0	0	0	0	0	0	0	0	231830	0	0	0	0	0	0	0	0	0	0
AT1G44575.1;AT1G44575.2	AT1G44575.1;AT1G44575.2	AT1G44575.1 | Symbols: NPQ4, PSBS | Chlorophyll A-B binding family protein | chr1:16871768-16873194 FORWARD LENGTH=265;AT1G44575.2 | Symbols: NPQ4, PSBS | Chlorophyll A-B binding family protein | chr1:16871768-16872548 FORWARD LENGTH=205	10	10	41.1	41.1	28.007	0	231.64	189	9322500	7063300	3775900	14233000	9071200	23239000	14231000	13912000	28375000	13020000	68093000	81573000	68314000	71357000	122950000	77154000	81777000	49694000	41029000	88540000	247650000	326049984	412740000	193380000	286380000	139150000	239720000	259260000	298760000	264140000	41000000	33745000	65625000	54183000	37517000	47934000	37990000	30769000	0
AT1G44790.1	AT1G44790.1	AT1G44790.1 | Symbols: | ChaC-like family protein | chr1:16912403-16913582 REVERSE LENGTH=199	2	2	12.6	12.6	22.229	0	4.4511	8	0	0	0	0	0	0	0	0	0	0	0	0	0	0	0	0	0	0	0	0	0	0	3588000	0	0	0	0	0	0	0	0	0	0	0	0	0	0	0	0
AT1G45150.1	AT1G45150.1	AT1G45150.1 | Symbols: | unknown protein;Has 219 Blast hits to 202 proteins in 78 species: Archae - 0;Bacteria - 166;Metazoa - 0;Fungi - 0;Plants - 36;Viruses - 0;Other Eukaryotes - 17 (source: NCBI BLink). | chr1:17077615-17082330 REVERSE LENGTH=6	2	2	3	3	72.369	0.0013986	2.6418	1	0	0	0	0	0	0	0	0	0	0	0	0	0	0	0	1657300	0	0	0	0	0	0	0	0	0	0	0	0	0	0	0	0	0	0	0	0	0	0	0
AT1G45201.2;AT1G45201.1	AT1G45201.2;AT1G45201.1	AT1G45201.2 | Symbols: ATTLL1, TLL1 | triacylglycerol lipase-like 1 | chr1:17123889-17127497 FORWARD LENGTH=387;AT1G45201.1 | Symbols: ATTLL1, TLL1 | triacylglycerol lipase-like 1 | chr1:17123889-17128462 FORWARD LENGTH=479	4	4	11.4	11.4	44.118	0	8.3406	39	0	15186000	0	19949000	20514000	17332000	17254000	0	25122000	29800000	0	0	0	0	0	0	0	0	0	0	19751000	23553000	25470000	16333000	25642000	0	21535000	19147000	25839000	28893000	0	0	0	0	0	0	0	0	0
AT1G45230.2;AT1G45230.1	AT1G45230.2;AT1G45230.1	AT1G45230.2 | Symbols: | Protein of unknown function (DUF3223) | chr1:17169874-17171381 REVERSE LENGTH=219;AT1G45230.1 | Symbols: | Protein of unknown function (DUF3223) | chr1:17169874-17171381 REVERSE LENGTH=219	1	1	5.9	5.9	25.577	0.0026235	2.1875	2	0	0	0	0	0	0	0	0	0	0	0	0	0	0	0	0	0	0	0	0	0	0	0	0	0	0	0	0	0	0	0	0	0	0	0	0	0	0	0
AT1G45616.1	AT1G45616.1	AT1G45616.1 | Symbols: AtRLP6, RLP6 | receptor like protein 6 | chr1:17183550-17186534 REVERSE LENGTH=994	1	1	0.9	0.9	110.16	1	-2	0	0	0	0	0	0	0	0	0	0	0	0	0	0	0	0	0	0	0	0	0	0	0	0	0	0	0	0	0	0	0	0	0	0	0	0	0	0	0	0
AT1G47128.1	AT1G47128.1	AT1G47128.1 | Symbols: RD21, RD21A | Granulin repeat cysteine protease family protein | chr1:17283139-17285609 REVERSE LENGTH=462	7	7	20.8	20.8	50.966	0	186.24	95	146780000	124060000	157810000	157510000	137570000	133280000	138380000	134310000	127620000	118110000	0	0	0	0	0	0	0	0	0	0	184140000	176200000	175250000	180130000	140590000	170980000	116250000	124400000	166270000	168570000	0	0	0	0	0	0	18448000	15491000	0
AT1G47260.1	AT1G47260.1	AT1G47260.1 | Symbols: APFI, GAMMA CA2 | gamma carbonic anhydrase 2 | chr1:17321384-17323347 REVERSE LENGTH=278	10	8	45	36.3	30.065	0	32.51	76	0	0	0	0	0	16801000	0	0	16317000	0	46615000	53293000	58667000	46512000	38599000	59992000	37583000	32016000	50103000	54164000	31215000	34660000	29000000	24841000	28960000	0	28410000	16516000	24097000	20414000	0	10988000	21900000	26917000	0	0	0	0	0
AT1G47420.1	AT1G47420.1	AT1G47420.1 | Symbols: SDH5 | succinate dehydrogenase 5 | chr1:17395774-17397176 REVERSE LENGTH=257	2	2	12.8	12.8	28.106	0	4.3756	2	0	0	0	0	0	0	0	0	0	0	0	0	0	0	0	0	0	0	0	0	0	0	0	0	0	0	0	0	3876700	0	0	0	0	0	0	0	0	0	0
AT1G47710.1	AT1G47710.1	AT1G47710.1 | Symbols: | Serine protease inhibitor (SERPIN) family protein | chr1:17558271-17560061 FORWARD LENGTH=391	3	3	9	9	42.639	0	6.4784	14	0	8716900	0	8699200	7159100	0	0	0	0	6733000	0	0	0	0	0	0	0	0	0	0	7848000	7847000	9314900	0	7907800	0	6620000	6268300	8169100	0	8762000	0	11015000	6870100	13262000	0	0	0	0
AT1G47980.1	AT1G47980.1	AT1G47980.1 | Symbols: | unknown protein;FUNCTIONS IN: molecular_function unknown;INVOLVED IN: biological_process unknown;LOCATED IN: endomembrane system;EXPRESSED IN: 6 plant structures;EXPRESSED DURING: 4 anthesis, F mature embryo stage, petal diff	8	6	31.4	25.7	34.293	0	61.96	52	22245000	0	0	0	12592000	39428000	0	0	37011000	0	30183000	35474000	0	23227000	0	13634000	0	23661000	0	0	13986000	15791000	0	0	17287000	0	12740000	12036000	19753000	18713000	53733000	67140000	61396000	71004000	50568000	43537000	0	70728000	118910000
AT1G48030.1;AT1G48030.2;AT3G17240.2	AT1G48030.1;AT1G48030.2	AT1G48030.1 | Symbols: mtLPD1 | mitochondrial lipoamide dehydrogenase 1 | chr1:17717432-17719141 REVERSE LENGTH=507;AT1G48030.2 | Symbols: mtLPD1 | mitochondrial lipoamide dehydrogenase 1 | chr1:17717432-17719141 REVERSE LENGTH=507	16	9	34.7	23.9	53.987	0	91.653	88	19699000	46510000	28575000	22129000	25115000	0	12285000	0	13198000	40647000	0	0	6243100	0	0	0	0	0	0	0	90697000	90909000	85794000	53698000	115450000	22786000	121860000	66403000	74634000	103330000	34609000	28694000	0	29844000	26006000	36057000	0	0	0
AT1G48130.1	AT1G48130.1	AT1G48130.1 | Symbols: ATPER1, PER1 | 1-cysteine peroxiredoxin 1 | chr1:17780610-17781500 FORWARD LENGTH=216	15	15	84.7	84.7	24.081	0	105.37	245	14575000	9302500	0	8072100	21742000	0	0	0	14923000	11157000	155090000	224440000	140030000	138440000	75924000	134460000	86333000	99730000	95250000	149770000	63595000	45443000	43202000	21720000	46314000	7092200	58025000	31005000	30735000	42242000	683440000	287430016	678670016	952720000	472100000	437809984	181320000	180040000	238900000
AT1G48160.1	AT1G48160.1	AT1G48160.1 | Symbols: | signal recognition particle 19 kDa protein, putative / SRP19, putative | chr1:17786779-17788286 REVERSE LENGTH=145	4	4	23.4	23.4	16.274	0	9.1473	8	0	0	0	0	0	0	0	0	0	0	10160000	0	0	0	0	0	0	0	0	0	0	0	0	0	0	0	0	0	0	0	0	0	0	0	0	0	0	0	0
AT2G47060.3;AT2G30730.1;AT3G62220.1;AT1G48210.2;AT1G48210.1;AT2G47060.2;AT2G47060.1;AT2G47060.4	AT2G47060.3;AT2G30730.1;AT3G62220.1;AT1G48210.2;AT1G48210.1;AT2G47060.2;AT2G47060.1;AT2G47060.4	AT2G47060.3 | Symbols: | Protein kinase superfamily protein | chr2:19333116-19334393 REVERSE LENGTH=266;AT2G30730.1 | Symbols: | Protein kinase superfamily protein | chr2:13093145-13094677 FORWARD LENGTH=338;AT3G62220.1 | Symbols: | Protein kinase super	1	1	4.5	4.5	29.302	0.0095317	1.8548	1	0	0	0	0	0	0	0	0	0	0	0	0	0	0	0	0	0	0	0	0	0	0	0	0	0	0	0	0	2036500	0	0	0	0	0	0	0	0	0	0
AT1G48350.1	AT1G48350.1	AT1G48350.1 | Symbols: | Ribosomal L18p/L5e family protein | chr1:17867269-17868215 FORWARD LENGTH=170	4	4	25.3	25.3	18.726	0	8.5619	15	0	0	0	19865000	0	19806000	17539000	0	0	17865000	0	0	0	0	0	0	0	0	0	0	0	0	0	0	0	0	0	0	0	0	0	0	0	0	0	0	0	0	0
AT1G48420.1	AT1G48420.1	AT1G48420.1 | Symbols: D-CDES, ATACD1, ACD1 | D-cysteine desulfhydrase | chr1:17896767-17898803 REVERSE LENGTH=401	1	1	4	4	43.9	0	16.541	1	0	0	0	0	0	0	0	0	0	0	0	0	0	0	0	0	0	0	0	0	0	0	0	0	0	0	1836200	0	0	0	0	0	0	0	0	0	0	0	0
AT1G48470.1	AT1G48470.1	AT1G48470.1 | Symbols: GLN1;5 | glutamine synthetase 1;5 | chr1:17913784-17915926 FORWARD LENGTH=353	8	6	31.2	24.4	38.907	0	138.11	72	28987000	22327000	17934000	19267000	11402000	18872000	20003000	0	12170000	11983000	0	0	18260000	16566000	0	17523000	18115000	17318000	0	12629000	20310000	17398000	18916000	0	16237000	14524000	15615000	21246000	15920000	20247000	60960000	70924000	82986000	53478000	68473000	84154000	90112000	21816000	104160000
AT1G48480.1	AT1G48480.1	AT1G48480.1 | Symbols: RKL1 | receptor-like kinase 1 | chr1:17918475-17920743 FORWARD LENGTH=655	2	2	3.2	3.2	71.13	0.0047089	2.0447	2	0	0	0	0	0	0	0	0	0	0	0	0	0	0	0	0	0	0	0	0	0	0	0	0	0	0	0	0	5368600	0	0	0	0	0	0	0	0	0	0
AT1G48520.2;AT1G48520.3;AT1G48520.1	AT1G48520.2;AT1G48520.3;AT1G48520.1	AT1G48520.2 | Symbols: GATB | GLU-ADT subunit B | chr1:17940185-17942075 FORWARD LENGTH=475;AT1G48520.3 | Symbols: GATB | GLU-ADT subunit B | chr1:17940185-17942272 FORWARD LENGTH=488;AT1G48520.1 | Symbols: GATB | GLU-ADT subunit B | chr1:17940185-17942540	4	4	8.4	8.4	52.508	0	7.4755	34	20564000	23592000	23558000	19042000	16338000	12894000	19008000	0	0	20177000	0	0	0	0	0	0	0	0	0	0	19112000	0	18479000	18377000	15436000	0	22708000	20610000	22299000	28548000	0	0	0	0	0	0	0	0	0
AT1G48600.1;AT1G48600.2;AT3G18000.1;AT1G73600.1;AT1G73600.2	AT1G48600.1;AT1G48600.2;AT3G18000.1	AT1G48600.1 | Symbols: PMEAMT, AtPMEAMT | S-adenosyl-L-methionine-dependent methyltransferases superfamily protein | chr1:17966448-17969077 FORWARD LENGTH=475;AT1G48600.2 | Symbols: PMEAMT, AtPMEAMT | S-adenosyl-L-methionine-dependent methyltransferases su	3	3	6.9	6.9	54.018	0	4.7763	12	8476000	10164000	0	9844700	9152200	0	11634000	0	0	10631000	0	0	0	0	0	0	0	0	0	0	8280100	6160900	7612200	0	8386500	0	9304100	7663900	0	0	0	0	0	0	0	0	0	0	0
AT1G48830.2;AT1G48830.1	AT1G48830.2;AT1G48830.1	AT1G48830.2 | Symbols: | Ribosomal protein S7e family protein | chr1:18059854-18060935 REVERSE LENGTH=191;AT1G48830.1 | Symbols: | Ribosomal protein S7e family protein | chr1:18059854-18060935 REVERSE LENGTH=191	12	12	55.5	55.5	21.922	0	38.201	116	20688000	34122000	35331000	23194000	20274000	38664000	36532000	45309000	36410000	25381000	68972000	92543000	68998000	80311000	42277000	79848000	100580000	88010000	146780000	89281000	32025000	31249000	49304000	45284000	56078000	35276000	29708000	31595000	26723000	32716000	30686000	38969000	25228000	37096000	22258000	27054000	0	28280000	0
AT1G48850.3;AT1G48850.2;AT1G48850.1	AT1G48850.3;AT1G48850.2;AT1G48850.1	AT1G48850.3 | Symbols: EMB1144 | chorismate synthase, putative / 5-enolpyruvylshikimate-3-phosphate phospholyase, putative | chr1:18065399-18067956 REVERSE LENGTH=380;AT1G48850.2 | Symbols: EMB1144 | chorismate synthase, putative / 5-enolpyruvylshikimate-3	1	1	4.2	4.2	41.066	0.00048733	3.0231	5	0	0	0	0	0	0	0	0	0	0	0	0	0	0	0	0	0	0	0	0	0	0	0	0	0	0	0	0	0	0	0	0	0	0	0	0	0	1507500	0
AT1G48860.2;AT1G48860.1	AT1G48860.2;AT1G48860.1	AT1G48860.2 | Symbols: | RNA 3-terminal phosphate cyclase/enolpyruvate transferase, alpha/beta | chr1:18068892-18071074 REVERSE LENGTH=489;AT1G48860.1 | Symbols: | RNA 3-terminal phosphate cyclase/enolpyruvate transferase, alpha/beta | chr1:18068892-18	6	2	12.9	6.5	52.407	0	13.182	30	13947000	17812000	0	14010000	14923000	13731000	15142000	22878000	14760000	15892000	0	0	0	0	0	0	0	0	0	0	15602000	16876000	15080000	16252000	15435000	14129000	16239000	17469000	17959000	17189000	0	0	0	0	0	0	0	0	0
AT1G48900.2;AT1G48900.1;AT1G15310.1;AT5G49500.1	AT1G48900.2;AT1G48900.1;AT1G15310.1;AT5G49500.1	AT1G48900.2 | Symbols: | Signal recognition particle, SRP54 subunit protein | chr1:18085031-18087743 REVERSE LENGTH=431;AT1G48900.1 | Symbols: | Signal recognition particle, SRP54 subunit protein | chr1:18084972-18087743 REVERSE LENGTH=495;AT1G15310.1 |	4	4	10.2	10.2	47.726	0	9.5577	15	0	0	0	0	0	0	0	0	0	0	0	0	0	0	0	0	0	0	0	0	0	0	3528100	0	0	0	0	0	0	0	0	0	0	0	0	0	0	0	0
AT1G48990.1	AT1G48990.1	AT1G48990.1 | Symbols: | Oleosin family protein | chr1:18121470-18121979 FORWARD LENGTH=169	6	6	37.9	37.9	18.443	0	118.77	94	53756000	39330000	37857000	43988000	50319000	129650000	110840000	18731000	152640000	50392000	145900000	186600000	113720000	199380000	227630000	131320000	52573000	57095000	68016000	155040000	0	0	0	0	0	0	0	0	0	0	38237000	34822000	32513000	50669000	0	30096000	0	0	0
AT1G49160.1;AT1G49160.2	AT1G49160.1;AT1G49160.2	AT1G49160.1 | Symbols: WNK7 | Protein kinase superfamily protein | chr1:18179473-18181851 REVERSE LENGTH=539;AT1G49160.2 | Symbols: WNK7 | Protein kinase superfamily protein | chr1:18179473-18181867 REVERSE LENGTH=557	1	1	1.5	1.5	61.686	1	-2	0	0	0	0	0	0	0	0	0	0	0	0	0	0	0	0	0	0	0	0	0	0	0	0	0	0	0	0	0	0	0	0	0	0	0	0	0	0	0	0
AT3G18780.2;AT1G49240.1;AT3G18780.1;AT2G42090.1	AT3G18780.2;AT1G49240.1;AT3G18780.1	AT3G18780.2 | Symbols: ACT2, DER1, LSR2, ENL2 | actin 2 | chr3:6475535-6476832 FORWARD LENGTH=377;AT1G49240.1 | Symbols: ACT8 | actin 8 | chr1:18216539-18217947 FORWARD LENGTH=377;AT3G18780.1 | Symbols: ACT2, DER1, LSR2, ENL2 | actin 2 | chr3:6475535-64767	21	8	58.9	35.3	41.876	0	243.19	229	229210000	130240000	110450000	237310000	272020000	232140000	156680000	209990000	233930000	165460000	23326000	40719000	57684000	25519000	0	38043000	35153000	10418000	0	32699000	262770000	235330000	236090000	207580000	247860000	196200000	182930000	184140000	202400000	185390000	0	0	0	26426000	0	0	0	0	0
AT1G49650.1	AT1G49650.1	AT1G49650.1 | Symbols: | alpha/beta-Hydrolases superfamily protein | chr1:18377363-18378487 REVERSE LENGTH=374	2	2	8.8	8.8	41.693	0	6.234	6	0	0	0	0	0	0	0	0	0	0	0	0	0	0	0	0	0	0	0	0	0	0	0	0	5495800	0	0	0	0	0	0	0	0	0	0	0	0	0	0
AT1G49660.1	AT1G49660.1	AT1G49660.1 | Symbols: AtCXE5, CXE5 | carboxyesterase 5 | chr1:18378777-18379736 REVERSE LENGTH=319	2	2	10.3	10.3	35.196	0	45.016	6	0	0	0	0	0	0	0	0	0	0	0	0	0	0	0	0	0	0	0	0	0	0	0	0	0	0	0	0	2144800	0	0	0	0	0	0	0	0	0	0
AT1G49670.1;AT1G49670.2	AT1G49670.1;AT1G49670.2	AT1G49670.1 | Symbols: NQR | ARP protein (REF) | chr1:18381591-18386021 REVERSE LENGTH=629;AT1G49670.2 | Symbols: NQR | ARP protein (REF) | chr1:18381591-18386021 REVERSE LENGTH=652	4	4	12.1	12.1	67.943	0	34.305	11	0	0	0	0	0	0	0	0	0	0	0	0	0	0	0	0	0	0	0	0	0	0	0	0	0	0	0	0	5228500	0	0	0	0	0	0	0	0	0	0
AT1G49760.2;AT1G49760.1	AT1G49760.2;AT1G49760.1	AT1G49760.2 | Symbols: PAB8 | poly(A) binding protein 8 | chr1:18416740-18419753 FORWARD LENGTH=671;AT1G49760.1 | Symbols: PAB8, PABP8 | poly(A) binding protein 8 | chr1:18416740-18419753 FORWARD LENGTH=671	10	9	20.9	19.8	72.779	0	64.675	90	16667000	30945000	20576000	32355000	31601000	27684000	44946000	0	26473000	45884000	50993000	42421000	51316000	38883000	0	53952000	19741000	39425000	0	57974000	38293000	31815000	39652000	31065000	36927000	0	41121000	27654000	37382000	34699000	0	0	0	0	20078000	0	0	0	0
AT1G49820.1	AT1G49820.1	AT1G49820.1 | Symbols: ATMTK, MTK | S-methyl-5-thioribose kinase | chr1:18443005-18444907 FORWARD LENGTH=420	1	1	1.7	1.7	48.07	0.0026738	2.3238	10	0	0	0	0	0	0	0	0	0	0	0	0	0	0	0	0	0	0	0	0	0	0	0	0	0	0	0	0	0	0	0	0	0	0	0	2331300	0	0	0
AT1G49970.1	AT1G49970.1	AT1G49970.1 | Symbols: CLPR1, NCLPP5, SVR2 | CLP protease proteolytic subunit 1 | chr1:18501936-18504462 REVERSE LENGTH=387	5	5	22	22	42.627	0	47.312	38	30656000	20415000	22029000	18655000	14093000	0	20521000	0	18064000	13728000	0	0	0	0	0	0	0	0	0	0	16267000	10207000	16375000	0	20645000	0	21229000	14057000	11357000	12864000	12348000	0	0	0	0	0	0	0	0
AT1G50200.1;AT1G50200.2	AT1G50200.1;AT1G50200.2	AT1G50200.1 | Symbols: ALATS, ACD | Alanyl-tRNA synthetase | chr1:18591429-18598311 REVERSE LENGTH=1003;AT1G50200.2 | Symbols: ALATS | Alanyl-tRNA synthetase | chr1:18591429-18598167 REVERSE LENGTH=963	12	12	12	12	110.49	0	27.407	81	36760000	57499000	60150000	63518000	68889000	40233000	56457000	0	43504000	71676000	6197000	0	0	7556100	0	6550100	0	4597300	0	6841100	46884000	50915000	37299000	29961000	48403000	0	56439000	24418000	48556000	54567000	0	9410200	15355000	0	13347000	0	0	0	0
AT1G50250.1	AT1G50250.1	AT1G50250.1 | Symbols: FTSH1 | FTSH protease 1 | chr1:18614398-18616930 REVERSE LENGTH=716	17	1	29.1	1.5	76.758	0.0027027	2.4124	4	0	0	0	0	0	0	0	0	0	0	0	0	0	0	0	0	0	0	0	0	0	0	0	0	0	0	0	0	0	4115000	0	0	0	0	0	0	0	0	0
AT1G50380.1	AT1G50380.1	AT1G50380.1 | Symbols: | Prolyl oligopeptidase family protein | chr1:18662480-18666185 FORWARD LENGTH=710	11	11	19.9	19.9	80.938	0	54.027	47	0	14091000	15549000	15560000	18872000	17045000	0	14203000	0	18768000	0	0	0	0	0	0	0	0	0	0	12194000	0	18239000	0	13008000	0	11424000	0	15590000	0	18619000	19522000	20345000	16500000	19428000	16386000	0	25058000	24832000
AT1G50480.1;AT2G12280.1	AT1G50480.1	AT1G50480.1 | Symbols: THFS | 10-formyltetrahydrofolate synthetase | chr1:18702064-18704687 FORWARD LENGTH=634	17	17	30.8	30.8	67.801	0	50.782	81	35011000	27854000	45645000	34615000	30532000	29209000	46032000	100280000	29395000	47993000	0	0	0	0	0	0	0	0	0	0	36357000	27453000	30582000	54014000	26965000	60240000	28081000	33003000	34657000	25756000	12831000	17645000	0	0	0	0	0	0	0
AT1G50670.1	AT1G50670.1	AT1G50670.1 | Symbols: | OTU-like cysteine protease family protein | chr1:18775086-18776552 REVERSE LENGTH=208	2	2	13.9	13.9	23.425	0	9.3771	2	0	0	0	6340600	0	0	0	0	0	0	0	0	0	0	0	0	0	0	0	0	0	0	0	6349700	0	0	0	0	0	0	0	0	0	0	0	0	0	0	0
AT5G54640.1;AT4G27230.2;AT4G27230.1;AT3G20670.1;AT1G51060.1	AT5G54640.1;AT4G27230.2;AT4G27230.1;AT3G20670.1;AT1G51060.1	AT5G54640.1 | Symbols: HTA1, RAT5, ATHTA1 | Histone superfamily protein | chr5:22196540-22197279 FORWARD LENGTH=130;AT4G27230.2 | Symbols: HTA2 | histone H2A 2 | chr4:13637515-13638325 REVERSE LENGTH=131;AT4G27230.1 | Symbols: HTA2 | histone H2A 2 | chr4:1	3	1	40	22.3	13.658	0	4.5179	1	0	0	0	0	0	0	0	0	0	0	0	0	0	0	0	0	0	0	0	0	0	0	0	0	0	0	0	0	0	0	0	0	0	0	3991900	0	0	0	0
AT1G51110.1	AT1G51110.1	AT1G51110.1 | Symbols: | Plastid-lipid associated protein PAP / fibrillin family protein | chr1:18935380-18937484 FORWARD LENGTH=409	3	3	9.8	9.8	45.765	0	22.948	12	0	0	0	0	0	0	0	0	0	0	0	0	0	0	0	0	0	0	0	0	0	7725600	0	0	5017300	0	0	0	5204700	5650100	0	0	0	0	0	0	0	0	0
AT1G51650.1	AT1G51650.1	AT1G51650.1 | Symbols: | ATP synthase epsilon chain, mitochondrial | chr1:19152680-19153641 FORWARD LENGTH=70	1	1	14.3	14.3	7.8319	0	4.4262	15	0	0	0	0	0	0	0	0	0	0	0	0	0	0	0	0	0	0	0	0	0	0	0	0	0	0	0	0	0	3004800	0	0	0	0	0	0	0	0	0
AT1G51680.2;AT1G51680.3;AT1G51680.1	AT1G51680.2;AT1G51680.3;AT1G51680.1	AT1G51680.2 | Symbols: 4CL1, 4CL.1, AT4CL1 | 4-coumarate:CoA ligase 1 | chr1:19159647-19161464 REVERSE LENGTH=490;AT1G51680.3 | Symbols: 4CL1, 4CL.1, AT4CL1 | 4-coumarate:CoA ligase 1 | chr1:19159080-19161464 REVERSE LENGTH=539;AT1G51680.1 | Symbols: 4CL1,	2	2	6.1	6.1	53.114	0	9.1832	2	0	0	0	0	0	0	0	0	0	0	0	0	0	0	0	0	0	0	0	0	0	0	0	0	0	0	0	0	1312700	0	0	0	0	0	0	0	0	0	0
AT1G51710.1;AT1G51710.2;AT3G21280.1	AT1G51710.1;AT1G51710.2	AT1G51710.1 | Symbols: UBP6, ATUBP6 | ubiquitin-specific protease 6 | chr1:19175805-19179894 REVERSE LENGTH=482;AT1G51710.2 | Symbols: UBP6 | ubiquitin-specific protease 6 | chr1:19175805-19179399 REVERSE LENGTH=443	7	7	14.1	14.1	53.695	0	19.395	59	0	0	0	7184300	0	9187700	0	0	9573100	0	9038400	18050000	18448000	14623000	0	10262000	0	0	0	13261000	0	10840000	9411800	6081800	11738000	0	13346000	10602000	15395000	0	14463000	13680000	19000000	10429000	15958000	11206000	0	0	0
AT1G51980.1;AT1G51980.2;AT3G16480.1	AT1G51980.1;AT1G51980.2	AT1G51980.1 | Symbols: | Insulinase (Peptidase family M16) protein | chr1:19323692-19326771 REVERSE LENGTH=503;AT1G51980.2 | Symbols: | Insulinase (Peptidase family M16) protein | chr1:19323929-19326771 REVERSE LENGTH=451	15	15	42.5	42.5	54.401	0	141.73	169	0	0	0	10432000	0	0	10723000	0	23261000	14729000	59765000	58893000	72476000	63366000	20999000	59764000	66288000	30211000	37129000	58239000	71715000	89884000	72100000	63024000	76391000	0	65064000	59191000	65194000	63268000	12480000	0	17388000	22421000	0	10454000	0	0	0
AT1G52000.1	AT1G52000.1	AT1G52000.1 | Symbols: | Mannose-binding lectin superfamily protein | chr1:19333352-19335700 REVERSE LENGTH=730	3	3	4.5	4.5	73.938	0	5.882	8	0	0	0	0	0	0	0	0	0	0	0	0	0	0	0	0	0	0	0	0	0	0	0	0	0	0	0	0	3370900	0	0	0	0	0	0	0	0	0	0
AT1G52100.1;AT1G52100.2;AT2G25980.1;AT5G35950.1	AT1G52100.1;AT1G52100.2	AT1G52100.1 | Symbols: | Mannose-binding lectin superfamily protein | chr1:19383291-19385123 REVERSE LENGTH=437;AT1G52100.2 | Symbols: | Mannose-binding lectin superfamily protein | chr1:19383479-19385123 REVERSE LENGTH=381	12	12	31.1	31.1	47.657	0	41.677	131	46985000	57744000	63006000	50992000	56534000	75037000	66731000	92687000	65121000	85242000	0	0	0	0	0	0	0	0	0	0	88732000	99610000	92050000	67853000	111370000	126630000	88211000	79376000	87700000	110700000	0	0	0	0	0	0	0	0	0
AT1G52220.3;AT1G52220.2;AT1G52220.1	AT1G52220.3;AT1G52220.2;AT1G52220.1	AT1G52220.3 | Symbols: | FUNCTIONS IN: molecular_function unknown;INVOLVED IN: biological_process unknown;LOCATED IN: chloroplast thylakoid membrane, chloroplast;EXPRESSED IN: 23 plant structures;EXPRESSED DURING: 13 growth stages;BEST Arabidopsis th	1	1	6.3	6.3	13.834	0.00048948	3.0725	17	0	0	0	0	0	0	0	0	0	0	5679500	0	0	0	0	5236500	0	0	0	6143900	5973300	5871700	0	11479000	9797700	0	14667000	0	13769000	6958700	0	0	0	0	0	0	0	0	0
AT3G16140.1;AT1G52230.1	AT3G16140.1;AT1G52230.1	AT3G16140.1 | Symbols: PSAH-1 | photosystem I subunit H-1 | chr3:5468670-5469415 REVERSE LENGTH=145;AT1G52230.1 | Symbols: PSAH2, PSAH-2, PSI-H | photosystem I subunit H2 | chr1:19454902-19455508 FORWARD LENGTH=145	3	3	37.9	37.9	15.216	0	48.163	17	0	0	0	0	0	0	0	0	0	0	0	0	0	0	0	0	0	0	0	0	8394700	8546600	17436000	8987100	10774000	0	9941000	11637000	13311000	13896000	0	0	0	0	0	0	0	0	0
AT1G52300.1;AT3G16080.1;AT1G15250.1	AT1G52300.1;AT3G16080.1;AT1G15250.1	AT1G52300.1 | Symbols: | Zinc-binding ribosomal protein family protein | chr1:19475213-19476152 REVERSE LENGTH=95;AT3G16080.1 | Symbols: | Zinc-binding ribosomal protein family protein | chr3:5454892-5455677 FORWARD LENGTH=95;AT1G15250.1 | Symbols: | Zi	2	2	20	20	10.84	0	4.5708	13	0	7958000	6359800	6572900	0	0	0	0	0	0	0	0	0	8990500	0	0	0	0	0	0	0	7552400	9995700	6753500	10080000	0	8160500	8117200	9256300	0	0	0	0	0	0	0	0	0	0
AT1G52360.1;AT1G52360.2	AT1G52360.1;AT1G52360.2	AT1G52360.1 | Symbols: | Coatomer, beta subunit | chr1:19499282-19505397 FORWARD LENGTH=926;AT1G52360.2 | Symbols: | Coatomer, beta subunit | chr1:19499420-19505397 FORWARD LENGTH=970	11	2	12.9	3.1	104.47	0	8.2542	11	0	0	0	0	0	0	0	0	0	0	0	0	0	0	0	0	0	0	0	0	0	0	0	0	0	0	0	0	0	3607400	0	0	0	0	0	0	0	0	0
AT1G52400.2;AT1G52400.3;AT1G52400.1	AT1G52400.2;AT1G52400.3;AT1G52400.1	AT1G52400.2 | Symbols: BGL1, BGLU18, ATBG1 | beta glucosidase 18 | chr1:19515250-19517646 FORWARD LENGTH=461;AT1G52400.3 | Symbols: BGLU18 | beta glucosidase 18 | chr1:19515250-19517930 FORWARD LENGTH=528;AT1G52400.1 | Symbols: BGL1, BGLU18, ATBG1 | beta g	4	2	5.2	3.7	52.37	0	5.6475	53	8463700	6243900	7302900	10689000	9750500	12240000	15640000	0	0	17029000	0	0	0	0	0	0	0	0	0	0	15847000	17513000	15396000	15476000	0	0	23395000	18458000	26650000	30447000	0	0	0	0	0	0	0	0	0
AT1G52570.1	AT1G52570.1	AT1G52570.1 | Symbols: PLDALPHA2 | phospholipase D alpha 2 | chr1:19583940-19586551 REVERSE LENGTH=810	6	1	7.3	3	91.597	0	7.7109	1	0	0	0	0	0	0	0	0	0	0	0	0	0	0	0	0	0	0	0	0	0	0	0	0	0	0	0	0	0	0	0	0	0	0	0	0	0	7566700	0
AT1G52600.1	AT1G52600.1	AT1G52600.1 | Symbols: | Peptidase S24/S26A/S26B/S26C family protein | chr1:19590612-19592486 FORWARD LENGTH=180	4	4	28.3	28.3	20.021	0	12.597	13	0	0	0	0	0	0	0	0	0	0	7494000	10421000	0	6364700	0	6080900	27664000	8742100	13423000	0	0	0	0	0	0	0	0	0	0	0	0	0	0	0	0	0	0	0	0
AT1G52670.1	AT1G52670.1	AT1G52670.1 | Symbols: | Single hybrid motif superfamily protein | chr1:19615119-19617420 REVERSE LENGTH=274	2	2	16.4	16.4	29.573	0	19.4	10	0	0	0	0	0	0	0	0	0	0	0	0	0	0	0	0	0	0	0	0	5066000	0	7327800	0	0	0	0	0	0	0	0	0	0	0	0	0	0	0	0
AT1G52690.2;AT1G52690.1	AT1G52690.2;AT1G52690.1	AT1G52690.2 | Symbols: | Late embryogenesis abundant protein (LEA) family protein | chr1:19619842-19620589 FORWARD LENGTH=169;AT1G52690.1 | Symbols: | Late embryogenesis abundant protein (LEA) family protein | chr1:19619842-19620589 FORWARD LENGTH=169	2	2	20.7	20.7	18.1	0	16.591	9	0	0	0	0	0	0	0	0	0	0	0	0	0	0	0	0	0	0	0	0	0	0	0	0	0	0	0	0	0	0	0	0	9676500	17625000	7711400	11639000	0	0	0
AT1G52730.2;AT1G52730.1	AT1G52730.2;AT1G52730.1	AT1G52730.2 | Symbols: | Transducin/WD40 repeat-like superfamily protein | chr1:19642866-19644978 FORWARD LENGTH=343;AT1G52730.1 | Symbols: | Transducin/WD40 repeat-like superfamily protein | chr1:19642866-19644978 FORWARD LENGTH=343	1	1	5.2	5.2	37.754	0	5.0781	1	0	0	0	0	0	0	0	0	0	0	0	0	0	0	0	0	0	0	0	0	0	0	0	0	0	0	2719800	0	0	0	0	0	0	0	0	0	0	0	0
AT1G52740.1	AT1G52740.1	AT1G52740.1 | Symbols: HTA9 | histone H2A protein 9 | chr1:19645409-19646221 FORWARD LENGTH=134	2	1	28.4	21.6	14.271	0	42.108	1	0	0	0	0	0	0	0	0	0	0	0	0	0	0	0	0	0	0	0	0	0	0	0	0	0	0	0	0	0	0	0	0	0	0	0	0	0	13994000	0
AT1G52760.1	AT1G52760.1	AT1G52760.1 | Symbols: LysoPL2 | lysophospholipase 2 | chr1:19651378-19652576 FORWARD LENGTH=332	1	1	3	3	36.975	0.0099133	1.843	2	0	0	0	0	0	0	0	0	0	0	0	0	0	0	0	0	0	0	0	0	0	0	0	0	0	0	0	0	0	0	0	0	0	0	1592400	0	0	0	0
AT3G15356.1;AT1G53080.1	AT3G15356.1;AT1G53080.1	AT3G15356.1 | Symbols: | Legume lectin family protein | chr3:5174603-5175418 REVERSE LENGTH=271;AT1G53080.1 | Symbols: | Legume lectin family protein | chr1:19781368-19782219 FORWARD LENGTH=283	1	1	3.7	3.7	29.749	0	3.779	12	0	0	0	0	0	0	0	0	0	0	0	0	0	0	0	0	0	0	0	0	0	0	0	0	0	0	0	0	3576800	0	0	0	0	0	0	0	0	0	0
AT1G53240.1	AT1G53240.1	AT1G53240.1 | Symbols: mMDH1 | Lactate/malate dehydrogenase family protein | chr1:19854966-19856802 REVERSE LENGTH=341	16	9	69.8	47.8	35.804	0	264.61	391	240550000	274510016	333020000	296969984	259710000	245960000	311400000	392809984	367249984	249820000	53768000	47963000	52035000	43036000	0	58324000	103970000	44670000	44548000	46798000	420889984	454689984	407400000	519689984	452009984	652390016	505529984	355489984	404209984	469620000	345870016	314540000	469569984	257390000	305889984	343689984	313020000	496300000	371260000
AT1G53280.1	AT1G53280.1	AT1G53280.1 | Symbols: | Class I glutamine amidotransferase-like superfamily protein | chr1:19864942-19867341 REVERSE LENGTH=438	3	3	6.8	6.8	46.99	0	10.079	8	0	0	0	0	0	0	0	0	0	0	0	0	0	0	0	0	0	0	0	0	0	0	0	0	0	0	0	0	0	0	0	0	0	0	0	0	0	0	38186000
AT1G53310.3;AT1G53310.2;AT1G53310.1	AT1G53310.3;AT1G53310.2;AT1G53310.1	AT1G53310.3 | Symbols: ATPPC1, PEPC1, ATPEPC1, PPC1 | phosphoenolpyruvate carboxylase 1 | chr1:19884261-19888070 REVERSE LENGTH=967;AT1G53310.2 | Symbols: ATPPC1, PEPC1, ATPEPC1, PPC1 | phosphoenolpyruvate carboxylase 1 | chr1:19884261-19888070 REVERSE LEN	13	2	16.1	3.1	110.28	0	42.852	144	24792000	113790000	89916000	91879000	69660000	41916000	56074000	17957000	33853000	107410000	0	0	0	0	0	0	0	0	0	0	56754000	59131000	44334000	45412000	51311000	0	56455000	61961000	67196000	62353000	35671000	49462000	41634000	25143000	26643000	14035000	0	0	0
AT1G53420.1	AT1G53420.1	AT1G53420.1 | Symbols: | Leucine-rich repeat transmembrane protein kinase | chr1:19926626-19931494 REVERSE LENGTH=953	2	2	2	2	107.49	0.008761	1.8906	1	0	0	0	0	0	0	0	0	0	0	0	0	0	0	0	0	0	0	0	0	0	0	0	0	0	0	0	0	0	0	0	0	0	0	0	0	0	0	0
AT1G53500.1;AT3G14790.1	AT1G53500.1;AT3G14790.1	AT1G53500.1 | Symbols: MUM4, RHM2, ATRHM2, ATMUM4 | NAD-dependent epimerase/dehydratase family protein | chr1:19967157-19969239 REVERSE LENGTH=667;AT3G14790.1 | Symbols: RHM3, ATRHM3 | rhamnose biosynthesis 3 | chr3:4964791-4966875 FORWARD LENGTH=664	8	1	15.9	1.2	75.225	1	-2	2	0	0	0	0	0	0	0	0	0	0	0	0	0	0	0	0	0	0	0	0	0	0	0	0	0	0	0	0	3794100	0	0	0	0	0	0	0	0	0	0
AT1G53520.1	AT1G53520.1	AT1G53520.1 | Symbols: | Chalcone-flavanone isomerase family protein | chr1:19976485-19977915 REVERSE LENGTH=287	1	1	5.6	5.6	30.729	0	5.2039	19	0	0	0	0	0	0	0	0	0	0	0	0	0	0	0	0	0	0	0	0	0	9467500	0	0	0	0	0	0	0	0	0	0	0	0	0	0	0	0	0
AT1G53580.2;AT1G53580.1	AT1G53580.2;AT1G53580.1	AT1G53580.2 | Symbols: GLX2-3, ETHE1, GLY3 | glyoxalase II 3 | chr1:19991542-19993250 REVERSE LENGTH=294;AT1G53580.1 | Symbols: GLX2-3, ETHE1, GLY3 | glyoxalase II 3 | chr1:19991542-19993250 REVERSE LENGTH=294	1	1	8.8	8.8	32.358	0	11.064	3	0	0	0	0	0	0	0	0	0	0	0	0	0	0	0	0	0	0	0	0	0	0	0	0	0	0	0	3660800	0	0	0	0	0	0	0	0	0	0	0
AT1G53650.2;AT1G53650.1;AT3G14450.1	AT1G53650.2;AT1G53650.1;AT3G14450.1	AT1G53650.2 | Symbols: CID8 | CTC-interacting domain 8 | chr1:20029262-20031243 REVERSE LENGTH=308;AT1G53650.1 | Symbols: CID8 | CTC-interacting domain 8 | chr1:20029262-20031243 REVERSE LENGTH=314;AT3G14450.1 | Symbols: CID9 | CTC-interacting domain 9 | c	1	1	4.2	4.2	33.972	0.0063291	1.9681	4	0	0	0	0	0	0	0	0	0	0	0	0	0	0	0	0	0	0	0	3649400	0	0	0	0	0	0	0	0	0	0	0	0	0	0	0	0	0	0	0
AT1G53750.1	AT1G53750.1	AT1G53750.1 | Symbols: RPT1A | regulatory particle triple-A 1A | chr1:20065921-20068324 REVERSE LENGTH=426	7	7	24.2	24.2	47.803	0	33.156	64	18507000	20841000	14041000	16576000	13971000	12350000	25217000	16739000	14089000	19723000	8239900	6010400	11011000	3465100	0	4147600	12169000	16230000	0	4710000	9587100	5218900	4975800	17931000	10150000	15737000	18794000	23518000	13898000	13823000	10869000	16545000	6787200	3614800	13943000	0	8952800	0	0
AT1G53840.1	AT1G53840.1	AT1G53840.1 | Symbols: ATPME1, PME1 | pectin methylesterase 1 | chr1:20101533-20103458 FORWARD LENGTH=586	1	1	2.4	2.4	64.148	0	5.4367	4	0	0	0	0	0	0	0	0	0	0	0	0	0	0	0	0	0	0	0	0	0	0	0	0	0	0	0	0	2648000	0	0	0	0	0	0	0	0	0	0
AT1G53850.2;AT1G53850.1	AT1G53850.2;AT1G53850.1	AT1G53850.2 | Symbols: PAE1 | 20S proteasome alpha subunit E1 | chr1:20104131-20105792 REVERSE LENGTH=237;AT1G53850.1 | Symbols: PAE1, ATPAE1 | 20S proteasome alpha subunit E1 | chr1:20104131-20105792 REVERSE LENGTH=237	9	2	52.3	23.2	25.947	0	31.639	61	19649000	17011000	15299000	0	12179000	16086000	0	0	0	15608000	13649000	0	0	0	0	0	20063000	0	0	0	15496000	15376000	15062000	0	14522000	0	12634000	17360000	13247000	11433000	0	0	0	14384000	0	0	0	0	0
AT1G54000.1	AT1G54000.1	AT1G54000.1 | Symbols: | GDSL-like Lipase/Acylhydrolase superfamily protein | chr1:20154548-20156365 REVERSE LENGTH=391	12	10	41.2	35	43.194	0	149.89	96	34200000	14258000	18158000	41402000	32460000	52256000	42775000	0	93267000	30168000	0	0	0	0	0	0	0	0	0	0	65551000	67389000	64244000	60296000	67596000	0	77059000	84839000	62148000	81949000	0	0	0	0	0	0	0	0	0
AT1G54010.1	AT1G54010.1	AT1G54010.1 | Symbols: | GDSL-like Lipase/Acylhydrolase superfamily protein | chr1:20158854-20160747 REVERSE LENGTH=386	21	20	61.7	57.5	43.143	0	323.31	471	754320000	199890000	389350016	664470016	424350016	1004800000	645640000	466280000	1461200000	551779968	0	0	0	0	0	0	0	0	0	0	1216300032	1328999936	1410700032	949830016	1162300032	1028800000	1297699968	1308000000	1288000000	1215100032	2764300	0	0	0	0	11957000	0	0	40211000
AT1G54030.1	AT1G54030.1	AT1G54030.1 | Symbols: MVP1 | GDSL-like Lipase/Acylhydrolase superfamily protein | chr1:20167685-20169476 FORWARD LENGTH=417	1	1	3.1	3.1	46.082	0.0087829	1.9037	3	0	0	0	0	0	0	0	0	0	0	0	0	0	0	0	0	0	0	0	0	0	0	0	0	0	0	0	0	11940000	0	0	0	0	0	0	0	0	0	0
AT1G54100.2;AT1G54100.1	AT1G54100.2;AT1G54100.1	AT1G54100.2 | Symbols: ALDH7B4 | aldehyde dehydrogenase 7B4 | chr1:20195435-20198853 REVERSE LENGTH=508;AT1G54100.1 | Symbols: ALDH7B4 | aldehyde dehydrogenase 7B4 | chr1:20195435-20198853 REVERSE LENGTH=508	13	13	30.9	30.9	54.208	0	73.139	122	52328000	90764000	62815000	57064000	71775000	46704000	58022000	47237000	35949000	79018000	0	0	0	0	0	0	18967000	0	0	0	34183000	39181000	37167000	39505000	38794000	0	45569000	29863000	48391000	40446000	85202000	109190000	127650000	88477000	86508000	75188000	27605000	58043000	75202000
AT1G54270.1	AT1G54270.1	AT1G54270.1 | Symbols: EIF4A-2 | eif4a-2 | chr1:20260495-20262018 FORWARD LENGTH=412	22	0	54.6	0	46.762	0	15.423	60	0	6857900	0	13978000	0	0	0	0	20534000	13992000	23774000	27281000	17120000	19702000	40938000	25742000	40665000	25554000	0	30559000	18794000	16970000	16389000	19046000	17878000	0	18124000	19549000	22894000	21358000	0	11325000	19414000	14697000	13105000	15738000	0	0	0
AT1G54320.1	AT1G54320.1	AT1G54320.1 | Symbols: | LEM3 (ligand-effect modulator 3) family protein / CDC50 family protein | chr1:20275732-20277793 REVERSE LENGTH=349	1	1	4.9	4.9	38.954	1	-2	0	0	0	0	0	0	0	0	0	0	0	0	0	0	0	0	0	0	0	0	0	0	0	0	0	0	0	0	0	0	0	0	0	0	0	0	0	0	0	0
AT1G54400.1	AT1G54400.1	AT1G54400.1 | Symbols: | HSP20-like chaperones superfamily protein | chr1:20307667-20308768 FORWARD LENGTH=183	1	1	4.9	4.9	20.364	1	-2	0	0	0	0	0	0	0	0	0	0	0	0	0	0	0	0	0	0	0	0	0	0	0	0	0	0	0	0	0	0	0	0	0	0	0	0	0	0	0	0
AT1G54630.1	AT1G54630.1	AT1G54630.1 | Symbols: ACP3 | acyl carrier protein 3 | chr1:20401642-20402919 REVERSE LENGTH=136	1	1	15.4	15.4	14.65	0	26.339	6	0	0	0	0	0	0	0	0	0	0	0	0	0	0	0	0	0	0	0	0	0	0	0	0	0	0	0	0	0	0	0	0	0	0	0	0	0	0	0
AT1G54780.1	AT1G54780.1	AT1G54780.1 | Symbols: TLP18.3 | thylakoid lumen 18.3 kDa protein | chr1:20439533-20440953 FORWARD LENGTH=285	6	6	12.6	12.6	31.138	0	40.694	57	0	0	0	0	0	0	0	0	0	0	21383000	18041000	21336000	19443000	15200000	21412000	0	13284000	0	21961000	34933000	42662000	41950000	25022000	38121000	0	32404000	22329000	35959000	36695000	0	0	0	0	0	0	0	0	0
AT1G54860.1	AT1G54860.1	AT1G54860.1 | Symbols: | Glycoprotein membrane precursor GPI-anchored | chr1:20457522-20458434 REVERSE LENGTH=200	2	2	11	11	21.569	0	31.263	25	0	1339500	0	0	0	0	0	0	0	0	14293000	26310000	12907000	12774000	59394000	20647000	0	9269600	0	24807000	2403300	4135000	3278300	2631400	2229200	0	2306600	3137100	2020100	2584000	0	9904000	0	19857000	3914400	3868000	0	0	0
AT1G54870.1	AT1G54870.1	AT1G54870.1 | Symbols: | NAD(P)-binding Rossmann-fold superfamily protein | chr1:20459011-20460417 FORWARD LENGTH=335	35	35	83	83	36.764	0	323.31	455	10097000	26174000	30383000	2826200	11668000	6234300	12081000	16025000	11450000	13718000	251690000	351969984	246600000	275420000	115880000	221670000	345360000	276710016	194120000	201630000	24892000	3816400	6707200	3018300	17697000	3357700	14305000	25276000	11907000	4527000	2963099904	3351200000	3571599872	3192499968	3070599936	3021600000	1708800000	2606099968	2521600000
AT1G55020.1	AT1G55020.1	AT1G55020.1 | Symbols: LOX1, ATLOX1 | lipoxygenase 1 | chr1:20525798-20530143 FORWARD LENGTH=859	6	6	9.1	9.1	98.044	0	8.5256	11	0	11388000	8921500	13336000	11475000	0	0	0	0	0	0	0	0	0	0	0	0	0	0	0	10523000	12574000	12659000	10785000	11134000	0	12630000	9537100	12559000	15171000	0	0	0	0	0	0	0	0	0
AT1G55180.1	AT1G55180.1	AT1G55180.1 | Symbols: PLDEPSILON, PLDALPHA4 | phospholipase D alpha 4 | chr1:20585057-20587629 REVERSE LENGTH=762	1	1	1.4	1.4	86.769	1	-2	0	0	0	0	0	0	0	0	0	0	0	0	0	0	0	0	0	0	0	0	0	0	0	0	0	0	0	0	0	0	0	0	0	0	0	0	0	0	0	0
AT1G55190.1	AT1G55190.1	AT1G55190.1 | Symbols: PRA1.F2, PRA7 | PRA1 (Prenylated rab acceptor) family protein | chr1:20588450-20589019 FORWARD LENGTH=189	1	1	12.2	12.2	21.071	0	4.4856	2	0	0	0	0	0	0	0	0	0	0	0	0	0	0	0	0	0	0	0	2804800	0	0	0	0	0	0	0	0	0	0	0	0	0	0	0	0	0	0	0
AT1G55450.1;AT1G55450.2	AT1G55450.1;AT1G55450.2	AT1G55450.1 | Symbols: | S-adenosyl-L-methionine-dependent methyltransferases superfamily protein | chr1:20705274-20706825 REVERSE LENGTH=311;AT1G55450.2 | Symbols: | S-adenosyl-L-methionine-dependent methyltransferases superfamily protein | chr1:2070527	2	2	8.4	8.4	34.475	0	4.4808	6	0	0	0	0	0	0	0	0	0	0	0	0	0	0	0	0	0	0	0	0	0	0	0	0	0	0	6419700	0	0	0	0	0	0	0	0	0	0	0	0
AT1G55480.1	AT1G55480.1	AT1G55480.1 | Symbols: ZKT | protein containing PDZ domain, a K-box domain, and a TPR region | chr1:20713822-20715351 FORWARD LENGTH=335	6	6	27.2	27.2	37.41	0	117.49	14	0	0	0	0	0	0	0	0	0	0	0	0	0	0	0	0	0	0	0	0	0	11770000	0	0	8721000	0	0	0	0	8209300	0	0	0	0	0	0	0	0	0
AT1G55490.2;AT1G55490.1;AT1G26230.2;AT1G26230.1	AT1G55490.2;AT1G55490.1	AT1G55490.2 | Symbols: CPN60B, LEN1 | chaperonin 60 beta | chr1:20715717-20718673 REVERSE LENGTH=600;AT1G55490.1 | Symbols: CPN60B, LEN1 | chaperonin 60 beta | chr1:20715717-20718673 REVERSE LENGTH=600	54	14	69	21.7	63.808	0	323.31	1120	1346099968	1729699968	1720000000	1493799936	1645600000	1175900032	1417200000	2519300096	925350016	1873799936	17412000	25225000	13333000	5189300	12383000	20367000	17761000	28473000	5926100	31270000	1437799936	1501200000	1243299968	1759299968	1608600064	1618000000	1276099968	1373299968	1243900032	1579500032	3248400	16192000	14400000	15925000	19166000	16337000	39536000	55878000	82101000
AT1G55570.1	AT1G55570.1	AT1G55570.1 | Symbols: sks12 | SKU5 similar 12 | chr1:20757882-20759771 FORWARD LENGTH=555	1	1	1.6	1.6	62.212	0.0004878	3.0332	8	0	0	0	0	0	0	0	0	0	0	0	0	0	0	0	0	0	0	0	0	0	0	0	0	0	0	0	0	0	2748400	0	0	0	0	0	0	0	0	0
AT1G55630.1	AT1G55630.1	AT1G55630.1 | Symbols: | Pentatricopeptide repeat (PPR) superfamily protein | chr1:20791817-20793250 REVERSE LENGTH=477	1	1	2.7	2.7	54.182	1	-2	0	0	0	0	0	0	0	0	0	0	0	0	0	0	0	0	0	0	0	0	0	0	0	0	0	0	0	0	0	0	0	0	0	0	0	0	0	0	0	0
AT1G55670.1	AT1G55670.1	AT1G55670.1 | Symbols: PSAG | photosystem I subunit G | chr1:20802874-20803356 REVERSE LENGTH=160	3	3	10.6	10.6	17.085	0	10.113	19	0	0	0	0	0	0	0	0	0	0	0	0	0	0	0	0	0	0	0	0	30679000	24626000	41716000	0	46097000	0	41186000	25303000	43191000	33094000	0	0	0	0	0	0	0	0	0
AT1G55928.1	AT1G55928.1	AT1G55928.1 | Symbols: | Coiled-coil domain-containing protein 55 (DUF2040) | chr1:20917471-20918367 FORWARD LENGTH=298	1	1	2.3	2.3	35.039	1	-2	0	0	0	0	0	0	0	0	0	0	0	0	0	0	0	0	0	0	0	0	0	0	0	0	0	0	0	0	0	0	0	0	0	0	0	0	0	0	0	0
AT1G56050.1	AT1G56050.1	AT1G56050.1 | Symbols: | GTP-binding protein-related | chr1:20963793-20966181 FORWARD LENGTH=421	4	4	13.5	13.5	45.628	0	9.3319	7	0	0	0	0	0	0	0	0	0	0	0	0	0	0	0	0	0	0	0	0	0	6797900	7829600	0	5666200	0	5181100	0	4831100	0	0	0	0	0	0	0	0	0	0
AT1G56070.1	AT1G56070.1	AT1G56070.1 | Symbols: LOS1 | Ribosomal protein S5/Elongation factor G/III/V family protein | chr1:20968245-20971077 REVERSE LENGTH=843	44	27	60	37.4	93.89	0	323.31	1115	669209984	993030016	949260032	874910016	750419968	667270016	759040000	691440000	604739968	931529984	485929984	622700032	428600000	450120000	818899968	616140032	575409984	591980032	902329984	476209984	858390016	945790016	780009984	765020032	821260032	680950016	903120000	925859968	867790016	904790016	523430016	717350016	422910016	616729984	532040000	447640000	1325900032	452030016	915040000
AT1G56110.1;AT3G12860.1	AT1G56110.1;AT3G12860.1	AT1G56110.1 | Symbols: NOP56 | homolog of nucleolar protein NOP56 | chr1:20984544-20986893 REVERSE LENGTH=522;AT3G12860.1 | Symbols: | NOP56-like pre RNA processing ribonucleoprotein | chr3:4091678-4093921 FORWARD LENGTH=499	2	2	4	4	58.673	0	3.5014	5	0	0	0	0	0	0	0	0	0	0	0	0	0	0	0	0	0	0	0	0	0	0	0	0	0	0	0	0	0	20858000	0	0	0	0	0	0	0	0	0
AT1G56190.2;AT1G56190.1	AT1G56190.2;AT1G56190.1	AT1G56190.2 | Symbols: | Phosphoglycerate kinase family protein | chr1:21028622-21030454 FORWARD LENGTH=405;AT1G56190.1 | Symbols: | Phosphoglycerate kinase family protein | chr1:21028403-21030454 FORWARD LENGTH=478	21	5	61.5	23	42.615	0	107.49	33	14802000	15538000	0	15434000	13201000	9989200	0	0	7862700	11097000	0	0	0	0	0	0	0	0	0	0	9673100	12115000	13417000	0	9565200	0	0	0	11589000	16722000	0	0	0	0	0	0	0	0	0
AT1G56330.1;AT4G02080.1;AT3G62560.1;AT1G09180.1	AT1G56330.1;AT4G02080.1;AT3G62560.1;AT1G09180.1	AT1G56330.1 | Symbols: SAR1, ATSAR1, ATSARA1B, ATSAR1B, SAR1B | secretion-associated RAS 1B | chr1:21086845-21088478 REVERSE LENGTH=193;AT4G02080.1 | Symbols: ASAR1, ATSARA1C, ATSAR2, SAR2 | secretion-associated RAS super family 2 | chr4:921554-922547 FORW	4	4	25.4	25.4	21.986	0	11.74	59	12067000	0	0	11106000	9352900	12775000	11622000	0	17570000	7501100	22435000	19501000	20356000	24838000	0	11485000	42512000	17489000	0	12591000	15585000	12913000	14935000	15103000	14309000	23882000	15439000	21880000	13916000	18419000	17179000	23460000	27996000	18034000	25685000	19981000	0	0	0
AT1G56340.2;AT1G56340.1	AT1G56340.2;AT1G56340.1	AT1G56340.2 | Symbols: CRT1, CRT1a, AtCRT1a | calreticulin 1a | chr1:21090022-21092630 REVERSE LENGTH=424;AT1G56340.1 | Symbols: CRT1, CRT1a, AtCRT1a | calreticulin 1a | chr1:21090059-21092630 REVERSE LENGTH=425	11	8	24.1	18.2	49.142	0	46.989	108	26817000	20126000	17534000	16378000	22294000	22685000	23632000	40928000	0	41163000	26260000	26683000	33159000	19521000	24976000	31482000	77069000	55224000	78318000	31951000	44089000	43476000	41415000	86995000	40615000	83757000	36292000	49634000	42069000	59263000	28150000	49933000	18871000	18220000	22813000	33193000	26073000	0	0
AT1G56440.1;AT1G56440.2	AT1G56440.1;AT1G56440.2	AT1G56440.1 | Symbols: TPR5 | Tetratricopeptide repeat (TPR)-like superfamily protein | chr1:21138765-21141482 REVERSE LENGTH=476;AT1G56440.2 | Symbols: TPR5 | Tetratricopeptide repeat (TPR)-like superfamily protein | chr1:21138765-21141482 REVERSE LENGTH=	1	1	2.5	2.5	53.64	1	-2	0	0	0	0	0	0	0	0	0	0	0	0	0	0	0	0	0	0	0	0	0	0	0	0	0	0	0	0	0	0	0	0	0	0	0	0	0	0	0	0
AT1G56450.1	AT1G56450.1	AT1G56450.1 | Symbols: PBG1 | 20S proteasome beta subunit G1 | chr1:21141970-21144186 FORWARD LENGTH=246	8	8	49.2	49.2	27.651	0	111.06	79	19405000	28535000	22877000	21740000	20680000	19029000	0	28417000	17696000	19525000	0	11498000	0	8940400	0	15153000	20253000	0	0	6575200	25021000	24522000	22841000	9981100	15710000	24847000	16611000	12465000	19407000	14166000	24288000	20414000	24716000	26005000	19243000	15457000	0	0	0
AT1G56500.1	AT1G56500.1	AT1G56500.1 | Symbols: | haloacid dehalogenase-like hydrolase family protein | chr1:21159775-21167092 FORWARD LENGTH=1055	3	3	2.9	2.9	114.4	0	5.2389	7	0	0	0	0	0	0	0	0	0	0	0	0	0	0	0	0	0	0	0	0	0	0	0	0	0	0	0	0	0	7583800	0	0	0	0	0	0	0	0	0
AT1G56580.1	AT1G56580.1	AT1G56580.1 | Symbols: SVB | Protein of unknown function, DUF538 | chr1:21198402-21198902 REVERSE LENGTH=166	2	2	16.3	16.3	18.406	0.0014218	2.7944	2	0	0	0	0	0	0	0	0	0	0	0	0	0	0	0	0	0	0	0	0	2492900	0	0	0	0	0	0	0	0	0	0	0	0	0	0	0	0	0	0
AT1G56700.3;AT1G56700.2;AT1G56700.1	AT1G56700.3;AT1G56700.2;AT1G56700.1	AT1G56700.3 | Symbols: | Peptidase C15, pyroglutamyl peptidase I-like | chr1:21256830-21257640 FORWARD LENGTH=190;AT1G56700.2 | Symbols: | Peptidase C15, pyroglutamyl peptidase I-like | chr1:21256743-21257640 FORWARD LENGTH=219;AT1G56700.1 | Symbols: |	2	2	14.7	14.7	20.994	0	14.298	4	0	0	0	0	0	0	0	0	0	0	0	0	0	0	0	0	0	0	0	0	0	0	5549800	0	0	0	0	0	0	0	0	0	0	0	0	0	0	0	0
AT1G57620.1	AT1G57620.1	AT1G57620.1 | Symbols: | emp24/gp25L/p24 family/GOLD family protein | chr1:21342863-21344581 FORWARD LENGTH=212	2	2	14.6	14.6	23.888	0	7.5541	11	0	0	0	0	0	0	0	0	0	0	0	0	0	14209000	0	0	21687000	0	18387000	9008500	0	0	0	0	0	0	0	0	0	0	0	0	0	0	0	0	0	0	0
AT1G57690.1	AT1G57690.1	AT1G57690.1 | Symbols: | F-box/RNI-like superfamily protein | chr1:21366721-21368150 REVERSE LENGTH=330	1	1	3	3	37.94	1	-2	11	0	0	0	0	0	0	0	0	0	0	0	0	0	0	0	0	0	0	0	0	0	0	0	0	0	0	0	0	0	0	0	0	0	0	0	10197000	0	0	0
AT1G57720.2;AT1G57720.1	AT1G57720.2;AT1G57720.1	AT1G57720.2 | Symbols: | Translation elongation factor EF1B, gamma chain | chr1:21377873-21380114 FORWARD LENGTH=413;AT1G57720.1 | Symbols: | Translation elongation factor EF1B, gamma chain | chr1:21377873-21380114 FORWARD LENGTH=413	18	12	45.3	33.2	46.4	0	165.48	320	58965000	60002000	56385000	42509000	36806000	77344000	63765000	88346000	56687000	45689000	93567000	104260000	145810000	107700000	99447000	102550000	77691000	51268000	86441000	93334000	77475000	115690000	119970000	75053000	72281000	57951000	83129000	72257000	78098000	79133000	82842000	87987000	69768000	114100000	62073000	55328000	9431400	14144000	0
AT1G58080.1	AT1G58080.1	AT1G58080.1 | Symbols: ATATP-PRT1, HISN1A, ATP-PRT1 | ATP phosphoribosyl transferase 1 | chr1:21504562-21507429 REVERSE LENGTH=411	3	2	12.9	8	44.556	0	54.74	35	45600000	26578000	23536000	25032000	23752000	21834000	39944000	0	25064000	20713000	0	0	0	0	0	0	0	0	0	0	19013000	15984000	14244000	0	15624000	0	0	20723000	13449000	14489000	0	0	0	0	0	0	0	0	0
AT1G58290.1;AT1G09940.1	AT1G58290.1;AT1G09940.1	AT1G58290.1 | Symbols: HEMA1 | Glutamyl-tRNA reductase family protein | chr1:21624028-21626051 REVERSE LENGTH=543;AT1G09940.1 | Symbols: HEMA2 | Glutamyl-tRNA reductase family protein | chr1:3237224-3239262 REVERSE LENGTH=530	2	2	4.6	4.6	59.515	0	3.3368	11	0	0	0	0	0	13751000	0	0	0	0	0	0	0	0	0	0	0	0	0	0	0	0	0	0	0	0	0	0	0	0	0	0	0	0	0	0	0	0	0
AT1G59359.1;AT1G58983.1;AT1G58684.1;AT1G58380.1	AT1G59359.1;AT1G58983.1;AT1G58684.1;AT1G58380.1	AT1G59359.1 | Symbols: | Ribosomal protein S5 family protein | chr1:21842537-21843733 REVERSE LENGTH=284;AT1G58983.1 | Symbols: | Ribosomal protein S5 family protein | chr1:21806279-21807475 REVERSE LENGTH=284;AT1G58684.1 | Symbols: | Ribosomal protein	16	2	42.3	5.6	30.771	0	81.774	55	13074000	39879000	24966000	27289000	35601000	31463000	31277000	0	22372000	26631000	53198000	63658000	37655000	60216000	72645000	0	0	17616000	0	62224000	37630000	28680000	40228000	10070000	26047000	0	31727000	14852000	30868000	17823000	7606800	0	0	24444000	0	0	0	0	0
AT1G58390.1	AT1G58390.1	AT1G58390.1 | Symbols: | Disease resistance protein (CC-NBS-LRR class) family | chr1:21690962-21693891 REVERSE LENGTH=907	1	1	1.2	1.2	104.6	1	-2	0	0	0	0	0	0	0	0	0	0	0	0	0	0	0	0	0	0	0	0	0	0	0	0	0	0	0	0	0	0	0	0	0	0	0	0	0	0	0	0
AT1G59218.2;AT1G59218.1;AT1G58848.2;AT1G58848.1	AT1G59218.2;AT1G59218.1;AT1G58848.2;AT1G58848.1	AT1G59218.2 | Symbols: | Disease resistance protein (CC-NBS-LRR class) family | chr1:21828398-21831713 FORWARD LENGTH=1049;AT1G59218.1 | Symbols: | Disease resistance protein (CC-NBS-LRR class) family | chr1:21828398-21831713 FORWARD LENGTH=1049;AT1G5884	1	1	1.4	1.4	121.04	1	-2	0	0	0	0	0	0	0	0	0	0	0	0	0	0	0	0	0	0	0	0	0	0	0	0	0	0	0	0	0	0	0	0	0	0	0	0	0	0	0	0
AT1G59610.1	AT1G59610.1	AT1G59610.1 | Symbols: ADL3, CF1, DRP2B, DL3 | dynamin-like 3 | chr1:21893413-21900780 FORWARD LENGTH=920	8	3	11.3	4.6	100.23	0	54.484	77	35389000	21758000	20508000	70708000	55365000	65197000	39086000	22562000	76475000	41128000	0	0	12784000	0	0	0	3911200	0	0	0	21741000	22566000	25889000	16571000	22263000	0	21928000	13584000	24996000	29694000	0	0	0	0	0	0	0	0	0
AT1G59700.1	AT1G59700.1	AT1G59700.1 | Symbols: ATGSTU16, GSTU16 | glutathione S-transferase TAU 16 | chr1:21936459-21937763 FORWARD LENGTH=234	2	2	12.4	12.4	26.506	0	6.9747	4	0	3780900	0	0	0	0	0	0	0	0	0	0	0	0	0	0	0	0	0	0	0	0	0	0	0	0	0	0	0	0	0	0	9088200	0	0	0	0	0	0
AT1G59870.1;AT1G15210.1	AT1G59870.1	AT1G59870.1 | Symbols: PEN3, PDR8, ATPDR8, ABCG36, ATABCG36 | ABC-2 and Plant PDR ABC-type transporter family protein | chr1:22034661-22039844 FORWARD LENGTH=1469	3	3	2	2	165.08	0	5.0015	5	0	0	0	0	0	0	0	0	5196700	0	0	0	0	0	0	0	0	0	0	0	0	3581500	0	0	0	0	0	5560300	6404300	0	0	0	0	0	0	0	0	0	0
AT1G59900.1	AT1G59900.1	AT1G59900.1 | Symbols: AT-E1 ALPHA, E1 ALPHA | pyruvate dehydrogenase complex E1 alpha subunit | chr1:22051368-22053660 FORWARD LENGTH=389	1	1	3.6	3.6	43.059	0	26.113	10	0	0	0	0	0	0	0	0	0	0	0	0	0	0	0	0	0	0	0	0	4362300	3633600	0	7893100	6172500	0	6557300	8925800	4751500	0	0	0	0	0	0	0	0	0	0
AT1G60420.1	AT1G60420.1	AT1G60420.1 | Symbols: | DC1 domain-containing protein | chr1:22261978-22264243 FORWARD LENGTH=578	1	1	2.2	2.2	65.169	0.0026053	2.1417	2	0	0	0	0	0	0	0	0	0	0	0	0	0	0	0	0	0	0	0	0	0	0	0	0	0	0	0	0	0	0	0	0	0	0	0	0	0	0	0
AT1G60550.1	AT1G60550.1	AT1G60550.1 | Symbols: ECHID, DHNS | enoyl-CoA hydratase/isomerase D | chr1:22305988-22308092 REVERSE LENGTH=337	2	2	6.5	6.5	37.056	0	5.4823	5	0	0	0	0	0	0	0	0	0	0	0	0	0	0	0	0	0	0	0	0	0	0	0	0	0	4721900	0	0	0	0	0	0	0	0	0	0	0	0	0
AT1G60560.1	AT1G60560.1	AT1G60560.1 | Symbols: | SWIM zinc finger family protein | chr1:22308791-22311277 REVERSE LENGTH=703	1	1	2.1	2.1	80.977	1	-2	0	0	0	0	0	0	0	0	0	0	0	0	0	0	0	0	0	0	0	0	0	0	0	0	0	0	0	0	0	0	0	0	0	0	0	0	0	0	0	0
AT1G60680.1	AT1G60680.1	AT1G60680.1 | Symbols: | NAD(P)-linked oxidoreductase superfamily protein | chr1:22347824-22349236 REVERSE LENGTH=346	9	5	30.1	19.4	38.268	0	54.507	55	18621000	24641000	18298000	22351000	24867000	0	0	18289000	0	15697000	16934000	0	21403000	0	0	10876000	0	22174000	0	14487000	19622000	18773000	17580000	21056000	14910000	0	13265000	28363000	9557400	14089000	79160000	128220000	93294000	80870000	94429000	105940000	186790000	121190000	42633000
AT1G60690.1	AT1G60690.1	AT1G60690.1 | Symbols: | NAD(P)-linked oxidoreductase superfamily protein | chr1:22349892-22351668 REVERSE LENGTH=345	5	1	13	4.1	38.16	0.0018215	2.4971	1	0	0	0	0	0	0	0	0	0	0	0	0	0	0	0	0	0	0	0	0	0	0	0	0	0	0	0	0	0	0	0	0	0	0	0	0	0	0	0
AT1G60710.1;AT1G60730.2;AT1G60750.1	AT1G60710.1;AT1G60730.2	AT1G60710.1 | Symbols: ATB2 | NAD(P)-linked oxidoreductase superfamily protein | chr1:22355073-22356627 REVERSE LENGTH=345;AT1G60730.2 | Symbols: | NAD(P)-linked oxidoreductase superfamily protein | chr1:22358613-22360082 REVERSE LENGTH=251	7	3	20.9	10.4	37.924	0	6.2163	13	0	12419000	11585000	7983900	0	0	0	0	0	0	0	0	0	0	0	0	0	0	0	0	0	0	0	0	0	0	7953400	5578300	7118400	0	12505000	12560000	21988000	26080000	22786000	16799000	0	0	0
AT1G60780.1;AT1G10730.1	AT1G60780.1;AT1G10730.1	AT1G60780.1 | Symbols: HAP13 | Clathrin adaptor complexes medium subunit family protein | chr1:22369289-22371885 REVERSE LENGTH=428;AT1G10730.1 | Symbols: | Clathrin adaptor complexes medium subunit family protein | chr1:3565463-3567779 FORWARD LENGTH=428	2	2	7	7	49.032	0	4.628	2	0	0	0	0	0	0	0	0	0	0	0	0	0	0	0	0	0	0	0	0	0	0	0	0	0	0	0	0	0	0	0	0	0	0	0	0	0	0	0
AT1G60990.3;AT1G60990.2;AT1G60990.1	AT1G60990.3;AT1G60990.2;AT1G60990.1	AT1G60990.3 | Symbols: | Glycine cleavage T-protein family | chr1:22462771-22465416 REVERSE LENGTH=432;AT1G60990.2 | Symbols: | Glycine cleavage T-protein family | chr1:22462771-22465416 REVERSE LENGTH=432;AT1G60990.1 | Symbols: | Glycine cleavage T-pro	1	1	3	3	47.008	0	7.9528	2	0	0	0	0	0	0	0	0	0	0	0	0	0	0	0	0	0	0	0	0	0	0	0	0	0	0	0	0	0	1506600	0	0	0	0	0	0	0	0	0
AT1G61350.1	AT1G61350.1	AT1G61350.1 | Symbols: | ARM repeat superfamily protein | chr1:22634099-22635820 FORWARD LENGTH=573	1	1	1.7	1.7	63.02	1	-2	0	0	0	0	0	0	0	0	0	0	0	0	0	0	0	0	0	0	0	0	0	0	0	0	0	0	0	0	0	0	0	0	0	0	0	0	0	0	0	0
AT1G61520.2;AT1G61520.3;AT1G61520.1	AT1G61520.2;AT1G61520.3;AT1G61520.1	AT1G61520.2 | Symbols: LHCA3 | photosystem I light harvesting complex gene 3 | chr1:22700493-22701149 FORWARD LENGTH=218;AT1G61520.3 | Symbols: LHCA3 | photosystem I light harvesting complex gene 3 | chr1:22700152-22701149 FORWARD LENGTH=273;AT1G61520.1 |	7	7	34.4	34.4	23.746	0	115.63	183	0	0	8804300	22015000	12042000	0	19109000	0	32543000	17084000	0	0	0	0	0	0	0	0	0	0	521910016	450910016	950889984	487769984	707990016	397960000	535489984	413600000	607030016	363670016	0	0	0	0	0	0	0	0	0
AT1G61670.1	AT1G61670.1	AT1G61670.1 | Symbols: | Lung seven transmembrane receptor family protein | chr1:22770132-22772258 FORWARD LENGTH=513	1	1	2.3	2.3	57.689	0.0087866	1.9048	1	0	0	0	0	0	0	0	0	0	0	0	0	0	0	0	0	0	0	0	989170	0	0	0	0	0	0	0	0	0	0	0	0	0	0	0	0	0	0	0
AT1G61790.1	AT1G61790.1	AT1G61790.1 | Symbols: | Oligosaccharyltransferase complex/magnesium transporter family protein | chr1:22814390-22815430 FORWARD LENGTH=346	3	3	15	15	38.806	0	13.173	8	0	0	0	0	0	0	0	0	0	0	0	0	0	0	0	0	0	0	0	9503200	0	0	0	0	0	0	0	0	0	0	0	0	0	0	0	0	0	0	0
AT1G62020.1	AT1G62020.1	AT1G62020.1 | Symbols: | Coatomer, alpha subunit | chr1:22919814-22923728 FORWARD LENGTH=1216	31	11	29.3	10.2	136.56	0	74.884	57	27490000	30017000	16434000	67484000	39395000	21733000	51453000	0	68248000	65702000	15247000	7205800	0	0	0	0	0	0	0	0	0	5401100	0	0	0	0	0	0	10810000	0	0	0	0	0	0	0	0	0	0
AT1G62290.2;AT1G62290.1	AT1G62290.2;AT1G62290.1	AT1G62290.2 | Symbols: | Saposin-like aspartyl protease family protein | chr1:23010107-23012681 REVERSE LENGTH=513;AT1G62290.1 | Symbols: | Saposin-like aspartyl protease family protein | chr1:23010107-23012681 REVERSE LENGTH=513	13	10	35.1	26.5	55.748	0	68.557	162	5722900	7283000	0	6408300	5295600	17942000	0	23521000	10600000	6557500	113880000	131160000	90376000	134590000	122700000	65956000	200940000	110270000	120340000	102220000	22728000	15251000	9069000	5638300	12349000	12195000	0	19834000	11139000	9645300	141510000	159590000	161510000	164800000	109900000	96305000	29468000	146460000	210220000
AT1G62380.1	AT1G62380.1	AT1G62380.1 | Symbols: ACO2, ATACO2 | ACC oxidase 2 | chr1:23082340-23084068 FORWARD LENGTH=320	7	7	29.4	29.4	36.183	0	66.19	35	26336000	16798000	18127000	15705000	17112000	20017000	0	0	11132000	12184000	0	0	0	0	0	0	0	0	0	0	13095000	24583000	23623000	13720000	20733000	0	11699000	15195000	14563000	16484000	0	0	0	0	0	0	0	0	0
AT1G62390.1	AT1G62390.1	AT1G62390.1 | Symbols: Phox2 | Octicosapeptide/Phox/Bem1p (PB1) domain-containing protein / tetratricopeptide repeat (TPR)-containing protein | chr1:23084632-23086887 REVERSE LENGTH=751	2	2	3.5	3.5	82.707	0	4.5523	4	0	0	0	0	0	0	0	0	0	0	0	0	0	0	0	0	0	0	0	0	0	0	0	0	0	0	0	3646100	0	0	0	0	0	0	0	0	0	0	0
AT1G62630.1	AT1G62630.1	AT1G62630.1 | Symbols: | Disease resistance protein (CC-NBS-LRR class) family | chr1:23185912-23188593 FORWARD LENGTH=893	1	1	1.7	1.7	101.9	1	-2	0	0	0	0	0	0	0	0	0	0	0	0	0	0	0	0	0	0	0	0	0	0	0	0	0	0	0	0	0	0	0	0	0	0	0	0	0	0	0	0
AT1G62640.2;AT1G62640.1	AT1G62640.2;AT1G62640.1	AT1G62640.2 | Symbols: KAS III | 3-ketoacyl-acyl carrier protein synthase III | chr1:23192502-23194737 FORWARD LENGTH=404;AT1G62640.1 | Symbols: KAS III | 3-ketoacyl-acyl carrier protein synthase III | chr1:23192502-23194737 FORWARD LENGTH=404	6	6	21.5	21.5	42.846	0	30.855	44	0	12348000	11135000	9527200	14985000	10909000	21630000	0	11712000	0	0	0	0	0	0	7623500	0	0	0	0	8693000	10122000	9363500	0	12898000	0	7240500	12982000	12675000	0	7478500	6673200	9249700	9272100	11892000	8322900	11056000	11395000	12498000
AT1G62660.1	AT1G62660.1	AT1G62660.1 | Symbols: | Glycosyl hydrolases family 32 protein | chr1:23199949-23203515 FORWARD LENGTH=648	7	5	15	11.7	72.227	0	22.667	73	26834000	63119000	48131000	51860000	50488000	32710000	46494000	0	24269000	62101000	0	0	0	0	0	0	0	0	0	0	34552000	48427000	39941000	21742000	39544000	0	27495000	24647000	41317000	41825000	0	0	0	0	0	0	0	0	0
AT1G62680.1	AT1G62680.1	AT1G62680.1 | Symbols: | Pentatricopeptide repeat (PPR) superfamily protein | chr1:23208247-23209893 REVERSE LENGTH=548	1	1	4.4	4.4	61.448	1	-2	0	0	0	0	0	0	0	0	0	0	0	0	0	0	0	0	0	0	0	0	0	0	0	0	0	0	0	0	0	0	0	0	0	0	0	0	0	0	0	0
AT1G62710.1	AT1G62710.1	AT1G62710.1 | Symbols: BETA-VPE, BETAVPE | beta vacuolar processing enzyme | chr1:23224070-23226857 REVERSE LENGTH=486	5	5	18.5	18.5	53.827	0	60.608	36	0	0	0	0	0	0	0	0	0	0	12308000	0	0	0	0	0	32473000	0	0	0	0	0	0	0	0	0	0	0	0	0	50309000	73064000	45102000	33252000	38617000	50834000	78112000	119750000	154680000
AT1G62750.1	AT1G62750.1	AT1G62750.1 | Symbols: ATSCO1, ATSCO1/CPEF-G, SCO1 | Translation elongation factor EFG/EF2 protein | chr1:23233622-23236321 REVERSE LENGTH=783	31	31	51.3	51.3	86.057	0	323.31	317	201040000	225840000	271800000	298870016	242140000	206890000	221190000	612160000	177560000	316480000	0	0	0	0	0	0	0	0	0	0	251320000	239880000	218170000	253240000	227120000	472320000	223280000	249100000	213380000	287550016	0	0	0	0	0	0	0	0	0
AT1G62780.1	AT1G62780.1	AT1G62780.1 | Symbols: | unknown protein;FUNCTIONS IN: molecular_function unknown;INVOLVED IN: biological_process unknown;LOCATED IN: chloroplast, chloroplast stroma;EXPRESSED IN: 22 plant structures;EXPRESSED DURING: 14 growth stages;Has 94 Blast h	7	7	30	30	27.219	0	20.225	18	0	3984900	0	0	3318800	0	0	0	0	0	0	0	0	0	0	0	0	0	0	0	4839300	4444800	4713500	0	0	0	0	0	0	0	0	0	0	0	0	0	0	0	0
AT1G63000.1	AT1G63000.1	AT1G63000.1 | Symbols: NRS/ER, UER1 | nucleotide-rhamnose synthase/epimerase-reductase | chr1:23342510-23343859 FORWARD LENGTH=301	8	8	37.5	37.5	33.597	0	35.302	31	0	0	0	0	12823000	8925100	0	0	6640100	13053000	0	0	0	0	0	0	0	0	0	0	13246000	12951000	13672000	11016000	13281000	0	11755000	14632000	13359000	10766000	0	0	0	0	0	0	0	0	0
AT1G63610.1;AT1G63610.2	AT1G63610.1;AT1G63610.2	AT1G63610.1 | Symbols: | unknown protein;FUNCTIONS IN: molecular_function unknown;INVOLVED IN: biological_process unknown;LOCATED IN: chloroplast;EXPRESSED IN: 22 plant structures;EXPRESSED DURING: 13 growth stages;BEST Arabidopsis thaliana protein	2	2	6.8	6.8	37.955	0	4.6522	11	0	5428200	0	0	4825900	0	0	0	0	3689300	0	0	0	0	0	0	0	0	0	0	0	5262200	0	0	0	0	0	0	0	0	0	0	0	0	0	0	0	0	0
AT1G63660.2;AT1G63660.1	AT1G63660.2;AT1G63660.1	AT1G63660.2 | Symbols: | GMP synthase (glutamine-hydrolyzing), putative / glutamine amidotransferase, putative | chr1:23604874-23607080 REVERSE LENGTH=434;AT1G63660.1 | Symbols: | GMP synthase (glutamine-hydrolyzing), putative / glutamine amidotransferas	3	3	5.1	5.1	48.012	0	5.2179	16	0	3372900	2661100	3696500	2940700	4536800	0	0	4268200	4012900	0	0	0	0	0	0	0	0	0	0	0	3660000	5646900	0	3504000	0	3868200	3867000	3929200	3737600	0	0	0	0	0	0	0	0	0
AT1G63770.4;AT1G63770.3;AT1G63770.5;AT1G63770.1;AT1G63770.2	AT1G63770.4;AT1G63770.3;AT1G63770.5;AT1G63770.1;AT1G63770.2	AT1G63770.4 | Symbols: | Peptidase M1 family protein | chr1:23657791-23663476 REVERSE LENGTH=895;AT1G63770.3 | Symbols: | Peptidase M1 family protein | chr1:23657791-23664243 REVERSE LENGTH=987;AT1G63770.5 | Symbols: | Peptidase M1 family protein | chr1	18	18	30.3	30.3	100.57	0	121.44	78	12559000	63240000	56285000	36714000	40616000	24129000	19576000	36619000	0	38592000	0	0	0	0	0	0	0	0	0	0	27606000	46431000	31176000	16340000	51094000	51582000	23279000	27021000	28237000	30857000	37820000	14741000	15169000	33305000	26166000	19356000	0	38453000	0
AT1G63830.3;AT1G63830.2;AT1G63830.1	AT1G63830.3;AT1G63830.2;AT1G63830.1	AT1G63830.3 | Symbols: | PLAC8 family protein | chr1:23685408-23687098 FORWARD LENGTH=232;AT1G63830.2 | Symbols: | PLAC8 family protein | chr1:23685408-23687098 FORWARD LENGTH=232;AT1G63830.1 | Symbols: | PLAC8 family protein | chr1:23685408-23687098 FO	1	1	5.2	5.2	25.667	1	-2	0	0	0	0	0	0	0	0	0	0	0	0	0	0	0	0	0	0	0	0	0	0	0	0	0	0	0	0	0	0	0	0	0	0	0	0	0	0	0	0
AT1G63940.1;AT1G63940.2;AT1G63940.4;AT1G63940.3	AT1G63940.1;AT1G63940.2;AT1G63940.4;AT1G63940.3	AT1G63940.1 | Symbols: MDAR6 | monodehydroascorbate reductase 6 | chr1:23730206-23733534 FORWARD LENGTH=486;AT1G63940.2 | Symbols: MDAR6 | monodehydroascorbate reductase 6 | chr1:23730095-23733534 FORWARD LENGTH=493;AT1G63940.4 | Symbols: MDAR6 | monodehyd	27	27	68.7	68.7	52.501	0	323.31	418	456300000	523900000	478849984	444500000	453680000	293700000	431369984	463060000	267710000	466689984	0	0	0	0	0	0	0	0	0	0	286630016	314680000	295710016	276190016	327649984	328000000	268720000	248540000	285960000	302740000	88321000	63001000	83155000	70566000	67980000	84054000	35616000	71541000	75788000
AT1G63970.2;AT1G63970.1	AT1G63970.2;AT1G63970.1	AT1G63970.2 | Symbols: ISPF, MECPS | isoprenoid F | chr1:23738923-23740336 REVERSE LENGTH=223;AT1G63970.1 | Symbols: ISPF, MECPS | isoprenoid F | chr1:23738923-23740336 REVERSE LENGTH=231	2	2	9.4	9.4	23.974	0	4.1505	5	0	0	0	0	0	0	0	0	0	0	0	0	0	0	0	0	0	0	0	0	0	6820900	8270100	0	0	0	0	0	0	0	0	0	0	0	0	0	0	0	0
AT1G64090.1;AT1G64090.2	AT1G64090.1;AT1G64090.2	AT1G64090.1 | Symbols: RTNLB3 | Reticulan like protein B3 | chr1:23789395-23790669 FORWARD LENGTH=255;AT1G64090.2 | Symbols: RTNLB3 | Reticulan like protein B3 | chr1:23789395-23790669 FORWARD LENGTH=271	2	2	8.2	8.2	28.696	0	4.0596	7	0	0	0	0	0	0	0	0	0	0	11028000	0	0	14779000	0	0	0	9859400	0	11573000	0	0	0	0	5865700	0	0	0	0	0	0	0	0	0	0	0	0	0	0
AT1G64110.1;AT1G64110.3;AT1G64110.2	AT1G64110.1;AT1G64110.3;AT1G64110.2	AT1G64110.1 | Symbols: | P-loop containing nucleoside triphosphate hydrolases superfamily protein | chr1:23796887-23801240 REVERSE LENGTH=824;AT1G64110.3 | Symbols: | P-loop containing nucleoside triphosphate hydrolases superfamily protein | chr1:2379688	1	1	1.5	1.5	91.96	0.0038776	2.085	5	0	0	0	0	0	0	0	0	0	0	0	0	0	0	0	0	0	0	0	0	0	0	0	0	0	0	0	0	0	0	0	0	0	0	0	0	0	0	0
AT1G64190.1	AT1G64190.1	AT1G64190.1 | Symbols: | 6-phosphogluconate dehydrogenase family protein | chr1:23825549-23827012 REVERSE LENGTH=487	13	3	30.6	7	53.377	0	80.049	178	64674000	88797000	67836000	88260000	88573000	57042000	87897000	51014000	60043000	88195000	9248000	16193000	15151000	9004800	16416000	13646000	13770000	16210000	0	18863000	62408000	82150000	76975000	58655000	67157000	57183000	78290000	54920000	79803000	73552000	43754000	35557000	41603000	50521000	44107000	42944000	0	26110000	42468000
AT1G64510.1	AT1G64510.1	AT1G64510.1 | Symbols: | Translation elongation factor EF1B/ribosomal protein S6 family protein | chr1:23954993-23956205 REVERSE LENGTH=207	1	1	4.8	4.8	22.761	0.0026798	2.3551	21	0	0	0	0	0	0	0	0	0	0	0	0	0	0	0	0	0	0	0	0	0	0	0	0	0	0	0	0	0	0	0	0	0	0	0	1836500	0	0	0
AT1G64520.1	AT1G64520.1	AT1G64520.1 | Symbols: RPN12a | regulatory particle non-ATPase 12A | chr1:23956459-23958120 FORWARD LENGTH=267	6	6	30.3	30.3	30.706	0	44.689	43	5786500	8370300	10964000	13134000	9547800	0	0	27908000	13493000	14437000	0	0	0	0	0	0	11913000	0	0	0	17009000	13789000	11307000	14528000	14529000	14183000	15607000	11964000	8963900	11103000	0	0	0	0	0	0	0	0	0
AT1G64550.1	AT1G64550.1	AT1G64550.1 | Symbols: ATGCN3, GCN3 | general control non-repressible 3 | chr1:23968850-23973369 FORWARD LENGTH=715	5	5	7.4	7.4	79.643	0	77.37	36	0	0	0	0	0	0	0	0	0	13189000	0	0	0	0	0	0	0	0	0	0	8194000	0	7566000	0	0	0	8662000	0	8054300	0	0	0	0	0	0	0	0	0	0
AT1G64710.2;AT1G64710.1	AT1G64710.2;AT1G64710.1	AT1G64710.2 | Symbols: | GroES-like zinc-binding dehydrogenase family protein | chr1:24044836-24046313 FORWARD LENGTH=357;AT1G64710.1 | Symbols: | GroES-like zinc-binding dehydrogenase family protein | chr1:24044638-24046313 FORWARD LENGTH=396	2	2	7.3	7.3	38.974	0	5.5553	13	0	0	0	6102200	0	0	0	0	24429000	0	0	0	0	0	0	0	0	0	0	0	7821500	7448100	7823200	9876800	0	0	11228000	0	9721200	6455900	0	0	0	0	0	0	0	0	0
AT1G64760.2;AT1G64760.1	AT1G64760.2;AT1G64760.1	AT1G64760.2 | Symbols: | O-Glycosyl hydrolases family 17 protein | chr1:24054220-24056194 REVERSE LENGTH=481;AT1G64760.1 | Symbols: | O-Glycosyl hydrolases family 17 protein | chr1:24054220-24056194 REVERSE LENGTH=481	2	2	7.1	7.1	52.281	0.0018265	2.5166	2	0	0	0	0	0	0	0	0	0	0	0	0	0	0	0	0	0	0	0	0	0	0	0	0	4315300	0	0	0	0	0	0	0	0	0	0	0	0	0	0
AT1G64790.1;AT1G64790.2	AT1G64790.1;AT1G64790.2	AT1G64790.1 | Symbols: ILA | ILITYHIA | chr1:24065232-24081908 REVERSE LENGTH=2610;AT1G64790.2 | Symbols: ILA | ILITYHIA | chr1:24065232-24083403 REVERSE LENGTH=2696	4	4	1.8	1.8	284.78	0	7.5868	6	0	0	0	0	0	0	0	0	0	0	0	0	0	0	0	0	0	0	0	0	0	0	0	0	0	0	0	0	0	0	0	10288000	0	0	0	0	0	0	0
AT1G64970.1	AT1G64970.1	AT1G64970.1 | Symbols: G-TMT, TMT1, VTE4 | gamma-tocopherol methyltransferase | chr1:24134337-24135993 REVERSE LENGTH=348	1	1	2	2	38.075	0.00048709	3.0199	6	0	0	0	0	0	0	0	0	0	0	0	0	0	0	0	0	0	0	0	0	0	0	0	0	0	0	0	2637800	0	0	0	0	0	0	0	0	0	0	0
AT1G65090.2;AT1G65090.3;AT1G65090.1	AT1G65090.2;AT1G65090.3;AT1G65090.1	AT1G65090.2 | Symbols: | unknown protein;FUNCTIONS IN: molecular_function unknown;INVOLVED IN: biological_process unknown;LOCATED IN: cellular_component unknown;BEST Arabidopsis thaliana protein match is: unknown protein (TAIR:AT5G36100.1);Has 1234 B	6	6	23	23	41.866	0	87.238	97	136340000	109780000	0	198440000	214060000	205410000	0	46126000	284670016	126930000	378400000	448620000	362920000	474200000	501190016	407280000	237490000	175660000	151190000	402620000	0	0	0	0	0	0	0	0	0	0	0	0	0	73096000	97889000	0	0	0	0
AT1G65120.1;AT1G65120.2	AT1G65120.1;AT1G65120.2	AT1G65120.1 | Symbols: | Ubiquitin carboxyl-terminal hydrolase-related protein | chr1:24191721-24195907 REVERSE LENGTH=1121;AT1G65120.2 | Symbols: | Ubiquitin carboxyl-terminal hydrolase-related protein | chr1:24191457-24195907 REVERSE LENGTH=1147	1	1	1.1	1.1	128.09	1	-2	0	0	0	0	0	0	0	0	0	0	0	0	0	0	0	0	0	0	0	0	0	0	0	0	0	0	0	0	0	0	0	0	0	0	0	0	0	0	0	0
AT1G65260.1	AT1G65260.1	AT1G65260.1 | Symbols: PTAC4, VIPP1 | plastid transcriptionally active 4 | chr1:24236329-24240428 FORWARD LENGTH=330	1	1	3.3	3.3	36.392	0.0026167	2.1632	3	0	0	0	0	0	0	0	0	0	0	0	0	0	0	0	0	0	0	0	0	0	0	0	0	0	0	0	0	0	0	0	0	0	0	0	0	0	0	0
AT1G65270.3;AT1G65270.2;AT1G65270.1	AT1G65270.3;AT1G65270.2;AT1G65270.1	AT1G65270.3 | Symbols: | unknown protein;FUNCTIONS IN: molecular_function unknown;INVOLVED IN: biological_process unknown;LOCATED IN: endoplasmic reticulum, plasma membrane;EXPRESSED IN: 24 plant structures;EXPRESSED DURING: 13 growth stages;Has 353	3	3	10.6	10.6	32.534	0	7.8148	4	0	0	0	0	0	5292300	0	0	0	0	4903600	0	0	13428000	0	0	0	0	0	0	0	6946100	0	0	0	0	5867100	0	0	6203300	0	0	0	0	0	0	0	0	0
AT1G65820.1;AT1G65820.3;AT1G65820.2	AT1G65820.1;AT1G65820.3;AT1G65820.2	AT1G65820.1 | Symbols: | microsomal glutathione s-transferase, putative | chr1:24485213-24486682 FORWARD LENGTH=146;AT1G65820.3 | Symbols: | microsomal glutathione s-transferase, putative | chr1:24485213-24486682 FORWARD LENGTH=194;AT1G65820.2 | Symbols:	2	2	17.8	17.8	16.586	0	10.701	16	0	0	0	0	0	0	0	0	0	0	0	0	0	0	0	0	0	0	0	0	0	0	0	0	0	0	0	0	0	0	0	0	7451500	0	0	0	0	0	0
AT1G65890.1;AT1G65880.1	AT1G65890.1;AT1G65880.1	AT1G65890.1 | Symbols: AAE12 | acyl activating enzyme 12 | chr1:24512598-24514611 REVERSE LENGTH=578;AT1G65880.1 | Symbols: BZO1 | benzoyloxyglucosinolate 1 | chr1:24508633-24510737 REVERSE LENGTH=580	1	1	1.9	1.9	64.724	0	3.9156	8	0	0	0	0	0	0	0	0	0	0	0	0	0	0	0	0	0	0	0	0	0	0	0	0	0	0	0	0	0	0	0	0	0	0	0	995820	0	0	0
AT1G65930.1;AT1G54340.1	AT1G65930.1	AT1G65930.1 | Symbols: cICDH | cytosolic NADP+-dependent isocitrate dehydrogenase | chr1:24539088-24541861 FORWARD LENGTH=410	25	22	63.7	59.5	45.746	0	213.13	407	154240000	223350000	223420000	171970000	195940000	103050000	160160000	346420000	116780000	217280000	0	0	7480100	0	0	9348400	9546000	9833200	0	0	151920000	140820000	105210000	175730000	160580000	217940000	150490000	174250000	149410000	131330000	111690000	117370000	93485000	67914000	86063000	94944000	156730000	129710000	76872000
AT1G65980.1;AT1G65980.2	AT1G65980.1;AT1G65980.2	AT1G65980.1 | Symbols: TPX1 | thioredoxin-dependent peroxidase 1 | chr1:24559524-24560753 REVERSE LENGTH=162;AT1G65980.2 | Symbols: TPX1 | thioredoxin-dependent peroxidase 1 | chr1:24559595-24560753 REVERSE LENGTH=121	8	8	67.3	67.3	17.428	0	216.74	56	41906000	0	0	20468000	22572000	25201000	20767000	154710000	35054000	88572000	0	0	0	0	0	0	21216000	0	0	0	29421000	0	0	0	0	123420000	0	0	0	0	145970000	73316000	64545000	29174000	156190000	110510000	128560000	349200000	0
AT1G66200.1;AT1G66200.3;AT1G66200.2	AT1G66200.1;AT1G66200.3;AT1G66200.2	AT1G66200.1 | Symbols: ATGSR2, GSR2, GLN1;2 | glutamine synthase clone F11 | chr1:24655520-24657520 REVERSE LENGTH=356;AT1G66200.3 | Symbols: GSR2, GLN1;2 | glutamine synthase clone F11 | chr1:24655520-24657520 REVERSE LENGTH=365;AT1G66200.2 | Symbols: ATG	10	2	43.5	17.4	39.207	0	73.734	91	42800000	75838000	38297000	62567000	66828000	40612000	40596000	31130000	37111000	40925000	0	0	0	0	0	0	0	0	0	0	43626000	65559000	59527000	46560000	39274000	0	48105000	25440000	59352000	50421000	29997000	53438000	0	0	52975000	0	0	0	0
AT1G66270.2;AT1G66270.1	AT1G66270.2;AT1G66270.1	AT1G66270.2 | Symbols: BGLU21 | Glycosyl hydrolase superfamily protein | chr1:24700110-24702995 REVERSE LENGTH=522;AT1G66270.1 | Symbols: BGLU21 | Glycosyl hydrolase superfamily protein | chr1:24700110-24702995 REVERSE LENGTH=524	13	6	29.7	20.3	59.493	0	34.443	44	24231000	0	0	22817000	0	33550000	26860000	17290000	32058000	25220000	0	0	0	0	0	0	0	0	0	0	37489000	47035000	44406000	39217000	33664000	21458000	51108000	31429000	43593000	46287000	0	0	0	0	0	0	0	0	0
AT1G66280.1	AT1G66280.1	AT1G66280.1 | Symbols: BGLU22 | Glycosyl hydrolase superfamily protein | chr1:24706759-24709737 REVERSE LENGTH=524	9	4	19.5	12.2	59.78	0	22.698	18	0	0	0	0	4301800	0	0	0	5531200	0	0	0	0	0	0	0	0	0	0	0	7676800	13496000	11201000	0	11961000	0	12031000	0	10010000	16883000	0	0	0	0	0	0	0	0	0
AT1G66430.1	AT1G66430.1	AT1G66430.1 | Symbols: | pfkB-like carbohydrate kinase family protein | chr1:24778400-24780393 FORWARD LENGTH=384	2	2	7.6	7.6	41.471	0	5.6193	17	0	10839000	0	8764500	13264000	0	0	0	0	8469700	0	0	0	0	0	0	0	0	0	0	9373100	10501000	6871500	0	5785600	0	0	0	5555100	4685300	0	0	0	0	0	0	0	0	0
AT1G66530.1	AT1G66530.1	AT1G66530.1 | Symbols: | Arginyl-tRNA synthetase, class Ic | chr1:24819064-24822277 REVERSE LENGTH=590	3	1	6.4	2.7	66.445	0	3.1055	4	0	0	0	0	0	0	0	4487400	0	0	0	0	0	0	0	0	0	0	0	0	0	0	0	3284000	0	8960000	0	0	0	0	0	0	0	0	0	0	0	0	0
AT1G66580.1	AT1G66580.1	AT1G66580.1 | Symbols: SAG24, RPL10C | senescence associated gene 24 | chr1:24839208-24840439 FORWARD LENGTH=221	17	2	57.5	10.4	24.929	0	22.409	50	8267300	14489000	13914000	8095900	10448000	13310000	7041300	0	7742000	10120000	15841000	15892000	10096000	19198000	38422000	14986000	0	13525000	0	19037000	11113000	0	13405000	7925300	18052000	0	13904000	11978000	12571000	0	0	0	0	5401000	0	0	0	0	0
AT1G66670.1	AT1G66670.1	AT1G66670.1 | Symbols: CLPP3, NCLPP3 | CLP protease proteolytic subunit 3 | chr1:24863995-24865646 REVERSE LENGTH=309	1	1	2.6	2.6	33.925	0.0063532	1.9963	6	0	0	0	0	0	0	0	0	0	0	0	0	0	0	0	0	0	0	0	0	0	0	0	0	0	0	0	0	0	2249200	0	0	0	0	0	0	0	0	0
AT1G66840.1	AT1G66840.1	AT1G66840.1 | Symbols: PMI2, WEB2 | Plant protein of unknown function (DUF827) | chr1:24933998-24936116 REVERSE LENGTH=607	1	1	1.3	1.3	70.239	1	-2	0	0	0	0	0	0	0	0	0	0	0	0	0	0	0	0	0	0	0	0	0	0	0	0	0	0	0	0	0	0	0	0	0	0	0	0	0	0	0	0
AT1G67090.1;AT1G67090.2	AT1G67090.1	AT1G67090.1 | Symbols: RBCS1A | ribulose bisphosphate carboxylase small chain 1A | chr1:25048465-25049249 REVERSE LENGTH=180	16	11	64.4	56.7	20.216	0	323.31	252	569110016	602760000	1076800000	591049984	496280000	527740000	678230016	678689984	500560000	472790016	0	0	0	0	0	0	0	0	0	0	472460000	446340000	494560000	774790016	554179968	513190016	737520000	785070016	484420000	330240000	0	0	0	0	19474000	16800000	72561000	0	0
AT1G67120.1	AT1G67120.1	AT1G67120.1 | Symbols: | ATPases;nucleotide binding;ATP binding;nucleoside-triphosphatases;transcription factor binding | chr1:25069727-25095526 REVERSE LENGTH=5393	2	2	0.5	0.5	611.15	1	-2	3	0	0	0	0	0	0	0	0	0	0	0	0	0	0	0	0	0	0	0	0	0	0	0	0	0	0	0	0	0	0	0	0	0	0	0	4439900	0	0	0
AT1G67230.1	AT1G67230.1	AT1G67230.1 | Symbols: LINC1 | little nuclei1 | chr1:25151561-25156032 REVERSE LENGTH=1132	1	1	0.6	0.6	129.09	1	-2	0	0	0	0	0	0	0	0	0	0	0	0	0	0	0	0	0	0	0	0	0	0	0	0	0	0	0	0	0	0	0	0	0	0	0	0	0	0	0	0
AT1G67280.1;AT1G67280.2	AT1G67280.1;AT1G67280.2	AT1G67280.1 | Symbols: | Glyoxalase/Bleomycin resistance protein/Dioxygenase superfamily protein | chr1:25188563-25190547 REVERSE LENGTH=350;AT1G67280.2 | Symbols: | Glyoxalase/Bleomycin resistance protein/Dioxygenase superfamily protein | chr1:25188563-	6	4	18.6	16.6	39.167	0	21.59	22	0	10805000	0	8830800	0	7625000	0	0	0	10236000	0	0	0	0	0	0	0	0	0	0	9677000	8545100	9759100	0	0	0	14306000	10123000	11757000	7642000	0	0	0	0	0	0	0	0	0
AT1G67700.3;AT1G67700.1;AT1G67700.2	AT1G67700.3;AT1G67700.1;AT1G67700.2	AT1G67700.3 | Symbols: | unknown protein;FUNCTIONS IN: molecular_function unknown;INVOLVED IN: biological_process unknown;EXPRESSED IN: 22 plant structures;EXPRESSED DURING: 13 growth stages. | chr1:25374295-25375716 FORWARD LENGTH=229;AT1G67700.1 | S	3	3	18.3	18.3	25.911	0	62.598	16	0	0	0	0	0	6200000	0	0	0	0	0	0	0	0	0	0	0	0	0	0	10465000	13905000	16121000	13064000	14290000	0	8805000	12893000	0	0	0	0	0	0	0	0	0	0	0
AT1G67730.1	AT1G67730.1	AT1G67730.1 | Symbols: YBR159, KCR1, ATKCR1 | beta-ketoacyl reductase 1 | chr1:25391676-25393365 FORWARD LENGTH=318	11	11	56.3	56.3	35.761	0	55.949	87	0	0	0	0	0	16810000	0	0	29935000	0	34190000	36635000	50079000	33632000	0	21439000	113430000	48797000	107340000	25728000	15404000	12089000	15478000	22509000	18728000	0	21411000	0	10081000	7896300	23730000	29850000	18609000	11007000	16559000	16683000	0	28410000	0
AT1G67770.1	AT1G67770.1	AT1G67770.1 | Symbols: TEL2 | terminal EAR1-like 2 | chr1:25408043-25410153 FORWARD LENGTH=527	1	1	3	3	60.374	1	-2	1	0	0	0	0	0	0	0	0	0	0	0	0	0	0	0	0	0	0	0	0	0	0	0	0	0	0	0	0	0	0	0	0	0	0	0	0	0	0	0
AT1G67780.1	AT1G67780.1	AT1G67780.1 | Symbols: | Zinc-finger domain of monoamine-oxidase A repressor R1 protein | chr1:25412816-25415530 FORWARD LENGTH=512	1	1	2.1	2.1	57.26	1	-2	0	0	0	0	0	0	0	0	0	0	0	0	0	0	0	0	0	0	0	0	0	0	0	0	0	0	0	0	0	0	0	0	0	0	0	0	0	0	0	0
AT1G67980.1	AT1G67980.1	AT1G67980.1 | Symbols: CCOAMT | caffeoyl-CoA 3-O-methyltransferase | chr1:25487724-25488934 FORWARD LENGTH=232	1	1	6.9	6.9	26.114	1	-2	0	0	0	0	0	0	0	0	0	0	0	0	0	0	0	0	0	0	0	0	0	0	0	0	0	0	0	0	0	0	0	0	0	0	0	0	0	0	0	0
AT1G68010.1;AT1G68010.2	AT1G68010.1;AT1G68010.2	AT1G68010.1 | Symbols: HPR, ATHPR1 | hydroxypyruvate reductase | chr1:25493418-25495720 FORWARD LENGTH=386;AT1G68010.2 | Symbols: HPR | hydroxypyruvate reductase | chr1:25493418-25495720 FORWARD LENGTH=387	16	16	52.3	52.3	42.247	0	115.91	142	54558000	179000000	112650000	153430000	133270000	87535000	101400000	348680000	103360000	147390000	9376200	0	0	0	0	0	0	0	0	0	100740000	109420000	101460000	65272000	161020000	55980000	90345000	72073000	107810000	104570000	0	18148000	0	31039000	33377000	0	0	0	0
AT1G68560.1	AT1G68560.1	AT1G68560.1 | Symbols: ATXYL1, XYL1, TRG1 | alpha-xylosidase 1 | chr1:25734435-25737897 REVERSE LENGTH=915	4	4	5.5	5.5	102.4	0	14.431	32	8725000	0	0	11705000	11302000	7704800	8553900	0	6858500	7534200	0	0	0	0	0	0	0	0	0	0	7840300	11465000	11785000	0	9919600	0	8093700	12753000	8937400	11402000	0	11793000	0	0	0	12979000	0	0	0
AT1G68590.2;AT1G68590.1	AT1G68590.2;AT1G68590.1	AT1G68590.2 | Symbols: | Ribosomal protein PSRP-3/Ycf65 | chr1:25757593-25758169 REVERSE LENGTH=163;AT1G68590.1 | Symbols: | Ribosomal protein PSRP-3/Ycf65 | chr1:25757593-25758169 REVERSE LENGTH=166	1	1	15.3	15.3	18.146	0	6.0942	2	0	0	0	0	0	0	0	0	0	0	0	0	0	0	0	0	0	0	0	0	0	0	0	0	3713800	0	0	0	0	0	0	0	0	0	0	0	0	0	0
AT1G68830.1	AT1G68830.1	AT1G68830.1 | Symbols: STN7 | STT7 homolog STN7 | chr1:25872654-25875473 REVERSE LENGTH=562	2	2	3.7	3.7	63.251	0	3.3676	2	0	0	0	0	0	0	0	0	0	0	0	0	0	0	0	0	0	0	0	0	0	0	0	0	0	0	0	0	0	2128800	0	0	0	0	0	0	0	0	0
AT1G69080.2;AT1G69080.1	AT1G69080.2;AT1G69080.1	AT1G69080.2 | Symbols: | Adenine nucleotide alpha hydrolases-like superfamily protein | chr1:25972132-25973243 REVERSE LENGTH=209;AT1G69080.1 | Symbols: | Adenine nucleotide alpha hydrolases-like superfamily protein | chr1:25972132-25973243 REVERSE LENGT	1	1	5.7	5.7	23.368	0.0026189	2.174	0	0	0	0	0	0	0	0	0	0	0	0	0	0	0	0	0	0	0	0	0	0	0	0	0	0	0	0	0	0	0	0	0	0	0	0	0	0	0	0
AT1G69250.2;AT1G69250.1	AT1G69250.2;AT1G69250.1	AT1G69250.2 | Symbols: | Nuclear transport factor 2 (NTF2) family protein with RNA binding (RRM-RBD-RNP motifs) domain | chr1:26033163-26035007 FORWARD LENGTH=389;AT1G69250.1 | Symbols: | Nuclear transport factor 2 (NTF2) family protein with RNA binding	1	1	4.6	4.6	42.913	0	55.857	19	0	0	0	0	0	0	11974000	0	0	0	0	0	0	0	0	0	17274000	0	0	5144900	5638900	4254200	7132100	0	0	0	4700900	0	0	0	0	0	0	0	0	0	0	0	0
AT1G69530.5;AT1G69530.2;AT1G69530.1;AT1G69530.4;AT1G69530.3	AT1G69530.5;AT1G69530.2;AT1G69530.1;AT1G69530.4;AT1G69530.3	AT1G69530.5 | Symbols: EXPA1 | expansin A1 | chr1:26142034-26143200 FORWARD LENGTH=245;AT1G69530.2 | Symbols: ATEXPA1, EXP1, AT-EXP1, ATEXP1, ATHEXP ALPHA 1.2, EXPA1 | expansin A1 | chr1:26142034-26143051 FORWARD LENGTH=250;AT1G69530.1 | Symbols: ATEXPA1,	1	1	4.1	4.1	26.21	0.0026019	2.1316	4	0	0	0	0	0	0	0	0	0	0	0	0	0	0	0	0	0	0	0	0	0	0	0	0	0	0	0	0	1508000	0	0	0	0	0	0	0	0	0	0
AT1G69570.1	AT1G69570.1	AT1G69570.1 | Symbols: | Dof-type zinc finger DNA-binding family protein | chr1:26161771-26163230 REVERSE LENGTH=399	1	1	3.5	3.5	44.006	0.0014151	2.7383	0	0	0	0	0	0	0	0	0	0	0	0	0	0	0	0	0	0	0	0	0	0	0	0	0	0	0	0	0	0	0	0	0	0	0	0	0	0	0	0
AT1G69620.1	AT1G69620.1	AT1G69620.1 | Symbols: RPL34 | ribosomal protein L34 | chr1:26189900-26191081 FORWARD LENGTH=119	8	2	47.1	21.8	13.65	0	44.795	128	10474000	58169000	35922000	41545000	54699000	65366000	25489000	2711600	30303000	20541000	65851000	83431000	31832000	108500000	376580000	105090000	3769400	58639000	8459700	101930000	84573000	78114000	94014000	42994000	61793000	5093200	73542000	29513000	74789000	62240000	11173000	0	13556000	23810000	0	0	0	0	0
AT1G69740.2;AT1G69740.1	AT1G69740.2;AT1G69740.1	AT1G69740.2 | Symbols: HEMB1 | Aldolase superfamily protein | chr1:26232197-26234713 FORWARD LENGTH=430;AT1G69740.1 | Symbols: HEMB1 | Aldolase superfamily protein | chr1:26232197-26234713 FORWARD LENGTH=430	11	11	29.1	29.1	46.69	0	136.6	122	50188000	67973000	56798000	52787000	56591000	48577000	47665000	33486000	37878000	60651000	0	0	0	0	0	0	0	0	0	0	40521000	62975000	50870000	43507000	46296000	37960000	51410000	44806000	48150000	44074000	0	0	0	0	0	0	0	0	0
AT1G69800.1;AT1G69800.2	AT1G69800.1;AT1G69800.2	AT1G69800.1 | Symbols: | Cystathionine beta-synthase (CBS) protein | chr1:26274416-26276105 REVERSE LENGTH=447;AT1G69800.2 | Symbols: | Cystathionine beta-synthase (CBS) protein | chr1:26274416-26276325 REVERSE LENGTH=476	4	4	16.1	16.1	47.817	0	11.856	7	0	0	0	0	0	0	0	0	0	0	0	0	0	0	0	0	0	0	0	0	0	0	8736200	0	0	0	0	0	0	0	0	0	0	0	0	0	0	0	0
AT1G69840.7;AT1G69840.6;AT1G69840.5;AT1G69840.4;AT1G69840.3;AT1G69840.2;AT1G69840.1;AT3G01290.1;AT5G62740.1	AT1G69840.7;AT1G69840.6;AT1G69840.5;AT1G69840.4;AT1G69840.3;AT1G69840.2;AT1G69840.1	AT1G69840.7 | Symbols: | SPFH/Band 7/PHB domain-containing membrane-associated protein family | chr1:26293932-26295150 REVERSE LENGTH=286;AT1G69840.6 | Symbols: | SPFH/Band 7/PHB domain-containing membrane-associated protein family | chr1:26293932-262951	3	3	11.9	11.9	31.405	0	4.958	5	0	0	0	0	0	0	0	0	0	0	0	5459300	0	0	0	0	0	0	0	0	0	0	0	0	0	0	0	0	0	0	0	0	0	0	0	0	0	0	0
AT1G70310.1	AT1G70310.1	AT1G70310.1 | Symbols: SPDS2 | spermidine synthase 2 | chr1:26485497-26487352 REVERSE LENGTH=340	6	2	21.5	11.5	37.14	0	5.0368	3	0	0	0	0	0	0	0	0	0	4669900	0	0	0	0	0	0	0	0	0	0	0	0	0	0	0	0	0	0	0	0	0	0	0	0	0	0	0	0	0
AT1G70320.1;AT1G55860.2;AT1G55860.1	AT1G70320.1;AT1G55860.2;AT1G55860.1	AT1G70320.1 | Symbols: UPL2 | ubiquitin-protein ligase 2 | chr1:26488745-26501281 REVERSE LENGTH=3658;AT1G55860.2 | Symbols: UPL1 | ubiquitin-protein ligase 1 | chr1:20879900-20892910 REVERSE LENGTH=3681;AT1G55860.1 | Symbols: UPL1 | ubiquitin-protein liga	2	2	0.5	0.5	403.61	0.002693	2.3793	2	0	0	0	0	0	0	0	0	0	0	0	0	0	0	0	0	0	0	0	0	0	0	0	0	0	0	0	0	0	0	0	0	1508800	0	0	0	0	0	0
AT1G70410.3;AT1G70410.1;AT1G70410.2;AT1G23730.1	AT1G70410.3;AT1G70410.1;AT1G70410.2	AT1G70410.3 | Symbols: ATBCA4, BCA4 | beta carbonic anhydrase 4 | chr1:26534167-26536505 REVERSE LENGTH=258;AT1G70410.1 | Symbols: ATBCA4, BCA4, CA4 | beta carbonic anhydrase 4 | chr1:26534167-26536505 REVERSE LENGTH=258;AT1G70410.2 | Symbols: ATBCA4, BCA4	10	10	39.9	39.9	28.412	0	51.124	40	21043000	27837000	24448000	22301000	25082000	20522000	0	0	25513000	23522000	0	0	0	0	0	0	0	0	0	0	29820000	28085000	28742000	18524000	0	0	29665000	21060000	24379000	21596000	0	0	0	0	0	0	0	0	0
AT1G70560.1	AT1G70560.1	AT1G70560.1 | Symbols: WEI8, TAA1, SAV3 | tryptophan aminotransferase of Arabidopsis 1 | chr1:26604894-26607319 FORWARD LENGTH=391	1	1	3.8	3.8	44.801	1	-2	0	0	0	0	0	0	0	0	0	0	0	0	0	0	0	0	0	0	0	0	0	0	0	0	0	0	0	0	0	0	0	0	0	0	0	0	0	0	0	0
AT1G70570.1;AT1G70570.2	AT1G70570.1;AT1G70570.2	AT1G70570.1 | Symbols: | anthranilate phosphoribosyltransferase, putative | chr1:26608719-26612062 FORWARD LENGTH=595;AT1G70570.2 | Symbols: | anthranilate phosphoribosyltransferase, putative | chr1:26608719-26612062 FORWARD LENGTH=632	1	1	2.5	2.5	65.224	0	3.5755	4	0	0	0	0	0	0	0	0	0	0	0	0	0	0	0	0	0	0	0	0	0	0	0	0	0	0	0	0	0	5069900	0	0	0	0	0	0	0	0	0
AT1G70580.4;AT1G70580.3;AT1G70580.2;AT1G70580.1	AT1G70580.4;AT1G70580.3;AT1G70580.2;AT1G70580.1	AT1G70580.4 | Symbols: AOAT2, GGT2 | alanine-2-oxoglutarate aminotransferase 2 | chr1:26613222-26615845 FORWARD LENGTH=481;AT1G70580.3 | Symbols: AOAT2, GGT2 | alanine-2-oxoglutarate aminotransferase 2 | chr1:26613222-26615845 FORWARD LENGTH=481;AT1G70580.	19	3	34.5	6.9	53.444	0	8.9042	18	0	17722000	0	19231000	18807000	0	0	0	0	21446000	0	0	0	0	0	0	0	0	0	0	13557000	0	0	0	0	0	0	0	18584000	14814000	0	0	0	0	0	0	0	0	0
AT1G70600.1	AT1G70600.1	AT1G70600.1 | Symbols: | Ribosomal protein L18e/L15 superfamily protein | chr1:26621168-26621608 REVERSE LENGTH=146	10	2	56.2	15.1	16.455	0	41.174	209	52613000	138070000	93754000	60780000	83705000	81099000	109960000	89004000	83909000	60224000	165680000	264890000	154340000	197650000	171990000	202440000	204470000	142770000	181210000	172420000	158500000	147990000	142670000	139490000	168170000	103470000	138860000	118860000	144030000	124790000	22169000	29252000	22467000	91415000	42014000	40057000	31929000	23801000	32637000
AT1G70730.1;AT1G70730.3;AT1G70730.2	AT1G70730.1;AT1G70730.3;AT1G70730.2	AT1G70730.1 | Symbols: PGM2 | Phosphoglucomutase/phosphomannomutase family protein | chr1:26669020-26672726 REVERSE LENGTH=585;AT1G70730.3 | Symbols: PGM2 | Phosphoglucomutase/phosphomannomutase family protein | chr1:26669020-26673166 REVERSE LENGTH=662;AT	17	10	33.3	22.2	63.481	0	82.394	174	53456000	67677000	71461000	80145000	77900000	55247000	50639000	64493000	39401000	91441000	0	0	0	0	0	0	0	0	0	0	63668000	65711000	60273000	43891000	72242000	125090000	61137000	59849000	67805000	76205000	76136000	73880000	80674000	48513000	78532000	64852000	0	60717000	49168000
AT1G70770.2;AT1G70770.1;AT1G23170.2;AT1G23170.1;AT3G11880.1	AT1G70770.2;AT1G70770.1	AT1G70770.2 | Symbols: | Protein of unknown function DUF2359, transmembrane | chr1:26688622-26691185 REVERSE LENGTH=610;AT1G70770.1 | Symbols: | Protein of unknown function DUF2359, transmembrane | chr1:26688622-26691185 REVERSE LENGTH=610	16	16	28	28	66.864	0	69.931	156	16959000	4730400	0	17900000	17748000	38634000	25683000	64769000	38902000	16105000	122880000	107720000	158390000	167000000	86689000	102060000	183790000	91164000	120400000	129930000	30436000	29926000	51141000	76607000	31944000	137990000	39543000	75989000	24056000	34578000	50936000	49345000	47112000	33490000	47104000	40602000	128940000	116630000	102500000
AT1G70810.1	AT1G70810.1	AT1G70810.1 | Symbols: | Calcium-dependent lipid-binding (CaLB domain) family protein | chr1:26704207-26705091 FORWARD LENGTH=165	2	2	12.1	12.1	18.657	0	8.0144	9	0	0	0	0	0	0	0	0	0	0	0	12521000	4727800	3872600	0	0	0	0	0	0	0	0	0	0	0	0	0	0	0	0	0	0	6125800	13806000	5945500	4164500	0	6179400	0
AT1G70830.4;AT1G70830.1;AT1G70830.5;AT1G70830.3;AT1G70830.2	AT1G70830.4;AT1G70830.1;AT1G70830.5;AT1G70830.3;AT1G70830.2	AT1G70830.4 | Symbols: MLP28 | MLP-like protein 28 | chr1:26710203-26711250 REVERSE LENGTH=288;AT1G70830.1 | Symbols: MLP28 | MLP-like protein 28 | chr1:26710203-26711395 REVERSE LENGTH=335;AT1G70830.5 | Symbols: MLP28 | MLP-like protein 28 | chr1:26710203	5	5	21.5	21.5	32.277	0	17.86	67	40321000	30072000	35449000	46032000	45792000	43596000	55152000	17997000	40793000	63194000	0	0	0	0	0	0	0	0	0	0	44130000	36412000	27951000	23952000	38278000	20592000	35791000	42323000	49969000	40024000	0	0	0	0	0	0	0	0	0
AT1G70840.1;AT1G70850.2	AT1G70840.1	AT1G70840.1 | Symbols: MLP31 | MLP-like protein 31 | chr1:26713170-26714014 REVERSE LENGTH=171	5	3	31	22.8	19.138	0	13.62	33	0	0	0	0	0	0	0	0	0	0	0	6798500	0	0	0	0	0	0	0	0	0	0	0	0	0	0	0	0	0	0	58632000	52142000	65545000	46441000	56928000	58072000	44488000	90835000	50043000
AT1G71390.1	AT1G71390.1	AT1G71390.1 | Symbols: AtRLP11, RLP11 | receptor like protein 11 | chr1:26906453-26908807 FORWARD LENGTH=784	1	1	1.9	1.9	88.73	1	-2	0	0	0	0	0	0	0	0	0	0	0	0	0	0	0	0	0	0	0	0	0	0	0	0	0	0	0	0	0	0	0	0	0	0	0	0	0	0	0	0
AT1G71500.1	AT1G71500.1	AT1G71500.1 | Symbols: | Rieske (2Fe-2S) domain-containing protein | chr1:26936084-26937331 FORWARD LENGTH=287	5	5	22	22	31.727	0	44.597	23	0	0	0	0	0	0	0	0	0	0	0	0	0	0	0	0	0	0	0	0	38503000	41455000	37859000	23768000	38394000	0	27845000	24159000	37054000	32163000	0	0	0	0	0	0	0	0	0
AT1G71695.1	AT1G71695.1	AT1G71695.1 | Symbols: | Peroxidase superfamily protein | chr1:26964359-26966557 FORWARD LENGTH=358	8	8	28.5	28.5	39.559	0	121.84	183	31258000	35106000	30143000	32712000	39901000	30916000	37644000	26337000	34868000	40230000	58508000	72424000	74591000	59712000	40899000	60477000	59112000	63730000	52704000	60541000	47584000	42012000	47329000	62447000	46916000	30972000	67684000	64810000	64016000	47220000	134250000	183290000	171300000	153550000	177130000	193080000	127830000	136590000	79800000
AT1G71820.1;AT1G71820.2	AT1G71820.1;AT1G71820.2	AT1G71820.1 | Symbols: SEC6 | SEC6 | chr1:27010022-27016745 FORWARD LENGTH=752;AT1G71820.2 | Symbols: SEC6 | SEC6 | chr1:27010022-27016745 FORWARD LENGTH=774	3	3	3.9	3.9	85.673	0	5.062	10	0	5454500	0	7683100	8020300	9564300	8799000	0	8626400	0	0	0	0	0	0	0	0	0	0	7356700	0	0	0	0	0	0	0	0	0	0	0	0	0	0	0	0	0	0	0
AT1G72100.1	AT1G72100.1	AT1G72100.1 | Symbols: | late embryogenesis abundant domain-containing protein / LEA domain-containing protein | chr1:27127250-27128811 FORWARD LENGTH=480	2	2	6.5	6.5	52.703	0	6.3085	3	0	0	0	0	0	0	0	0	0	0	0	0	0	0	0	0	0	9461600	0	0	0	0	0	0	0	0	0	0	0	0	0	0	0	0	0	0	0	0	0
AT1G72150.1	AT1G72150.1	AT1G72150.1 | Symbols: PATL1 | PATELLIN 1 | chr1:27148558-27150652 FORWARD LENGTH=573	10	7	22.5	16.4	64.046	0	32.421	39	0	13829000	17676000	21135000	14926000	0	0	0	0	16424000	0	0	0	0	0	0	0	0	0	0	29287000	41821000	34712000	21166000	37846000	23313000	36094000	23398000	36691000	41698000	0	0	0	0	0	0	0	0	0
AT1G72170.1	AT1G72170.1	AT1G72170.1 | Symbols: | Domain of unknown function (DUF543) | chr1:27156403-27157516 FORWARD LENGTH=102	1	1	15.7	15.7	10.752	0	4.7186	2	0	0	0	0	0	0	0	0	0	0	0	0	0	0	0	0	0	0	0	0	0	0	0	0	1404300	0	0	0	0	0	0	0	0	0	0	0	0	0	0
AT1G72370.2;AT1G72370.1	AT1G72370.2;AT1G72370.1	AT1G72370.2 | Symbols: P40, AP40, RP40, RPSAA | 40s ribosomal protein SA | chr1:27243148-27244842 REVERSE LENGTH=294;AT1G72370.1 | Symbols: P40, AP40, RP40, RPSAA | 40s ribosomal protein SA | chr1:27243148-27244842 REVERSE LENGTH=298	14	11	39.8	39.8	31.981	0	204.46	427	319249984	434760000	327140000	349220000	390140000	365300000	340820000	96272000	319630016	345590016	665440000	651820032	679169984	728470016	783640000	618129984	367649984	425920000	351910016	763950016	525400000	522600000	500720000	372380000	512350016	188560000	545560000	410769984	567070016	472780000	225600000	226480000	298710016	254590000	249990000	207840000	95154000	122340000	84585000
AT1G72460.1	AT1G72460.1	AT1G72460.1 | Symbols: | Leucine-rich repeat protein kinase family protein | chr1:27279510-27281533 FORWARD LENGTH=644	2	2	5.4	5.4	70.792	0.0047251	2.0643	7	0	0	0	0	0	0	0	0	0	0	0	145250000	0	0	0	0	0	0	0	0	0	0	0	0	0	0	0	0	0	0	0	0	0	0	0	0	0	0	0
AT1G72550.2;AT1G72550.1	AT1G72550.2;AT1G72550.1	AT1G72550.2 | Symbols: | tRNA synthetase beta subunit family protein | chr1:27319999-27323908 REVERSE LENGTH=584;AT1G72550.1 | Symbols: | tRNA synthetase beta subunit family protein | chr1:27319947-27323908 REVERSE LENGTH=598	1	1	1.9	1.9	65.959	0	3.2158	15	0	0	0	0	0	0	0	0	0	0	0	0	0	0	0	0	0	0	0	0	0	0	0	0	0	0	0	0	0	5976600	0	0	0	0	0	0	0	0	0
AT1G72680.1	AT1G72680.1	AT1G72680.1 | Symbols: ATCAD1, CAD1 | cinnamyl-alcohol dehydrogenase | chr1:27359346-27360876 REVERSE LENGTH=355	6	6	25.1	25.1	38.671	0	31.223	15	0	0	0	0	0	0	0	0	0	0	0	0	0	0	0	0	0	0	0	0	0	0	0	0	0	0	0	0	0	0	0	21274000	22960000	19558000	23985000	24310000	0	33252000	0
AT1G72750.1	AT1G72750.1	AT1G72750.1 | Symbols: ATTIM23-2, TIM23-2 | translocase inner membrane subunit 23-2 | chr1:27383577-27384143 FORWARD LENGTH=188	1	1	7.4	7.4	19.878	0	5.2534	2	0	0	0	0	0	0	0	0	0	0	0	0	0	0	0	0	0	0	0	0	0	0	0	0	0	0	0	0	0	0	0	0	0	0	0	0	0	0	0
AT1G73060.1	AT1G73060.1	AT1G73060.1 | Symbols: LPA3 | Low PSII Accumulation 3 | chr1:27479027-27481258 FORWARD LENGTH=358	3	3	14	14	40.029	0	102.98	12	0	0	0	0	0	0	0	0	0	0	0	0	0	0	0	0	0	0	0	0	0	0	0	0	9684500	68347000	18115000	29586000	0	0	0	0	0	0	0	0	0	0	0
AT1G73180.2;AT1G73180.1	AT1G73180.2;AT1G73180.1	AT1G73180.2 | Symbols: | Eukaryotic translation initiation factor eIF2A family protein | chr1:27518335-27521014 FORWARD LENGTH=484;AT1G73180.1 | Symbols: | Eukaryotic translation initiation factor eIF2A family protein | chr1:27518335-27521432 FORWARD LEN	1	1	2.7	2.7	53.578	0.0013953	2.6259	4	0	0	0	0	0	0	0	0	0	0	0	0	0	0	0	0	0	0	0	0	0	0	0	0	0	0	0	0	475260	0	0	0	0	0	0	0	0	0	0
AT1G73190.1	AT1G73190.1	AT1G73190.1 | Symbols: ALPHA-TIP, TIP3;1 | Aquaporin-like superfamily protein | chr1:27522155-27523171 FORWARD LENGTH=268	6	2	23.5	13.1	28.308	0	87.454	76	0	0	0	0	0	0	0	0	0	0	63603000	0	0	48373000	0	45307000	88702000	176650000	66761000	30925000	0	0	18488000	0	0	0	0	23324000	0	0	179320000	236170000	106930000	96909000	151890000	127710000	0	125670000	177140000
AT1G73200.1	AT1G73200.1	AT1G73200.1 | Symbols: | Putative integral membrane protein conserved region (DUF2404) | chr1:27523454-27526573 REVERSE LENGTH=779	1	1	1.3	1.3	87.05	1	-2	0	0	0	0	0	0	0	0	0	0	0	0	0	0	0	0	0	0	0	0	0	0	0	0	0	0	0	0	0	0	0	0	0	0	0	0	0	0	0	0
AT1G73230.1	AT1G73230.1	AT1G73230.1 | Symbols: | Nascent polypeptide-associated complex NAC | chr1:27540506-27541364 REVERSE LENGTH=165	6	5	46.1	41.8	18.004	0	185.38	34	0	0	22768000	0	0	0	0	0	0	0	12594000	0	0	7965900	0	9447900	0	0	59078000	19370000	11875000	15579000	27593000	36189000	0	39621000	21118000	24335000	13635000	19897000	0	0	0	0	0	0	0	0	0
AT1G73350.1;AT1G73350.2	AT1G73350.1;AT1G73350.2	AT1G73350.1 | Symbols: | unknown protein;FUNCTIONS IN: molecular_function unknown;INVOLVED IN: biological_process unknown;LOCATED IN: nucleus;EXPRESSED IN: 25 plant structures;EXPRESSED DURING: 15 growth stages;Has 46 Blast hits to 46 proteins in 19	1	1	3.4	3.4	22.953	1	-2	3	0	0	0	0	0	0	0	0	0	0	0	0	0	0	0	0	0	0	0	0	0	0	0	0	0	0	0	0	0	0	0	0	0	0	0	10622000	0	0	0
AT1G73930.2;AT1G73930.1	AT1G73930.2;AT1G73930.1	AT1G73930.2 | Symbols: | unknown protein;CONTAINS InterPro DOMAIN/s: Protein of unknown function DUF1630 (InterPro:IPR012860);Has 35333 Blast hits to 34131 proteins in 2444 species: Archae - 798;Bacteria - 22429;Metazoa - 974;Fungi - 991;Plants - 53	1	1	2.1	2.1	70.385	0	3.9382	0	0	0	0	0	0	0	0	0	0	0	0	0	0	0	0	0	0	0	0	0	0	0	0	0	0	0	0	0	0	0	0	0	0	0	0	0	0	0	0
AT1G73965.1	AT1G73965.1	AT1G73965.1 | Symbols: CLE13 | CLAVATA3/ESR-RELATED 13 | chr1:27815822-27816145 FORWARD LENGTH=107	1	1	16.8	16.8	11.952	1	-2	0	0	0	0	0	0	0	0	0	0	0	0	0	0	0	0	0	0	0	0	0	0	0	0	0	0	0	0	0	0	0	0	0	0	0	0	0	0	0	0
AT1G74020.1;AT1G74010.1	AT1G74020.1	AT1G74020.1 | Symbols: SS2 | strictosidine synthase 2 | chr1:27835289-27837277 REVERSE LENGTH=335	3	3	17	17	35.293	0	8.5541	3	0	0	0	0	0	0	0	0	0	0	0	0	0	0	0	0	0	0	0	0	0	0	0	0	0	0	0	0	0	1411600	0	0	0	0	0	0	0	0	0
AT1G74030.1	AT1G74030.1	AT1G74030.1 | Symbols: ENO1 | enolase 1 | chr1:27839465-27841901 REVERSE LENGTH=477	13	13	31.2	31.2	51.474	0	110.98	120	52105000	41495000	60959000	42090000	42505000	32947000	54260000	48526000	28886000	42279000	0	0	0	0	0	0	0	0	0	0	34230000	40108000	28998000	38586000	33688000	24604000	30746000	26832000	33932000	34224000	68597000	63114000	50972000	82419000	63221000	65925000	252540000	124950000	73924000
AT1G74040.1	AT1G74040.1	AT1G74040.1 | Symbols: IMS1, MAML-3, IPMS2 | 2-isopropylmalate synthase 1 | chr1:27842258-27845566 FORWARD LENGTH=631	4	1	14.6	3.5	68.135	0	3.6909	4	0	0	0	0	0	0	0	0	0	0	0	0	0	0	0	0	0	0	0	0	0	0	0	0	0	0	0	0	0	0	0	0	0	0	0	0	0	0	0
AT1G74060.1;AT1G74050.1	AT1G74060.1;AT1G74050.1	AT1G74060.1 | Symbols: | Ribosomal protein L6 family protein | chr1:27850033-27851299 REVERSE LENGTH=233;AT1G74050.1 | Symbols: | Ribosomal protein L6 family protein | chr1:27847256-27848680 REVERSE LENGTH=233	13	8	43.8	24.9	26.008	0	64.242	221	72430000	100570000	103370000	73871000	107790000	77529000	57345000	38706000	66947000	61123000	228410000	187290000	171400000	251620000	151200000	196880000	187160000	144470000	61106000	205520000	139000000	157780000	174840000	134020000	167600000	76665000	121580000	138920000	155300000	119620000	58775000	59874000	63631000	96510000	58215000	62602000	30935000	26313000	28660000
AT1G74070.1	AT1G74070.1	AT1G74070.1 | Symbols: | Cyclophilin-like peptidyl-prolyl cis-trans isomerase family protein | chr1:27851749-27852861 REVERSE LENGTH=317	1	1	4.4	4.4	34.374	0	3.2907	1	0	0	0	0	0	0	0	0	0	0	0	0	0	0	0	0	0	0	0	0	0	0	0	0	0	0	0	0	0	0	0	0	0	0	0	0	0	0	8339300
AT1G74100.1	AT1G74100.1	AT1G74100.1 | Symbols: SOT16, ATSOT16, CORI-7, ATST5A | sulfotransferase 16 | chr1:27864489-27865505 REVERSE LENGTH=338	8	8	20.7	20.7	39.219	0	21.366	49	15056000	29573000	21790000	23391000	25234000	20837000	15458000	4590400	13438000	22378000	0	0	0	0	0	0	0	0	0	0	14758000	26767000	21905000	0	18220000	0	17923000	13465000	23304000	17671000	0	0	0	0	0	0	0	0	0
AT1G74120.1	AT1G74120.1	AT1G74120.1 | Symbols: | Mitochondrial transcription termination factor family protein | chr1:27871923-27873260 REVERSE LENGTH=445	1	1	3.4	3.4	51.031	1	-2	0	0	0	0	0	0	0	0	0	0	0	0	0	0	0	0	0	0	0	0	0	0	0	0	0	0	0	0	0	0	0	0	0	0	0	0	0	0	0	0
AT1G74230.1	AT1G74230.1	AT1G74230.1 | Symbols: GR-RBP5 | glycine-rich RNA-binding protein 5 | chr1:27915346-27916857 FORWARD LENGTH=289	1	1	7.3	7.3	28.728	0	9.8873	2	0	0	0	0	0	0	0	0	0	0	0	0	0	0	0	0	0	0	0	0	0	0	0	0	0	0	0	0	0	0	0	9626300	0	0	0	0	0	0	0
AT1G74260.1	AT1G74260.1	AT1G74260.1 | Symbols: PUR4 | purine biosynthesis 4 | chr1:27923005-27927764 REVERSE LENGTH=1407	2	2	2.1	2.1	153.95	0	11.217	6	0	0	0	0	0	0	0	0	0	4832000	0	0	0	0	0	0	0	0	0	0	0	0	0	0	0	0	0	0	0	0	0	0	0	0	0	0	0	0	0
AT1G74310.1;AT4G14670.1	AT1G74310.1	AT1G74310.1 | Symbols: ATHSP101, HSP101, HOT1 | heat shock protein 101 | chr1:27936715-27939862 REVERSE LENGTH=911	5	4	8.6	7.1	101.29	0	9.1123	12	0	0	0	0	0	0	0	0	0	0	0	0	11778000	0	19466000	14751000	0	0	0	0	0	0	0	0	0	0	0	0	0	0	0	12577000	0	0	0	0	0	0	0
AT1G74470.1	AT1G74470.1	AT1G74470.1 | Symbols: | Pyridine nucleotide-disulphide oxidoreductase family protein | chr1:27991248-27992845 FORWARD LENGTH=467	22	22	43.3	43.3	51.837	0	197.26	245	15404000	9378900	29074000	40367000	10551000	62077000	34107000	22029000	85975000	36096000	0	0	0	0	0	0	0	0	0	0	230840000	244920000	269140000	248010000	228350000	290020000	272390016	272249984	349150016	339380000	0	0	0	0	0	0	0	0	0
AT1G74560.1;AT1G74560.2;AT1G74560.3;AT1G18800.1	AT1G74560.1;AT1G74560.2;AT1G74560.3;AT1G18800.1	AT1G74560.1 | Symbols: NRP1 | NAP1-related protein 1 | chr1:28017815-28019900 REVERSE LENGTH=256;AT1G74560.2 | Symbols: NRP1 | NAP1-related protein 1 | chr1:28017815-28019900 REVERSE LENGTH=257;AT1G74560.3 | Symbols: NRP1 | NAP1-related protein 1 | chr1:28	2	2	14.8	14.8	29.416	0.0018323	2.5328	3	0	0	0	0	0	0	0	0	0	0	0	0	0	0	0	0	0	0	0	0	0	0	0	0	0	0	0	0	0	0	0	0	0	0	0	0	0	0	0
AT1G74730.1	AT1G74730.1	AT1G74730.1 | Symbols: | Protein of unknown function (DUF1118) | chr1:28078995-28079831 FORWARD LENGTH=198	1	1	6.6	6.6	20.735	0	4.3227	3	0	0	0	0	0	0	0	0	0	0	0	0	0	0	0	0	0	0	0	0	0	0	0	0	0	0	0	0	2663300	0	0	0	0	0	0	0	0	0	0
AT1G74790.1	AT1G74790.1	AT1G74790.1 | Symbols: | catalytics | chr1:28098912-28101673 FORWARD LENGTH=695	1	1	2	2	75.224	0.0059473	2.0097	2	0	0	0	0	0	0	0	0	0	0	0	0	0	0	0	0	0	0	0	0	0	0	0	0	0	0	0	0	0	4930400	0	0	0	0	0	0	0	0	0
AT1G74910.3;AT1G74910.2;AT1G74910.1;AT2G04650.1	AT1G74910.3;AT1G74910.2;AT1G74910.1	AT1G74910.3 | Symbols: | ADP-glucose pyrophosphorylase family protein | chr1:28135852-28138456 REVERSE LENGTH=387;AT1G74910.2 | Symbols: | ADP-glucose pyrophosphorylase family protein | chr1:28135770-28138456 REVERSE LENGTH=415;AT1G74910.1 | Symbols: |	5	5	15	15	42.896	0	17.634	36	17374000	21330000	22562000	22057000	21891000	14310000	15941000	0	14453000	24224000	0	0	0	0	0	0	0	0	0	0	19273000	18037000	18588000	12470000	18109000	18739000	13717000	13730000	17224000	17508000	0	0	0	0	0	0	0	0	0
AT1G74920.2;AT1G74920.1	AT1G74920.2;AT1G74920.1	AT1G74920.2 | Symbols: ALDH10A8 | aldehyde dehydrogenase 10A8 | chr1:28139175-28142573 REVERSE LENGTH=496;AT1G74920.1 | Symbols: ALDH10A8 | aldehyde dehydrogenase 10A8 | chr1:28139175-28142573 REVERSE LENGTH=501	7	7	16.5	16.5	53.977	0	32.803	32	0	5817800	15712000	14389000	0	6962300	0	28329000	0	17903000	0	0	0	0	0	0	0	0	0	0	0	8247200	0	0	7725600	0	12436000	12439000	8786200	10255000	0	0	0	0	8595300	0	0	0	0
AT1G74960.3;AT1G74960.2;AT1G74960.1	AT1G74960.3;AT1G74960.2;AT1G74960.1	AT1G74960.3 | Symbols: FAB1 | fatty acid biosynthesis 1 | chr1:28152564-28155948 REVERSE LENGTH=541;AT1G74960.2 | Symbols: FAB1, KAS2 | fatty acid biosynthesis 1 | chr1:28152564-28155948 REVERSE LENGTH=541;AT1G74960.1 | Symbols: FAB1, KAS2, ATKAS2 | fatty	4	4	11.6	11.6	57.599	0	12.815	34	0	7758800	0	0	0	0	0	0	0	0	12124000	0	25035000	0	0	13246000	0	17098000	0	0	0	12698000	9361500	0	10124000	0	10826000	13333000	8766900	0	19341000	19319000	16691000	21209000	20039000	21816000	0	0	0
AT1G74970.1	AT1G74970.1	AT1G74970.1 | Symbols: RPS9, TWN3 | ribosomal protein S9 | chr1:28157761-28159202 REVERSE LENGTH=208	5	5	30.8	30.8	22.577	0	150.63	33	0	24311000	18954000	0	17615000	17372000	0	0	8962900	13948000	0	0	0	0	0	0	0	0	0	0	25963000	24156000	24586000	15883000	27041000	0	12648000	19826000	23894000	19281000	0	0	0	0	0	0	0	0	0
AT1G75180.2;AT1G75180.3;AT1G75180.1	AT1G75180.2;AT1G75180.3;AT1G75180.1	AT1G75180.2 | Symbols: | Erythronate-4-phosphate dehydrogenase family protein | chr1:28216772-28217911 REVERSE LENGTH=243;AT1G75180.3 | Symbols: | Erythronate-4-phosphate dehydrogenase family protein | chr1:28216150-28217911 REVERSE LENGTH=315;AT1G75180.	1	1	5.3	5.3	27.281	0	7.2182	9	0	0	0	0	0	0	0	0	0	0	0	0	0	0	0	0	0	0	0	0	0	0	0	0	0	0	3357500	0	0	0	0	0	0	0	0	0	0	0	0
AT1G75280.1;AT1G75290.1	AT1G75280.1;AT1G75290.1	AT1G75280.1 | Symbols: | NmrA-like negative transcriptional regulator family protein | chr1:28252030-28253355 FORWARD LENGTH=310;AT1G75290.1 | Symbols: | NAD(P)-binding Rossmann-fold superfamily protein | chr1:28253890-28255173 FORWARD LENGTH=318	1	1	4.8	4.8	33.736	0	3.0975	9	0	0	0	0	0	0	0	0	0	0	0	0	0	0	0	0	0	0	0	0	0	0	0	0	0	0	0	0	0	0	0	0	3358000	0	0	0	0	0	0
AT1G75330.1	AT1G75330.1	AT1G75330.1 | Symbols: OTC | ornithine carbamoyltransferase | chr1:28266457-28268383 REVERSE LENGTH=375	4	4	12.5	12.5	41.002	0	8.6557	14	0	6543100	0	6675500	0	6408100	0	0	0	9029800	0	0	0	0	0	0	0	0	0	0	6859800	0	0	0	9569800	0	5266600	6664000	5705200	0	0	0	0	0	0	0	0	0	0
AT1G75350.1	AT1G75350.1	AT1G75350.1 | Symbols: emb2184 | Ribosomal protein L31 | chr1:28272163-28272687 FORWARD LENGTH=144	1	1	12.5	12.5	16.033	0	11.621	7	0	0	0	0	0	0	0	0	0	0	0	0	0	0	0	0	0	0	0	0	0	0	0	0	0	0	0	0	4964100	0	0	0	0	0	0	0	0	0	0
AT1G75680.1	AT1G75680.1	AT1G75680.1 | Symbols: AtGH9B7, GH9B7 | glycosyl hydrolase 9B7 | chr1:28417215-28419231 REVERSE LENGTH=525	1	1	1.9	1.9	57.868	0	3.1052	4	0	0	0	0	0	0	0	0	0	0	0	0	0	0	0	0	0	0	0	0	0	0	0	0	0	0	0	0	0	1950400	0	0	0	0	0	0	0	0	0
AT1G75770.1	AT1G75770.1	AT1G75770.1 | Symbols: | unknown protein;Has 6 Blast hits to 5 proteins in 2 species: Archae - 0;Bacteria - 0;Metazoa - 0;Fungi - 0;Plants - 6;Viruses - 0;Other Eukaryotes - 0 (source: NCBI BLink). | chr1:28450022-28450971 FORWARD LENGTH=230	1	1	3.9	3.9	26.001	1	-2	0	0	0	0	0	0	0	0	0	0	0	0	0	0	0	0	0	0	0	0	0	0	0	0	0	0	0	0	0	0	0	0	0	0	0	0	0	0	0	0
AT1G75930.1	AT1G75930.1	AT1G75930.1 | Symbols: EXL6 | extracellular lipase 6 | chr1:28508109-28509708 FORWARD LENGTH=343	1	1	4.7	4.7	38.596	1	-2	0	0	0	0	0	0	0	0	0	0	0	0	0	0	0	0	0	0	0	0	0	0	0	0	0	0	0	0	0	0	0	0	0	0	0	0	0	0	0	0
AT1G76010.1	AT1G76010.1	AT1G76010.1 | Symbols: | Alba DNA/RNA-binding protein | chr1:28528505-28530488 REVERSE LENGTH=350	4	3	12	8.9	37.382	0	8.4447	11	0	0	0	11962000	12487000	0	0	8219800	0	17794000	0	0	0	0	0	0	7934600	0	0	0	0	0	0	0	0	0	0	0	0	0	0	0	0	0	0	0	0	0	0
AT1G76080.1	AT1G76080.1	AT1G76080.1 | Symbols: ATCDSP32, CDSP32 | chloroplastic drought-induced stress protein of 32 kD | chr1:28548063-28549348 REVERSE LENGTH=302	8	8	26.8	26.8	33.684	0	16.261	73	24617000	37583000	34412000	29530000	38348000	21005000	35008000	18475000	24684000	31548000	0	0	0	0	0	0	0	0	0	0	30044000	30563000	29640000	25327000	30088000	32092000	23762000	22368000	31478000	34170000	0	0	0	0	0	0	0	0	0
AT1G76150.1	AT1G76150.1	AT1G76150.1 | Symbols: ECH2, ATECH2 | enoyl-CoA hydratase 2 | chr1:28575236-28577637 REVERSE LENGTH=309	1	1	6.8	6.8	34.082	0	5.6913	2	0	0	0	0	0	0	0	0	0	0	0	0	0	0	0	0	0	0	0	0	0	0	0	0	0	0	0	0	0	0	0	0	5585000	0	0	0	0	0	0
AT1G76160.1;AT1G21860.1;AT1G41830.1;AT1G21850.1	AT1G76160.1	AT1G76160.1 | Symbols: sks5 | SKU5 similar 5 | chr1:28578211-28581020 REVERSE LENGTH=541	9	9	26.1	26.1	60.04	0	57.428	78	54903000	54284000	44463000	55133000	50092000	30781000	58594000	39874000	28220000	62437000	0	0	0	0	0	0	0	0	0	0	28386000	41952000	36115000	29285000	42110000	45120000	20133000	31584000	33403000	52239000	0	0	0	0	0	0	0	0	0
AT1G76180.1;AT1G76180.2;AT1G20440.1	AT1G76180.1;AT1G76180.2;AT1G20440.1	AT1G76180.1 | Symbols: ERD14 | Dehydrin family protein | chr1:28587013-28587657 REVERSE LENGTH=185;AT1G76180.2 | Symbols: ERD14 | Dehydrin family protein | chr1:28587013-28587657 REVERSE LENGTH=185;AT1G20440.1 | Symbols: COR47, RD17, AtCOR47 | cold-regulat	2	2	11.9	11.9	20.786	0	8.2658	11	0	0	0	0	0	0	0	0	0	0	0	0	0	0	0	0	0	0	0	0	0	0	0	0	0	0	0	0	0	4526600	0	0	0	0	0	0	0	0	0
AT1G76280.2;AT1G76280.1;AT1G76280.3	AT1G76280.2;AT1G76280.1;AT1G76280.3	AT1G76280.2 | Symbols: | Tetratricopeptide repeat (TPR)-like superfamily protein | chr1:28618365-28622581 REVERSE LENGTH=693;AT1G76280.1 | Symbols: | Tetratricopeptide repeat (TPR)-like superfamily protein | chr1:28617948-28622581 REVERSE LENGTH=773;AT1G	1	1	1.3	1.3	78.357	1	-2	0	0	0	0	0	0	0	0	0	0	0	0	0	0	0	0	0	0	0	0	0	0	0	0	0	0	0	0	0	0	0	0	0	0	0	0	0	0	0	0
AT1G76520.2;AT1G76520.1	AT1G76520.2;AT1G76520.1	AT1G76520.2 | Symbols: | Auxin efflux carrier family protein | chr1:28715384-28717289 FORWARD LENGTH=390;AT1G76520.1 | Symbols: | Auxin efflux carrier family protein | chr1:28715384-28717289 FORWARD LENGTH=390	1	1	4.4	4.4	42.631	1	-2	0	0	0	0	0	0	0	0	0	0	0	0	0	0	0	0	0	0	0	0	0	0	0	0	0	0	0	0	0	0	0	0	0	0	0	0	0	0	0	0
AT1G76600.1	AT1G76600.1	AT1G76600.1 | Symbols: | unknown protein;FUNCTIONS IN: molecular_function unknown;INVOLVED IN: N-terminal protein myristoylation;LOCATED IN: nucleolus, nucleus;EXPRESSED IN: 24 plant structures;EXPRESSED DURING: 15 growth stages;BEST Arabidopsis tha	1	1	8.3	8.3	23.797	1	-2	0	0	0	0	0	0	0	0	0	0	0	0	0	0	0	0	0	0	0	0	0	0	0	0	0	0	0	0	0	0	0	0	0	0	0	0	0	0	0	0
AT1G76680.2;AT1G76680.1;AT1G18020.1;AT1G17990.1;AT1G76690.1	AT1G76680.2;AT1G76680.1	AT1G76680.2 | Symbols: OPR1 | 12-oxophytodienoate reductase 1 | chr1:28776982-28778271 FORWARD LENGTH=397;AT1G76680.1 | Symbols: OPR1, ATOPR1 | 12-oxophytodienoate reductase 1 | chr1:28776982-28778271 FORWARD LENGTH=372	3	3	7.8	7.8	44.015	0	4.4086	18	0	11130000	0	11134000	17993000	12073000	0	0	8043600	7050500	0	0	0	0	0	0	0	0	0	0	3897800	4721100	6426300	0	5814400	0	7856500	4846700	5832900	5881900	0	0	0	0	0	0	0	0	0
AT1G76790.1	AT1G76790.1	AT1G76790.1 | Symbols: | O-methyltransferase family protein | chr1:28822355-28823630 REVERSE LENGTH=367	4	4	18	18	40.222	0	38.068	11	5926700	14502000	9730800	12451000	0	0	0	0	0	10753000	0	0	0	0	0	0	0	0	0	0	7314700	0	0	7280600	0	0	6753700	0	0	0	0	0	0	0	0	0	0	0	0
AT1G77060.1	AT1G77060.1	AT1G77060.1 | Symbols: | Phosphoenolpyruvate carboxylase family protein | chr1:28951804-28953449 REVERSE LENGTH=339	4	3	16.5	14.5	36.565	0	8.4314	31	32823000	40599000	44316000	25148000	32388000	25786000	39250000	0	30186000	35766000	0	0	0	0	0	0	0	0	0	0	18746000	18805000	26329000	20883000	27093000	8879200	28944000	26915000	30144000	26812000	0	0	0	0	0	0	0	0	0
AT1G77080.5;AT1G77080.2;AT1G77080.4	AT1G77080.5;AT1G77080.2;AT1G77080.4	AT1G77080.5 | Symbols: | K-box region and MADS-box transcription factor family protein | chr1:28955679-28959610 FORWARD LENGTH=173;AT1G77080.2 | Symbols: MAF1, FLM, AGL27 | K-box region and MADS-box transcription factor family protein | chr1:28955679-28	1	1	9.8	9.8	19.786	1	-2	0	0	0	0	0	0	0	0	0	0	0	0	0	0	0	0	0	0	0	0	0	0	0	0	0	0	0	0	0	0	0	0	0	0	0	0	0	0	0	0
AT1G77090.1	AT1G77090.1	AT1G77090.1 | Symbols: | Mog1/PsbP/DUF1795-like photosystem II reaction center PsbP family protein | chr1:28960576-28961875 REVERSE LENGTH=260	2	2	10.4	10.4	28.501	0	4.9119	20	0	0	0	0	0	0	0	0	0	0	0	0	0	0	0	0	0	0	0	0	0	0	0	0	0	0	0	0	0	0	0	0	0	0	0	0	0	0	5095300
AT1G77100.1	AT1G77100.1	AT1G77100.1 | Symbols: | Peroxidase superfamily protein | chr1:28965772-28967066 REVERSE LENGTH=336	1	1	3.9	3.9	36.88	0	3.3097	1	0	0	0	0	0	0	0	0	0	0	0	0	0	0	0	0	0	0	0	0	0	0	0	0	0	0	0	0	0	0	0	0	2129100	0	0	0	0	0	0
AT1G77120.1	AT1G77120.1	AT1G77120.1 | Symbols: ADH1, ADH, ATADH, ATADH1 | alcohol dehydrogenase 1 | chr1:28975509-28977216 FORWARD LENGTH=379	15	15	49.6	49.6	41.178	0	77.836	208	129540000	124580000	128710000	129050000	145730000	96818000	117190000	87786000	118880000	118730000	50115000	91709000	92664000	95997000	109100000	69853000	46081000	51489000	109740000	109870000	119930000	98234000	109520000	70657000	118120000	45188000	120520000	92841000	133100000	82054000	235440000	291009984	276460000	392500000	272969984	268680000	172860000	125450000	140530000
AT1G77330.1	AT1G77330.1	AT1G77330.1 | Symbols: | 2-oxoglutarate (2OG) and Fe(II)-dependent oxygenase superfamily protein | chr1:29063215-29064447 REVERSE LENGTH=307	1	1	3.6	3.6	34.946	0.0059625	2.0291	3	0	0	0	0	0	0	0	0	0	0	0	0	0	0	0	0	0	0	0	0	0	0	0	0	0	0	0	0	0	3309700	0	0	0	0	0	0	0	0	0
AT1G77340.1	AT1G77340.1	AT1G77340.1 | Symbols: | Pentatricopeptide repeat (PPR) superfamily protein | chr1:29068620-29069828 REVERSE LENGTH=402	1	1	3	3	45.415	1	-2	0	0	0	0	0	0	0	0	0	0	0	0	0	0	0	0	0	0	0	0	0	0	0	0	0	0	0	0	0	0	0	0	0	0	0	0	0	0	0	0
AT1G77470.1	AT1G77470.1	AT1G77470.1 | Symbols: RFC3, RFC5 | replication factor C subunit 3 | chr1:29112194-29114323 REVERSE LENGTH=369	1	1	6	6	41.369	0	3.613	95	0	0	0	0	0	0	0	0	0	0	305729984	377100000	276289984	262680000	168640000	298820000	659550016	573020032	981580032	310780000	0	0	0	0	0	0	0	0	0	0	668220032	606000000	685150016	513689984	818739968	631459968	1437500032	1352499968	0
AT1G77490.1	AT1G77490.1	AT1G77490.1 | Symbols: TAPX | thylakoidal ascorbate peroxidase | chr1:29117688-29120046 FORWARD LENGTH=426	3	1	7.5	3.3	46.092	0	13.252	4	0	0	0	0	0	0	0	0	0	0	0	0	0	0	0	0	0	0	0	0	0	0	0	0	0	0	0	0	1848100	0	0	0	0	0	0	0	0	0	0
AT1G77510.1	AT1G77510.1	AT1G77510.1 | Symbols: ATPDIL1-2, PDI6, ATPDI6, PDIL1-2 | PDI-like 1-2 | chr1:29126742-29129433 FORWARD LENGTH=508	20	15	43.3	38.6	56.364	0	103.05	188	0	14915000	14812000	24832000	26217000	17100000	27763000	58838000	28279000	27566000	59343000	49829000	47991000	52939000	38144000	62311000	123970000	64800000	131100000	58878000	35214000	32697000	28593000	21480000	30068000	67360000	33754000	28544000	29285000	34169000	76385000	83675000	68515000	43288000	76624000	65447000	136870000	152080000	180900000
AT1G77590.1	AT1G77590.1	AT1G77590.1 | Symbols: LACS9 | long chain acyl-CoA synthetase 9 | chr1:29148501-29151776 REVERSE LENGTH=691	4	4	7.2	7.2	76.175	0	12.042	11	0	0	0	0	0	0	0	0	0	0	6849900	0	0	0	0	0	0	0	0	0	0	0	0	0	0	0	0	0	0	0	0	0	0	0	0	0	0	0	0
AT1G77940.1;AT3G18740.1;AT1G36240.1	AT1G77940.1;AT3G18740.1;AT1G36240.1	AT1G77940.1 | Symbols: | Ribosomal protein L7Ae/L30e/S12e/Gadd45 family protein | chr1:29304116-29305288 REVERSE LENGTH=112;AT3G18740.1 | Symbols: | Ribosomal protein L7Ae/L30e/S12e/Gadd45 family protein | chr3:6453437-6453870 FORWARD LENGTH=112;AT1G3624	4	4	35.7	35.7	12.29	0	10.94	48	0	0	0	0	0	0	0	11467000	0	0	14968000	0	14927000	15286000	4306900	14753000	0	39423000	66061000	12127000	0	0	6617500	0	0	0	0	0	0	0	12025000	0	0	0	9082900	0	0	0	0
AT1G78210.1	AT1G78210.1	AT1G78210.1 | Symbols: | alpha/beta-Hydrolases superfamily protein | chr1:29422820-29424294 REVERSE LENGTH=314	1	1	2.2	2.2	35.661	1	-2	0	0	0	0	0	0	0	0	0	0	0	0	0	0	0	0	0	0	0	0	0	0	0	0	0	0	0	0	0	0	0	0	0	0	0	0	0	0	0	0
AT1G78300.1	AT1G78300.1	AT1G78300.1 | Symbols: GRF2, 14-3-3OMEGA, GF14 OMEGA | general regulatory factor 2 | chr1:29461883-29463052 FORWARD LENGTH=259	16	8	73.7	34	29.161	0	323.31	197	121420000	174960000	118720000	102210000	245490000	148270000	94653000	89390000	134310000	174920000	23795000	37785000	30115000	16881000	0	25913000	17127000	33275000	27601000	15262000	112030000	90541000	88107000	117110000	124230000	71082000	125580000	108860000	108820000	116610000	45306000	35273000	33608000	63121000	42191000	43081000	50850000	35106000	25464000
AT1G78370.1	AT1G78370.1	AT1G78370.1 | Symbols: ATGSTU20, GSTU20 | glutathione S-transferase TAU 20 | chr1:29484428-29485204 REVERSE LENGTH=217	11	11	47.5	47.5	25.006	0	149.65	160	31622000	65897000	40097000	48383000	60044000	44631000	57219000	19801000	31643000	49744000	0	12113000	0	7735600	11336000	14817000	20642000	16498000	0	6757300	41626000	42481000	44013000	23580000	44892000	30262000	38689000	34695000	41509000	29805000	144180000	67462000	155960000	117170000	106590000	129670000	176750000	77863000	117830000
AT1G78380.1;AT1G17170.1;AT1G78320.1	AT1G78380.1	AT1G78380.1 | Symbols: ATGSTU19, GST8, GSTU19 | glutathione S-transferase TAU 19 | chr1:29486659-29487819 REVERSE LENGTH=219	11	11	59.8	59.8	25.65	0	124.04	257	199330000	134080000	115310000	120410000	124130000	125100000	153400000	197980000	130330000	97570000	5486400	5765700	7259700	3383900	0	7211600	0	2177100	0	6476300	107970000	122230000	117730000	143760000	108200000	176040000	115270000	123220000	115940000	96108000	122560000	86398000	137800000	74922000	105910000	108430000	109330000	70269000	34117000
AT1G78500.1	AT1G78500.1	AT1G78500.1 | Symbols: | Terpenoid cyclases family protein | chr1:29531646-29535177 FORWARD LENGTH=767	1	1	1.3	1.3	88.446	0.0026834	2.3629	1	0	0	0	0	0	0	0	0	0	0	0	0	0	0	0	0	0	0	2304600	0	0	0	0	0	0	0	0	0	0	0	0	0	0	0	0	0	0	0	0
AT1G78510.2;AT1G78510.1	AT1G78510.2;AT1G78510.1	AT1G78510.2 | Symbols: SPS1 | solanesyl diphosphate synthase 1 | chr1:29535410-29537042 REVERSE LENGTH=367;AT1G78510.1 | Symbols: SPS1 | solanesyl diphosphate synthase 1 | chr1:29535410-29537163 REVERSE LENGTH=406	1	1	4.4	4.4	40.611	0.0027003	2.4115	1	0	0	0	0	0	0	0	0	0	0	0	0	0	0	0	0	0	0	0	0	0	1372500	0	0	0	0	0	0	0	0	0	0	0	0	0	0	0	0	0
AT1G78570.1	AT1G78570.1	AT1G78570.1 | Symbols: RHM1, ROL1, ATRHM1 | rhamnose biosynthesis 1 | chr1:29550110-29552207 FORWARD LENGTH=669	10	3	20	5.4	75.371	0	28.736	60	23309000	23245000	17953000	32767000	26018000	28132000	33858000	0	33496000	37719000	0	0	0	0	0	0	0	0	0	22764000	27209000	26565000	24078000	12247000	20813000	0	30312000	20969000	29156000	30701000	0	0	0	0	0	0	0	0	0
AT1G78630.1	AT1G78630.1	AT1G78630.1 | Symbols: emb1473 | Ribosomal protein L13 family protein | chr1:29575997-29577406 FORWARD LENGTH=241	6	6	41.9	41.9	26.788	0	105.77	108	56330000	61671000	38786000	40890000	47388000	50183000	36008000	127650000	49566000	35918000	0	0	0	0	0	0	0	0	31004000	0	71878000	87383000	67185000	55475000	61071000	106510000	38684000	53348000	47926000	56037000	0	0	0	0	0	0	0	0	0
AT1G78830.1	AT1G78830.1	AT1G78830.1 | Symbols: | Curculin-like (mannose-binding) lectin family protein | chr1:29637141-29638508 REVERSE LENGTH=455	7	7	18.9	18.9	50.342	0	106.57	29	60380000	28264000	44459000	62063000	38628000	30403000	0	41923000	72206000	32187000	0	0	0	0	0	0	0	0	0	0	0	0	0	0	0	0	0	0	0	0	0	0	0	0	0	0	0	0	0
AT1G78860.1;AT1G78850.1	AT1G78860.1;AT1G78850.1	AT1G78860.1 | Symbols: | D-mannose binding lectin protein with Apple-like carbohydrate-binding domain | chr1:29646168-29647499 REVERSE LENGTH=443;AT1G78850.1 | Symbols: | D-mannose binding lectin protein with Apple-like carbohydrate-binding domain | chr1	2	2	6.5	6.5	49.194	0.0026327	2.2086	2	0	0	0	0	0	0	0	0	0	0	0	0	0	0	0	0	0	0	0	0	0	0	0	0	0	0	0	0	0	1614900	0	0	0	0	0	0	0	0	0
AT1G78900.2;AT1G78900.1	AT1G78900.2;AT1G78900.1	AT1G78900.2 | Symbols: VHA-A | vacuolar ATP synthase subunit A | chr1:29660463-29664575 FORWARD LENGTH=623;AT1G78900.1 | Symbols: VHA-A | vacuolar ATP synthase subunit A | chr1:29660463-29664575 FORWARD LENGTH=623	26	26	64.5	64.5	68.812	0	240.08	260	81414000	97841000	119440000	127210000	100210000	118300000	160290000	61668000	126540000	148130000	48101000	29201000	20826000	7136900	0	30170000	93773000	0	0	21033000	200680000	259080000	221950000	202380000	328230016	164170000	308280000	201020000	385220000	313649984	82009000	66756000	81333000	49722000	85903000	61558000	0	100880000	0
AT1G79010.1;AT1G16700.1	AT1G79010.1;AT1G16700.1	AT1G79010.1 | Symbols: | Alpha-helical ferredoxin | chr1:29725138-29726933 REVERSE LENGTH=222;AT1G16700.1 | Symbols: | Alpha-helical ferredoxin | chr1:5710012-5711694 FORWARD LENGTH=222	3	3	12.2	12.2	25.502	0.00048614	3.0008	2	0	0	0	0	0	0	0	0	0	0	5503400	0	0	0	0	0	0	0	0	0	0	0	0	0	0	0	0	0	0	0	0	0	0	0	0	0	0	0	0
AT1G79040.1	AT1G79040.1	AT1G79040.1 | Symbols: PSBR | photosystem II subunit R | chr1:29736085-29736781 FORWARD LENGTH=140	1	1	20.7	20.7	14.586	0	56.877	2	0	0	0	0	0	0	0	0	0	0	0	0	0	0	0	0	0	0	0	0	0	0	0	0	0	0	0	0	2974600	0	0	0	0	0	0	0	0	0	0
AT1G79210.3;AT1G79210.2;AT1G79210.1	AT1G79210.3;AT1G79210.2;AT1G79210.1	AT1G79210.3 | Symbols: | N-terminal nucleophile aminohydrolases (Ntn hydrolases) superfamily protein | chr1:29796286-29798240 REVERSE LENGTH=235;AT1G79210.2 | Symbols: | N-terminal nucleophile aminohydrolases (Ntn hydrolases) superfamily protein | chr1:2	5	1	35.3	8.5	25.733	1	-2	0	0	0	0	0	0	0	0	0	0	0	0	0	0	0	0	0	0	0	0	0	0	0	0	0	2984400	0	0	0	0	0	0	0	0	0	0	0	0	0	0
AT1G79230.1;AT1G79230.3;AT1G79230.2	AT1G79230.1;AT1G79230.3;AT1G79230.2	AT1G79230.1 | Symbols: ST1, ATMST1, MST1, ATRDH1, STR1 | mercaptopyruvate sulfurtransferase 1 | chr1:29800824-29803679 FORWARD LENGTH=379;AT1G79230.3 | Symbols: ST1, ATMST1, MST1, ATRDH1 | mercaptopyruvate sulfurtransferase 1 | chr1:29801358-29803679 FORWA	8	8	32.5	32.5	41.893	0	54.031	62	17502000	11852000	12801000	9314300	15822000	13467000	26232000	0	11643000	13290000	0	0	0	0	0	0	0	0	0	0	17310000	15954000	14042000	22643000	12923000	19905000	15160000	17465000	19899000	14403000	20896000	23735000	24125000	22025000	16287000	27171000	33541000	25357000	38057000
AT1G79340.1;AT1G79330.1	AT1G79340.1;AT1G79330.1	AT1G79340.1 | Symbols: AtMC4, MC4 | metacaspase 4 | chr1:29842849-29844368 FORWARD LENGTH=418;AT1G79330.1 | Symbols: AMC6, ATMCP2B, ATMC5, MC5 | metacaspase 5 | chr1:29838722-29840137 FORWARD LENGTH=410	4	4	10.5	10.5	45.483	0	8.6921	24	0	6384300	0	8119200	5809100	0	0	0	8410400	8974200	0	0	0	0	0	0	0	0	0	0	8589500	15334000	9019900	9250800	9647300	13165000	8830800	8550700	10468000	9244600	0	0	0	0	0	0	0	0	0
AT1G79440.1	AT1G79440.1	AT1G79440.1 | Symbols: ALDH5F1, SSADH1, SSADH | aldehyde dehydrogenase 5F1 | chr1:29882525-29887275 REVERSE LENGTH=528	3	3	11.7	11.7	56.558	0	44.385	15	0	0	0	0	0	0	0	0	0	0	0	0	0	0	0	0	0	0	0	0	0	0	0	0	0	0	0	0	0	5250700	0	0	0	0	0	0	0	0	0
AT1G79500.4;AT1G79500.3;AT1G79500.2;AT1G79500.1;AT1G79500.5	AT1G79500.4;AT1G79500.3;AT1G79500.2;AT1G79500.1	AT1G79500.4 | Symbols: AtkdsA1 | Aldolase-type TIM barrel family protein | chr1:29903604-29905989 FORWARD LENGTH=290;AT1G79500.3 | Symbols: AtkdsA1 | Aldolase-type TIM barrel family protein | chr1:29903604-29905989 FORWARD LENGTH=290;AT1G79500.2 | Symbols:	5	4	22.4	17.6	31.656	0	13.76	23	0	9075300	0	9838900	9923000	11208000	0	0	11651000	7784800	0	0	0	0	0	0	0	0	0	0	5723400	9397200	8776000	0	8161700	0	8242000	6729300	7659000	6527200	0	0	6119000	0	0	0	0	0	0
AT1G79550.2;AT1G79550.1	AT1G79550.2;AT1G79550.1	AT1G79550.2 | Symbols: PGK | phosphoglycerate kinase | chr1:29924347-29926295 REVERSE LENGTH=401;AT1G79550.1 | Symbols: PGK | phosphoglycerate kinase | chr1:29924347-29926295 REVERSE LENGTH=401	34	31	82.3	82.3	42.131	0	323.31	717	617260032	498209984	475270016	507550016	489630016	404470016	479969984	977960000	368950016	426840000	29743000	31735000	25923000	31905000	22770000	29472000	102180000	50792000	52614000	26842000	410870016	344340000	363489984	501000000	398030016	822880000	340420000	476000000	299420000	315220000	301049984	403640000	335329984	302220000	320900000	353929984	711539968	705020032	636780032
AT1G79600.1	AT1G79600.1	AT1G79600.1 | Symbols: | Protein kinase superfamily protein | chr1:29950105-29952516 REVERSE LENGTH=711	2	2	3.4	3.4	79.021	0	6.8314	3	0	0	0	0	0	0	0	0	0	0	0	0	0	0	0	0	0	0	0	0	0	0	0	0	0	0	3533400	0	0	0	0	0	0	0	0	0	0	0	0
AT1G79690.1	AT1G79690.1	AT1G79690.1 | Symbols: atnudt3, NUDT3 | nudix hydrolase homolog 3 | chr1:29985360-29990171 FORWARD LENGTH=772	25	25	35.2	35.2	86.856	0	154.29	172	40659000	77406000	65363000	70948000	55172000	38277000	33878000	0	36400000	79324000	0	26567000	13491000	0	0	26097000	0	29586000	0	0	62023000	73187000	48815000	38761000	59767000	0	66179000	63788000	55101000	59024000	160570000	94638000	125180000	126320000	106290000	117510000	50191000	86802000	120420000
AT1G79850.1	AT1G79850.1	AT1G79850.1 | Symbols: RPS17, CS17, PRPS17 | ribosomal protein S17 | chr1:30041473-30041922 REVERSE LENGTH=149	4	4	27.5	27.5	16.282	0	17.025	44	0	58090000	0	23355000	28555000	0	59376000	19478000	24507000	14976000	12250000	10493000	0	0	15502000	10234000	0	0	0	0	35408000	25928000	35063000	25209000	44466000	0	55063000	26371000	38223000	22471000	0	0	0	0	0	0	0	0	0
AT1G79870.1;AT1G79870.2	AT1G79870.1;AT1G79870.2	AT1G79870.1 | Symbols: | D-isomer specific 2-hydroxyacid dehydrogenase family protein | chr1:30044794-30045851 FORWARD LENGTH=313;AT1G79870.2 | Symbols: | D-isomer specific 2-hydroxyacid dehydrogenase family protein | chr1:30044794-30045851 FORWARD LENGT	8	8	32.3	32.3	34.161	0	17.757	38	0	32178000	23536000	18440000	22705000	27088000	14992000	22198000	18915000	21248000	0	0	0	0	0	0	0	0	0	0	17560000	16271000	19987000	13537000	17878000	22748000	22248000	18223000	25703000	16315000	20588000	0	18429000	18216000	0	16747000	0	0	0
AT1G79920.2;AT1G79920.1	AT1G79920.2;AT1G79920.1	AT1G79920.2 | Symbols: | Heat shock protein 70 (Hsp 70) family protein | chr1:30058935-30062224 REVERSE LENGTH=831;AT1G79920.1 | Symbols: | Heat shock protein 70 (Hsp 70) family protein | chr1:30058935-30062224 REVERSE LENGTH=831	20	3	34.7	8.3	91.679	0	84.379	155	24092000	74084000	59539000	71704000	73308000	49518000	47514000	50972000	54706000	69256000	0	8755100	10155000	14580000	0	10571000	15603000	0	0	7934000	56472000	71976000	61595000	52293000	64145000	27921000	83116000	47474000	70875000	68360000	24327000	20266000	21185000	15788000	21288000	0	0	0	0
AT1G79930.2;AT1G79930.1	AT1G79930.2;AT1G79930.1	AT1G79930.2 | Symbols: HSP91 | heat shock protein 91 | chr1:30063924-30067067 REVERSE LENGTH=789;AT1G79930.1 | Symbols: HSP91 | heat shock protein 91 | chr1:30063781-30067067 REVERSE LENGTH=831	19	2	32.6	4.8	87.316	0	5.3359	1	0	0	0	0	0	0	0	0	0	0	0	0	0	0	0	0	0	0	0	0	0	0	0	0	0	0	0	0	0	0	0	0	0	0	0	1599400	0	0	0
AT1G79940.4;AT1G79940.3;AT1G79940.2;AT1G79940.1;AT5G41020.1;AT5G44870.1	AT1G79940.4;AT1G79940.3;AT1G79940.2;AT1G79940.1	AT1G79940.4 | Symbols: ATERDJ2A | DnaJ / Sec63 Brl domains-containing protein | chr1:30070023-30073237 FORWARD LENGTH=594;AT1G79940.3 | Symbols: ATERDJ2A | DnaJ / Sec63 Brl domains-containing protein | chr1:30070023-30073237 FORWARD LENGTH=687;AT1G79940.2	3	3	5.6	5.6	66.487	0	8.0389	9	0	0	0	0	0	0	0	0	0	0	0	0	0	0	0	0	0	0	0	0	0	0	0	0	0	0	0	0	4256200	0	0	0	0	0	0	0	0	0	0
AT1G79990.5;AT1G79990.3;AT1G79990.1	AT1G79990.5;AT1G79990.3;AT1G79990.1	AT1G79990.5 | Symbols: | structural molecules | chr1:30085910-30091949 FORWARD LENGTH=912;AT1G79990.3 | Symbols: | structural molecules | chr1:30085910-30091949 FORWARD LENGTH=920;AT1G79990.1 | Symbols: | structural molecules | chr1:30084522-30091949 FO	8	3	10.7	5.2	103.01	0	7.6074	11	0	0	0	0	13469000	0	0	0	13085000	0	0	0	0	0	0	0	0	0	0	0	0	0	0	0	0	0	0	0	0	0	0	0	0	0	0	0	0	0	0
AT1G80030.3;AT1G80030.2;AT1G80030.1	AT1G80030.3;AT1G80030.2;AT1G80030.1	AT1G80030.3 | Symbols: | Molecular chaperone Hsp40/DnaJ family protein | chr1:30105398-30108873 REVERSE LENGTH=500;AT1G80030.2 | Symbols: | Molecular chaperone Hsp40/DnaJ family protein | chr1:30105398-30108873 REVERSE LENGTH=500;AT1G80030.1 | Symbols:	1	1	2.4	2.4	53.82	0.001851	2.5918	7	0	0	0	0	0	0	0	0	0	0	0	0	0	0	0	0	0	0	0	0	0	0	0	0	0	0	0	0	0	6349100	0	0	0	0	0	0	0	0	0
AT1G80070.1	AT1G80070.1	AT1G80070.1 | Symbols: SUS2, EMB33, EMB177, EMB14 | Pre-mRNA-processing-splicing factor | chr1:30118052-30127574 FORWARD LENGTH=2359	1	1	0.6	0.6	275.42	1	-2	0	0	0	0	0	0	0	0	0	0	0	0	0	0	0	0	0	0	0	0	0	0	0	0	0	0	0	0	0	0	0	0	0	0	0	0	0	0	0	0
AT1G80360.1	AT1G80360.1	AT1G80360.1 | Symbols: | Pyridoxal phosphate (PLP)-dependent transferases superfamily protein | chr1:30208736-30210643 REVERSE LENGTH=394	3	3	15.5	15.5	43.761	0	6.7598	2	0	0	0	0	0	0	0	0	0	0	0	0	0	0	0	0	0	0	0	0	0	0	0	0	0	0	0	0	0	2772100	0	0	0	0	0	0	0	0	0
AT1G80380.3;AT1G80380.4;AT1G80380.2;AT1G80380.1	AT1G80380.3;AT1G80380.4;AT1G80380.2;AT1G80380.1	AT1G80380.3 | Symbols: | P-loop containing nucleoside triphosphate hydrolases superfamily protein | chr1:30217895-30219784 FORWARD LENGTH=364;AT1G80380.4 | Symbols: | P-loop containing nucleoside triphosphate hydrolases superfamily protein | chr1:3021733	8	8	25	25	40.819	0	23.281	40	17250000	34488000	25815000	26450000	30091000	18621000	15108000	0	15076000	28873000	0	0	0	0	0	0	0	0	0	0	13131000	25801000	21009000	13457000	21825000	0	12724000	15151000	22467000	12358000	0	0	0	0	0	0	0	0	0
AT1G80410.1;AT1G80410.2	AT1G80410.1;AT1G80410.2	AT1G80410.1 | Symbols: EMB2753 | tetratricopeptide repeat (TPR)-containing protein | chr1:30227963-30234832 REVERSE LENGTH=897;AT1G80410.2 | Symbols: EMB2753 | tetratricopeptide repeat (TPR)-containing protein | chr1:30227779-30234832 REVERSE LENGTH=911	2	2	3	3	102.15	0.0098847	1.8296	3	0	0	0	0	0	0	0	0	0	0	0	0	0	0	0	0	0	0	0	0	0	0	2739300	0	0	0	0	0	0	0	0	0	0	0	0	0	0	0	0
AT1G80460.2;AT1G80460.1	AT1G80460.2;AT1G80460.1	AT1G80460.2 | Symbols: NHO1, GLI1 | Actin-like ATPase superfamily protein | chr1:30246960-30249055 REVERSE LENGTH=482;AT1G80460.1 | Symbols: NHO1, GLI1 | Actin-like ATPase superfamily protein | chr1:30246960-30249055 REVERSE LENGTH=522	8	8	25.3	25.3	52.483	0	50.576	24	20269000	34265000	22084000	21128000	15749000	21437000	33598000	25514000	11835000	34563000	0	0	0	0	0	0	0	0	0	0	17021000	15001000	13825000	14953000	16749000	0	16098000	14102000	16301000	20728000	0	0	0	0	0	0	0	0	0
AT1G80560.1;AT5G14200.2;AT5G14200.3;AT5G14200.1	AT1G80560.1;AT5G14200.2;AT5G14200.3;AT5G14200.1	AT1G80560.1 | Symbols: ATIMD2, IMD2 | isopropylmalate dehydrogenase 2 | chr1:30287833-30290126 FORWARD LENGTH=405;AT5G14200.2 | Symbols: | isopropylmalate dehydrogenase 1 | chr5:4576220-4577615 FORWARD LENGTH=300;AT5G14200.3 | Symbols: | isopropylmalate	4	2	11.9	7.2	43.37	0	35.745	4	0	0	0	0	0	0	0	0	0	0	0	0	0	0	0	0	0	0	0	0	0	0	0	0	0	15052000	0	0	0	0	0	0	0	0	0	0	0	0	0
AT1G80600.1	AT1G80600.1	AT1G80600.1 | Symbols: WIN1 | HOPW1-1-interacting 1 | chr1:30298675-30300513 REVERSE LENGTH=457	3	3	15.8	15.8	48.826	0	21.184	3	0	0	0	0	0	0	0	0	0	0	0	0	0	0	0	0	0	0	0	0	0	0	0	0	0	0	0	0	0	3311700	0	0	0	0	0	0	0	0	0
AT1G80980.1;AT1G80700.1	AT1G80980.1;AT1G80700.1	AT1G80980.1 | Symbols: | unknown protein;FUNCTIONS IN: molecular_function unknown;INVOLVED IN: biological_process unknown;LOCATED IN: mitochondrion;BEST Arabidopsis thaliana protein match is: unknown protein (TAIR:AT1G80700.1);Has 477 Blast hits to 3	1	1	7.5	7.5	24.62	1	-2	0	0	0	0	0	0	0	0	0	0	0	0	0	0	0	0	0	0	0	0	0	0	0	0	0	0	0	0	0	0	0	0	0	0	0	0	0	0	0	0
AT2G01140.1	AT2G01140.1	AT2G01140.1 | Symbols: | Aldolase superfamily protein | chr2:95006-96491 REVERSE LENGTH=391	14	11	35	30.2	42.327	0	115.81	139	32188000	62145000	64842000	60715000	62938000	52346000	39425000	23646000	41377000	43734000	14474000	0	11894000	18236000	0	25640000	23849000	8149600	0	24604000	31563000	37514000	32057000	26291000	42499000	0	43440000	27048000	37053000	35743000	41975000	39278000	50344000	68030000	39193000	52228000	48599000	0	0
AT2G01250.1;AT2G01250.2	AT2G01250.1;AT2G01250.2	AT2G01250.1 | Symbols: | Ribosomal protein L30/L7 family protein | chr2:132943-134264 REVERSE LENGTH=242;AT2G01250.2 | Symbols: | Ribosomal protein L30/L7 family protein | chr2:133038-134264 REVERSE LENGTH=184	24	10	70.7	42.6	28.171	0	183.4	414	162030000	238140000	143860000	141530000	199440000	179590000	190710000	116380000	140590000	153360000	342680000	370360000	345360000	347280000	173940000	256610000	330489984	214000000	341680000	319600000	274969984	265220000	270230016	201690000	288380000	201760000	271230016	235980000	226490000	213590000	89102000	114620000	155700000	128270000	103770000	122390000	46558000	70846000	30429000
AT2G01270.1	AT2G01270.1	AT2G01270.1 | Symbols: AtQSOX2, QSOX2 | quiescin-sulfhydryl oxidase 2 | chr2:139457-142141 FORWARD LENGTH=495	1	1	2.4	2.4	55.918	1	-2	0	0	0	0	0	0	0	0	0	0	0	0	0	0	0	0	0	0	0	0	0	0	0	0	0	0	0	0	0	0	0	0	0	0	0	0	0	0	0	0
AT2G01470.1;AT5G50650.1;AT5G50550.1	AT2G01470.1	AT2G01470.1 | Symbols: STL2P, ATSEC12 | SEC12P-like 2 protein | chr2:212215-214435 REVERSE LENGTH=393	5	5	17.8	17.8	42.793	0	23.506	48	0	0	0	0	0	0	0	0	0	0	34204000	34897000	56559000	38998000	0	23751000	51337000	45450000	24622000	0	0	0	0	0	0	0	0	12903000	0	0	0	0	0	0	0	0	0	0	0
AT2G01690.1;AT2G01690.2	AT2G01690.1;AT2G01690.2	AT2G01690.1 | Symbols: | ARM repeat superfamily protein | chr2:309144-313499 REVERSE LENGTH=743;AT2G01690.2 | Symbols: | ARM repeat superfamily protein | chr2:309144-313499 REVERSE LENGTH=744	2	2	2.7	2.7	83.911	0	6.1993	4	0	0	0	0	0	0	0	0	0	0	0	0	0	0	0	3393100	0	0	0	0	0	0	0	0	0	0	0	0	0	0	0	0	0	0	0	0	0	0	0
AT2G01720.1	AT2G01720.1	AT2G01720.1 | Symbols: | Ribophorin I | chr2:317193-320016 REVERSE LENGTH=464	2	2	6.2	6.2	52.218	0	16.446	13	0	0	0	0	0	0	0	0	0	0	0	0	0	0	0	0	0	0	4970400	0	0	0	0	0	0	0	0	0	0	0	0	0	0	0	0	0	0	0	0
AT2G01890.2;AT2G01890.1	AT2G01890.2;AT2G01890.1	AT2G01890.2 | Symbols: PAP8, ATPAP8 | purple acid phosphatase 8 | chr2:396985-399168 REVERSE LENGTH=307;AT2G01890.1 | Symbols: PAP8, ATPAP8 | purple acid phosphatase 8 | chr2:396985-399168 REVERSE LENGTH=335	1	1	6.8	6.8	34.952	0	7.2934	8	0	0	0	0	0	0	0	0	0	0	0	0	0	0	0	0	0	0	0	0	0	0	0	0	0	0	0	0	2217000	0	0	0	0	0	0	0	0	0	0
AT2G02740.2;AT2G02740.1	AT2G02740.2;AT2G02740.1	AT2G02740.2 | Symbols: ATWHY3, PTAC11, WHY3 | ssDNA-binding transcriptional regulator | chr2:769389-770993 FORWARD LENGTH=267;AT2G02740.1 | Symbols: ATWHY3, PTAC11, WHY3 | ssDNA-binding transcriptional regulator | chr2:769389-770993 FORWARD LENGTH=268	8	7	34.1	30.7	29.64	0	42.036	42	13854000	13903000	19707000	22465000	0	22942000	20929000	23684000	31196000	15327000	0	0	0	0	0	0	10394000	0	0	0	9663200	16290000	19105000	13940000	13938000	0	7692100	13276000	14695000	14434000	0	0	0	0	0	0	0	0	0
AT2G02850.1	AT2G02850.1	AT2G02850.1 | Symbols: ARPN | plantacyanin | chr2:826630-827720 REVERSE LENGTH=129	1	1	9.3	9.3	14.038	0	3.5687	1	0	0	0	0	0	0	0	0	0	0	0	0	0	0	0	3914500	0	0	0	0	0	0	0	0	0	0	0	0	0	0	0	0	0	0	0	0	0	0	0
AT2G03120.1	AT2G03120.1	AT2G03120.1 | Symbols: ATSPP, SPP | signal peptide peptidase | chr2:937554-940083 FORWARD LENGTH=344	2	2	7.3	7.3	38.339	0.0013966	2.6297	3	0	0	0	0	0	0	0	0	0	0	0	0	0	0	0	0	8008400	0	0	0	0	0	0	0	0	0	0	0	0	0	0	0	0	0	0	0	0	0	0
AT2G03140.1;AT2G03140.2	AT2G03140.1;AT2G03140.2	AT2G03140.1 | Symbols: | alpha/beta-Hydrolases superfamily protein | chr2:942000-949337 FORWARD LENGTH=1797;AT2G03140.2 | Symbols: | alpha/beta-Hydrolases superfamily protein | chr2:942000-950223 FORWARD LENGTH=1883	1	1	1.3	1.3	196.05	1	-2	0	0	0	0	0	0	0	0	0	0	0	0	0	0	0	0	0	0	0	0	0	0	0	0	0	0	0	0	0	0	0	0	0	0	0	0	0	0	0	0
AT2G03270.1	AT2G03270.1	AT2G03270.1 | Symbols: | DNA-binding protein, putative | chr2:994071-995990 FORWARD LENGTH=639	1	1	3	3	70.85	1	-2	0	0	0	0	0	0	0	0	0	0	0	0	0	0	0	0	0	0	0	0	0	0	0	0	0	0	0	0	0	0	0	0	0	0	0	0	0	0	0	0
AT2G03390.2;AT2G03390.1	AT2G03390.2;AT2G03390.1	AT2G03390.2 | Symbols: | uvrB/uvrC motif-containing protein | chr2:1030635-1031918 REVERSE LENGTH=220;AT2G03390.1 | Symbols: | uvrB/uvrC motif-containing protein | chr2:1030635-1032354 REVERSE LENGTH=330	2	2	11.8	11.8	25.063	0.0014085	2.6931	2	0	0	0	0	0	0	0	0	0	0	0	0	0	0	0	0	0	0	0	0	0	0	0	0	0	0	0	0	0	0	0	0	0	0	0	0	0	0	0
AT2G03510.1	AT2G03510.1	AT2G03510.1 | Symbols: | SPFH/Band 7/PHB domain-containing membrane-associated protein family | chr2:1066717-1068934 FORWARD LENGTH=356	4	4	10.1	10.1	40.596	0	9.7136	26	0	0	0	0	0	0	0	0	0	0	18037000	21005000	17148000	23092000	0	19037000	6989500	0	0	20762000	0	0	0	0	0	0	0	0	0	0	0	0	0	0	0	0	0	0	0
AT2G04030.2;AT2G04030.1	AT2G04030.2;AT2G04030.1	AT2G04030.2 | Symbols: CR88, Hsp88.1, AtHsp90.5 | Chaperone protein htpG family protein | chr2:1281983-1285909 FORWARD LENGTH=777;AT2G04030.1 | Symbols: CR88, EMB1956, HSP90.5, Hsp88.1, AtHsp90.5 | Chaperone protein htpG family protein | chr2:1281983-12859	28	24	42.7	38.1	88.255	0	323.31	330	207930000	227540000	262530000	308220000	232260000	178820000	253510000	541820032	155500000	256810000	0	0	0	0	0	0	0	0	0	0	265460000	255520000	274009984	349030016	267960000	535120000	290840000	292640000	275350016	300140000	0	0	0	0	0	0	0	0	0
AT4G12700.1;AT2G04280.1	AT4G12700.1;AT2G04280.1	AT4G12700.1 | Symbols: | unknown protein;BEST Arabidopsis thaliana protein match is: unknown protein (TAIR:AT2G04280.1);Has 136 Blast hits to 136 proteins in 17 species: Archae - 0;Bacteria - 0;Metazoa - 0;Fungi - 0;Plants - 125;Viruses - 0;Other	1	1	1.8	1.8	63.486	0.0013973	2.6329	10	0	0	0	0	0	0	0	0	0	0	0	0	0	0	0	0	0	0	0	7218900	0	0	0	0	0	0	0	0	0	0	0	0	0	0	0	0	0	0	0
AT3G10610.1;AT2G05220.2;AT2G05220.1;AT5G04800.4;AT5G04800.3;AT5G04800.2;AT5G04800.1;AT2G04390.1	AT3G10610.1;AT2G05220.2;AT2G05220.1;AT5G04800.4;AT5G04800.3;AT5G04800.2;AT5G04800.1;AT2G04390.1	AT3G10610.1 | Symbols: | Ribosomal S17 family protein | chr3:3319459-3319881 FORWARD LENGTH=140;AT2G05220.2 | Symbols: | Ribosomal S17 family protein | chr2:1894757-1895179 REVERSE LENGTH=140;AT2G05220.1 | Symbols: | Ribosomal S17 family protein | chr2:	7	7	37.1	37.1	16.036	0	15.412	117	20816000	48353000	23644000	33332000	39396000	44136000	26499000	35957000	32948000	26370000	77029000	116350000	61132000	91215000	78941000	84780000	20297000	45386000	26135000	85966000	64417000	63545000	71674000	35850000	69561000	0	64585000	33257000	59040000	50509000	0	0	0	44275000	0	18452000	35826000	0	0
AT2G04400.1	AT2G04400.1	AT2G04400.1 | Symbols: | Aldolase-type TIM barrel family protein | chr2:1531208-1533578 FORWARD LENGTH=402	4	4	15.4	15.4	44.577	0	8.5695	20	9366600	17508000	0	11663000	13743000	0	11527000	0	0	11600000	0	0	0	0	0	0	0	0	0	0	10043000	13377000	0	0	0	0	11985000	0	16435000	8248100	0	0	0	0	0	0	0	0	0
AT2G04495.1	AT2G04495.1	AT2G04495.1 | Symbols: | unknown protein;FUNCTIONS IN: molecular_function unknown;INVOLVED IN: biological_process unknown;LOCATED IN: endomembrane system;BEST Arabidopsis thaliana protein match is: unknown protein (TAIR:AT2G04515.1);Has 30201 Blast h	1	1	4.5	4.5	22.991	1	-2	0	0	0	0	0	0	0	0	0	0	0	0	0	0	0	0	0	0	0	0	0	0	0	0	0	0	0	0	0	0	0	0	0	0	0	0	0	0	0	0
AT2G04515.1	AT2G04515.1	AT2G04515.1 | Symbols: | unknown protein;FUNCTIONS IN: molecular_function unknown;INVOLVED IN: biological_process unknown;LOCATED IN: endomembrane system;BEST Arabidopsis thaliana protein match is: unknown protein (TAIR:AT2G04495.1);Has 30201 Blast h	1	1	5.1	5.1	22.202	1	-2	0	0	0	0	0	0	0	0	0	0	0	0	0	0	0	0	0	0	0	0	0	0	0	0	0	0	0	0	0	0	0	0	0	0	0	0	0	0	0	0
AT5G35680.2;AT5G35680.1;AT2G04520.1;AT5G35680.3	AT5G35680.2;AT5G35680.1;AT2G04520.1;AT5G35680.3	AT5G35680.2 | Symbols: | Nucleic acid-binding, OB-fold-like protein | chr5:13858152-13858589 REVERSE LENGTH=145;AT5G35680.1 | Symbols: | Nucleic acid-binding, OB-fold-like protein | chr5:13858152-13858589 REVERSE LENGTH=145;AT2G04520.1 | Symbols: | Nucl	1	1	11	11	16.59	0	9.9754	10	0	0	0	0	0	0	0	0	0	0	0	0	0	0	0	0	0	0	0	0	0	0	0	0	0	0	0	0	0	0	0	0	0	0	0	0	0	0	0
AT2G04530.1	AT2G04530.1	AT2G04530.1 | Symbols: CPZ, TRZ2 | Metallo-hydrolase/oxidoreductase superfamily protein | chr2:1576808-1578611 FORWARD LENGTH=354	1	1	2.5	2.5	39.951	0.0083857	1.9242	7	0	0	0	0	0	0	0	0	0	0	0	0	0	0	0	0	0	0	0	0	0	0	0	0	0	0	0	0	0	0	0	978820	0	0	0	0	0	0	0
AT2G04780.2;AT2G04780.1	AT2G04780.2;AT2G04780.1	AT2G04780.2 | Symbols: FLA7 | FASCICLIN-like arabinoogalactan 7 | chr2:1677488-1678252 FORWARD LENGTH=254;AT2G04780.1 | Symbols: FLA7 | FASCICLIN-like arabinoogalactan 7 | chr2:1677488-1678252 FORWARD LENGTH=254	4	4	14.2	14.2	26.845	0	31.059	24	8970000	13449000	13437000	11114000	14107000	11026000	0	0	0	14907000	0	0	0	0	0	0	0	0	0	0	17057000	20679000	17042000	13370000	17278000	0	17928000	18317000	18111000	20521000	0	0	0	0	0	0	0	0	0
AT2G05070.1;AT2G05100.1	AT2G05070.1;AT2G05100.1	AT2G05070.1 | Symbols: LHCB2.2, LHCB2 | photosystem II light harvesting complex gene 2.2 | chr2:1799436-1800329 REVERSE LENGTH=265;AT2G05100.1 | Symbols: LHCB2.1, LHCB2 | photosystem II light harvesting complex gene 2.1 | chr2:1823449-1824331 REVERSE LENGT	11	1	65.7	10.9	28.62	0	3.5543	2	0	0	0	0	0	0	0	0	0	0	0	0	0	0	0	0	0	0	0	0	0	0	0	0	0	0	0	0	0	9625300	0	0	0	0	0	0	0	0	0
AT2G05710.1	AT2G05710.1	AT2G05710.1 | Symbols: ACO3 | aconitase 3 | chr2:2141591-2146350 FORWARD LENGTH=990	43	34	57.2	45.7	108.2	0	323.31	640	259690000	605160000	574520000	631689984	585580032	386600000	321489984	418380000	264070000	539150016	0	10361000	8523600	0	0	0	8277100	12097000	0	11475000	444060000	467590016	371430016	442249984	415920000	426009984	502480000	571500032	542220032	405960000	133250000	115650000	80800000	79611000	105650000	74797000	114730000	51714000	25708000
AT2G05830.3;AT2G05830.2;AT2G05830.4;AT2G05830.1	AT2G05830.3;AT2G05830.2;AT2G05830.4;AT2G05830.1	AT2G05830.3 | Symbols: | NagB/RpiA/CoA transferase-like superfamily protein | chr2:2230057-2231839 FORWARD LENGTH=326;AT2G05830.2 | Symbols: | NagB/RpiA/CoA transferase-like superfamily protein | chr2:2230057-2231839 FORWARD LENGTH=326;AT2G05830.4 | Symb	1	1	3.4	3.4	34.275	0	3.5723	24	0	0	0	0	0	0	0	0	0	0	0	0	0	0	0	0	0	0	0	0	0	0	0	0	0	0	0	0	0	0	0	0	0	6269200	0	0	0	0	0
AT2G05920.1	AT2G05920.1	AT2G05920.1 | Symbols: | Subtilase family protein | chr2:2269831-2272207 REVERSE LENGTH=754	2	2	3.7	3.7	80.014	0	9.3538	26	0	4685000	0	9940900	7935300	0	0	0	9123800	8166000	0	0	0	0	0	0	0	0	0	0	7722400	8644300	0	0	7723600	0	7238200	5852300	7673200	7822800	0	0	0	0	0	0	0	0	0
AT2G05990.2;AT2G05990.1	AT2G05990.2;AT2G05990.1	AT2G05990.2 | Symbols: MOD1, ENR1 | NAD(P)-binding Rossmann-fold superfamily protein | chr2:2322876-2324867 FORWARD LENGTH=390;AT2G05990.1 | Symbols: MOD1, ENR1 | NAD(P)-binding Rossmann-fold superfamily protein | chr2:2322876-2324867 FORWARD LENGTH=390	18	18	67.4	67.4	41.213	0	323.31	318	154850000	219100000	204600000	130730000	131990000	102170000	128640000	362260000	112120000	124270000	0	18468000	0	16607000	0	26280000	78311000	0	0	22311000	99560000	76104000	109250000	199330000	100150000	304920000	95799000	122190000	147580000	120420000	298180000	287369984	206560000	186940000	263090000	344760000	417369984	684200000	561070016
AT2G06850.1	AT2G06850.1	AT2G06850.1 | Symbols: EXGT-A1, EXT, XTH4 | xyloglucan endotransglucosylase/hydrolase 4 | chr2:2763619-2765490 FORWARD LENGTH=296	8	8	27.7	27.7	34.291	0	23.257	99	56316000	50137000	44818000	98607000	71119000	83393000	109470000	0	133250000	75983000	0	0	0	0	0	0	0	0	0	0	26473000	47729000	37541000	25399000	38705000	0	40787000	28693000	46033000	43964000	0	0	0	0	0	0	0	0	0
AT2G07050.1;AT3G45130.1	AT2G07050.1	AT2G07050.1 | Symbols: CAS1 | cycloartenol synthase 1 | chr2:2924629-2930295 FORWARD LENGTH=759	6	6	11.7	11.7	86.032	0	29.565	24	0	4164000	7467800	13167000	9903200	0	0	17120000	18032000	11900000	0	0	9282800	0	0	0	13019000	0	8641700	9924300	6116200	0	0	0	0	0	0	0	0	0	0	0	0	0	0	0	0	0	0
AT2G07698.1;ATMG01190.1	AT2G07698.1;ATMG01190.1	AT2G07698.1 | Symbols: | ATPase, F1 complex, alpha subunit protein | chr2:3361474-3364028 FORWARD LENGTH=777;ATMG01190.1 | Symbols: ATP1 | ATP synthase subunit 1 | chrM:302166-303689 REVERSE LENGTH=507	34	33	38.1	37.2	85.932	0	323.31	678	154710000	126090000	101060000	120720000	136190000	235670000	215440000	270420000	320220000	212670000	439560000	356350016	545859968	408369984	349329984	344670016	1007699968	422740000	466300000	398580000	505110016	522390016	483430016	571070016	482350016	394760000	702840000	579249984	696729984	736430016	224470000	289849984	175260000	215050000	239830000	223230000	412200000	600499968	524540000
ATMG00480.1;AT2G07707.1	ATMG00480.1;AT2G07707.1	ATMG00480.1 | Symbols: ORFB, ATP8 | Plant mitochondrial ATPase, F0 complex, subunit 8 protein | chrM:129909-130385 FORWARD LENGTH=158;AT2G07707.1 | Symbols: | Plant mitochondrial ATPase, F0 complex, subunit 8 protein | chr2:3386292-3386768 FORWARD LENGTH=	2	2	12.7	12.7	18.211	0	3.8491	16	0	0	0	0	0	0	0	0	0	0	16219000	16730000	15252000	16053000	0	15490000	0	0	0	12961000	0	17128000	19417000	0	0	0	20689000	0	0	0	13297000	0	0	0	0	0	0	0	0
ATMG00550.1;AT2G07714.1	ATMG00550.1;AT2G07714.1	ATMG00550.1 | Symbols: ORF160 | hypothetical protein | chrM:151265-151747 REVERSE LENGTH=160;AT2G07714.1 | Symbols: | transcription factor-related | chr2:3407671-3408506 REVERSE LENGTH=196	1	1	10.6	10.6	18.174	1	-2	0	0	0	0	0	0	0	0	0	0	0	0	0	0	0	0	0	0	0	0	0	0	0	0	0	0	0	0	0	0	0	0	0	0	0	0	0	0	0	0
ATMG00220.1;AT2G07727.1	ATMG00220.1;AT2G07727.1	ATMG00220.1 | Symbols: COB | apocytochrome b | chrM:60235-61416 FORWARD LENGTH=393;AT2G07727.1 | Symbols: | Di-haem cytochrome, transmembrane;Cytochrome b/b6, C-terminal | chr2:3450863-3452044 FORWARD LENGTH=393	2	2	5.6	5.6	44.146	0	17.197	14	0	0	0	0	0	0	0	0	0	0	6993400	0	0	0	0	0	0	0	0	7580700	0	0	0	0	0	0	0	0	0	0	0	0	0	0	0	0	0	0	0
AT2G09990.1	AT2G09990.1	AT2G09990.1 | Symbols: | Ribosomal protein S5 domain 2-like superfamily protein | chr2:3781442-3781882 FORWARD LENGTH=146	11	2	52.1	8.2	16.631	0	4.3806	19	0	0	0	0	0	0	0	0	0	0	0	0	0	0	0	0	0	0	0	0	0	0	0	0	0	0	0	0	0	0	0	0	0	0	1329100	0	0	0	0
AT2G10940.2;AT2G10940.1	AT2G10940.2;AT2G10940.1	AT2G10940.2 | Symbols: | Bifunctional inhibitor/lipid-transfer protein/seed storage 2S albumin superfamily protein | chr2:4311160-4312035 REVERSE LENGTH=291;AT2G10940.1 | Symbols: | Bifunctional inhibitor/lipid-transfer protein/seed storage 2S albumin su	4	4	45.7	45.7	29.648	0	12.254	10	0	0	0	0	0	23750000	0	0	0	0	0	0	0	0	0	0	0	0	0	0	0	0	0	24786000	0	0	19589000	30815000	0	0	0	0	0	0	0	0	0	0	0
AT2G13360.2;AT2G13360.1	AT2G13360.2;AT2G13360.1	AT2G13360.2 | Symbols: AGT, AGT1, SGAT | alanine:glyoxylate aminotransferase | chr2:5539417-5540902 REVERSE LENGTH=401;AT2G13360.1 | Symbols: AGT, AGT1, SGAT | alanine:glyoxylate aminotransferase | chr2:5539417-5540902 REVERSE LENGTH=401	14	14	49.1	49.1	44.207	0	126.33	174	110080000	142070000	138220000	130740000	127010000	105900000	116410000	270680000	96372000	154700000	0	0	0	0	0	0	0	0	0	0	69941000	82756000	73196000	88013000	71578000	45009000	87512000	97283000	79269000	79455000	0	0	0	0	0	0	0	0	0
AT2G13440.1	AT2G13440.1	AT2G13440.1 | Symbols: | glucose-inhibited division family A protein | chr2:5593270-5598296 REVERSE LENGTH=723	1	1	2.8	2.8	80.756	0.0027051	2.4126	1	0	0	0	0	0	0	0	0	0	0	0	0	0	0	0	0	0	0	0	0	0	0	0	0	0	0	0	0	1018800	0	0	0	0	0	0	0	0	0	0
AT2G13560.1	AT2G13560.1	AT2G13560.1 | Symbols: NAD-ME1 | NAD-dependent malic enzyme 1 | chr2:5650089-5655103 FORWARD LENGTH=623	3	3	8.5	8.5	69.655	0	14.639	4	0	0	0	0	0	0	0	0	0	0	0	0	0	0	0	0	0	0	0	0	0	9940500	0	0	5395500	0	0	0	0	0	0	0	0	0	0	0	0	0	0
AT2G14170.2;AT2G14170.1;AT2G14170.3	AT2G14170.2;AT2G14170.1;AT2G14170.3	AT2G14170.2 | Symbols: ALDH6B2 | aldehyde dehydrogenase 6B2 | chr2:5977727-5981489 REVERSE LENGTH=498;AT2G14170.1 | Symbols: ALDH6B2 | aldehyde dehydrogenase 6B2 | chr2:5977727-5981899 REVERSE LENGTH=607;AT2G14170.3 | Symbols: ALDH6B2 | aldehyde dehydrog	8	8	24.7	24.7	53.406	0	53.083	71	0	15304000	12025000	11988000	0	0	16444000	0	0	14656000	0	0	0	0	0	0	0	0	0	5951700	14672000	19240000	20476000	22403000	22484000	26222000	28757000	17653000	21391000	25773000	23366000	32388000	32225000	16891000	26846000	30228000	36325000	31731000	0
AT2G14260.2;AT2G14260.1	AT2G14260.2;AT2G14260.1	AT2G14260.2 | Symbols: PIP | proline iminopeptidase | chr2:6041441-6043475 REVERSE LENGTH=329;AT2G14260.1 | Symbols: PIP | proline iminopeptidase | chr2:6041441-6043869 REVERSE LENGTH=380	8	8	25.8	25.8	37.433	0	57.362	75	22036000	35133000	27483000	27715000	27058000	21526000	28395000	16807000	22035000	27937000	0	0	0	0	0	0	0	0	0	0	22096000	24160000	18600000	12080000	22430000	0	22603000	0	27426000	19347000	30722000	18568000	52944000	31141000	32588000	20725000	0	25660000	27987000
AT2G14720.2;AT2G14720.1	AT2G14720.2;AT2G14720.1	AT2G14720.2 | Symbols: VSR4, VSR2;1, BP80-2;1, MTV4 | vacuolar sorting receptor 4 | chr2:6300878-6304156 REVERSE LENGTH=628;AT2G14720.1 | Symbols: VSR4, VSR2;1, BP80-2;1, MTV4 | vacuolar sorting receptor 4 | chr2:6300878-6304156 REVERSE LENGTH=628	9	1	14.3	2.7	69.812	0.00048403	2.9743	5	0	0	0	0	0	0	0	0	0	0	0	0	0	0	0	0	0	0	0	3357600	0	0	0	0	0	0	0	0	0	0	0	0	0	0	0	0	0	0	0
AT2G14740.2;AT2G14740.1	AT2G14740.2;AT2G14740.1	AT2G14740.2 | Symbols: ATVSR3, VSR3, VSR2;2, BP80-2;2 | vaculolar sorting receptor 3 | chr2:6308895-6312303 FORWARD LENGTH=628;AT2G14740.1 | Symbols: ATVSR3, VSR3, VSR2;2, BP80-2;2 | vaculolar sorting receptor 3 | chr2:6308895-6312303 FORWARD LENGTH=628	9	0	14.3	0	69.743	0	24.235	38	0	0	0	0	0	0	0	0	0	0	33477000	47105000	49909000	33263000	0	37112000	35799000	16400000	36697000	34745000	0	0	0	0	0	0	0	13985000	0	0	27943000	0	25198000	10963000	0	0	0	0	0
AT2G15110.1	AT2G15110.1	AT2G15110.1 | Symbols: | Protein of unknown function, DUF601 | chr2:6554847-6557168 REVERSE LENGTH=583	1	1	2.7	2.7	65.421	1	-2	0	0	0	0	0	0	0	0	0	0	0	0	0	0	0	0	0	0	0	0	0	0	0	0	0	0	0	0	0	0	0	0	0	0	0	0	0	0	0	0
AT2G15290.1	AT2G15290.1	AT2G15290.1 | Symbols: ATTIC21, TIC21, CIA5, PIC1 | translocon at inner membrane of chloroplasts 21 | chr2:6642512-6644011 REVERSE LENGTH=296	1	1	4.7	4.7	31.276	0.0022676	2.4688	5	0	0	0	0	0	0	0	0	0	0	0	0	0	0	0	0	0	0	0	0	0	0	0	0	0	0	0	0	5385600	0	0	0	0	0	0	0	0	0	0
AT2G15490.2;AT2G15490.3;AT2G15490.1;AT2G15480.1;AT2G15480.2	AT2G15490.2;AT2G15490.3;AT2G15490.1;AT2G15480.1;AT2G15480.2	AT2G15490.2 | Symbols: UGT73B4 | UDP-glycosyltransferase 73B4 | chr2:6761750-6763398 FORWARD LENGTH=270;AT2G15490.3 | Symbols: UGT73B4 | UDP-glycosyltransferase 73B4 | chr2:6761750-6763398 FORWARD LENGTH=481;AT2G15490.1 | Symbols: UGT73B4 | UDP-glycosyltra	1	1	4.1	4.1	30.278	0.00048567	2.9972	11	0	0	0	0	0	0	0	0	0	0	0	0	0	0	0	0	0	0	0	0	0	0	0	0	0	0	0	0	0	3580500	0	0	0	0	0	0	0	0	0
AT2G15620.1	AT2G15620.1	AT2G15620.1 | Symbols: NIR1, NIR, ATHNIR | nitrite reductase 1 | chr2:6810552-6812666 FORWARD LENGTH=586	21	21	35.2	35.2	65.504	0	85.183	208	85242000	114630000	99590000	101360000	117730000	77447000	78029000	100650000	63190000	105940000	0	0	0	0	0	0	0	0	0	0	80066000	115790000	70542000	72883000	76879000	181740000	69111000	61726000	76926000	74776000	0	0	0	0	0	0	0	0	0
AT2G16060.1	AT2G16060.1	AT2G16060.1 | Symbols: GLB1, AHB1, ARATH GLB1, NSHB1, ATGLB1, HB1 | hemoglobin 1 | chr2:6982782-6983522 REVERSE LENGTH=160	3	3	23.8	23.8	18.034	0	3.8209	7	0	0	0	0	0	0	0	0	0	0	0	0	0	0	0	0	0	0	0	0	0	0	0	0	0	0	0	0	2711400	0	0	0	0	0	0	0	0	0	0
AT2G16070.2	AT2G16070.2	AT2G16070.2 | Symbols: PDV2 | plastid division2 | chr2:6984072-6985356 REVERSE LENGTH=307	1	1	6.2	6.2	33.64	0.0098928	1.8347	1	0	0	0	0	0	0	0	0	0	0	0	0	0	0	0	0	0	0	0	0	0	0	0	0	0	0	0	0	0	0	0	0	0	0	0	0	0	0	0
AT2G16370.1;AT4G34570.1	AT2G16370.1;AT4G34570.1	AT2G16370.1 | Symbols: THY-1 | thymidylate synthase 1 | chr2:7082038-7084333 REVERSE LENGTH=519;AT4G34570.1 | Symbols: THY-2 | thymidylate synthase 2 | chr4:16511129-16514110 REVERSE LENGTH=565	1	1	3.3	3.3	58.143	0.0014078	2.6902	1	0	0	0	0	0	0	0	0	0	0	0	0	0	0	0	0	0	0	0	0	0	0	0	0	0	0	0	2268300	0	0	0	0	0	0	0	0	0	0	0
AT4G38920.1;AT4G34720.1;AT2G16510.1;AT1G19910.1;AT1G75630.1;AT1G75630.2	AT4G38920.1;AT4G34720.1;AT2G16510.1;AT1G19910.1;AT1G75630.1;AT1G75630.2	AT4G38920.1 | Symbols: AVA-P3, ATVHA-C3, VHA-C3 | vacuolar-type H(+)-ATPase C3 | chr4:18147330-18148853 FORWARD LENGTH=164;AT4G34720.1 | Symbols: AVA-P1, VHA-C1, ATVHA-C1 | ATPase, F0/V0 complex, subunit C protein | chr4:16568223-16569165 REVERSE LENGTH=16	2	2	31.7	31.7	16.571	0	15.927	4	0	0	0	0	0	0	0	0	0	0	0	0	0	0	0	0	0	0	0	0	0	0	0	0	0	0	0	4650900	0	0	0	0	0	0	0	0	0	0	0
AT2G16595.1	AT2G16595.1	AT2G16595.1 | Symbols: | Translocon-associated protein (TRAP), alpha subunit | chr2:7198363-7200086 FORWARD LENGTH=251	2	2	14.3	14.3	27.407	0	9.0931	1	0	0	0	0	0	0	0	0	0	0	0	0	0	0	0	0	10589000	0	0	0	0	0	0	0	0	0	0	0	0	0	0	0	0	0	0	0	0	0	0
AT2G16600.2;AT2G16600.1	AT2G16600.2;AT2G16600.1	AT2G16600.2 | Symbols: ROC3 | rotamase CYP 3 | chr2:7200862-7201383 FORWARD LENGTH=151;AT2G16600.1 | Symbols: ROC3 | rotamase CYP 3 | chr2:7200862-7201383 FORWARD LENGTH=173	6	4	48.3	42.4	15.992	0	101.68	70	11531000	16666000	24687000	24383000	0	27197000	16335000	0	20050000	21584000	0	0	0	0	0	0	0	0	0	0	21850000	18301000	23830000	25918000	19454000	27107000	28640000	28390000	25537000	12878000	23381000	0	15068000	0	10915000	0	0	0	0
AT2G16950.2;AT2G16950.1	AT2G16950.2;AT2G16950.1	AT2G16950.2 | Symbols: TRN1, ATTRN1 | transportin 1 | chr2:7353939-7360637 FORWARD LENGTH=891;AT2G16950.1 | Symbols: TRN1, ATTRN1 | transportin 1 | chr2:7353939-7360637 FORWARD LENGTH=895	2	2	2.5	2.5	99.108	0	6.9202	13	0	0	0	0	0	0	0	0	0	0	0	0	0	0	0	0	0	0	0	0	0	0	0	0	0	0	0	0	0	2713600	0	0	0	0	0	0	0	0	0
AT2G17190.1;AT2G17200.1	AT2G17190.1;AT2G17200.1	AT2G17190.1 | Symbols: | ubiquitin family protein | chr2:7478272-7481361 REVERSE LENGTH=538;AT2G17200.1 | Symbols: DSK2 | ubiquitin family protein | chr2:7482133-7485090 REVERSE LENGTH=551	1	1	3.7	3.7	57.285	0	3.9461	10	0	0	0	0	0	0	0	0	0	0	0	0	0	0	0	0	0	0	0	0	0	0	0	0	3011300	0	0	0	0	0	0	0	0	0	0	0	0	0	0
AT2G17265.1	AT2G17265.1	AT2G17265.1 | Symbols: HSK, DMR1 | homoserine kinase | chr2:7508606-7509718 FORWARD LENGTH=370	3	3	14.3	14.3	38.528	0	17.886	17	0	0	0	9584800	0	0	0	0	0	8533800	0	0	0	0	0	0	0	0	0	0	0	10169000	0	0	9574100	0	0	0	0	0	0	0	0	0	0	0	0	0	0
AT2G17290.1;AT4G38230.1;AT4G38230.3;AT4G38230.2;AT4G35310.1	AT2G17290.1;AT4G38230.1;AT4G38230.3;AT4G38230.2;AT4G35310.1	AT2G17290.1 | Symbols: CPK6, ATCDPK3, ATCPK6 | Calcium-dependent protein kinase family protein | chr2:7517005-7519239 FORWARD LENGTH=544;AT4G38230.1 | Symbols: CPK26, ATCPK26 | calcium-dependent protein kinase 26 | chr4:17928994-17930486 REVERSE LENGTH=340	2	2	3.9	3.9	61.111	0	3.2445	13	0	0	0	0	0	0	0	0	0	0	0	0	0	0	0	0	0	0	0	0	0	0	0	0	0	0	0	0	0	8214100	0	0	0	0	0	0	0	0	0
AT2G17320.1;AT2G17340.1	AT2G17320.1;AT2G17340.1	AT2G17320.1 | Symbols: | Uncharacterised conserved protein (UCP030210) | chr2:7533537-7535876 REVERSE LENGTH=361;AT2G17340.1 | Symbols: | Uncharacterised conserved protein (UCP030210) | chr2:7541615-7544089 REVERSE LENGTH=367	3	1	14.7	5.8	40.071	0	49.291	13	0	0	0	0	0	0	0	0	0	7555800	0	0	0	0	0	0	0	0	0	0	0	0	0	0	0	0	0	11724000	8431200	0	0	0	0	0	0	0	0	11179000	0
AT5G07090.2;AT2G17360.1;AT5G58420.1;AT5G07090.1;AT2G17360.2	AT5G07090.2;AT2G17360.1;AT5G58420.1;AT5G07090.1;AT2G17360.2	AT5G07090.2 | Symbols: | Ribosomal protein S4 (RPS4A) family protein | chr5:2202783-2203805 FORWARD LENGTH=244;AT2G17360.1 | Symbols: | Ribosomal protein S4 (RPS4A) family protein | chr2:7546598-7548138 FORWARD LENGTH=261;AT5G58420.1 | Symbols: | Riboso	23	23	67.2	67.2	27.707	0	109.4	390	250890000	386969984	333289984	253260000	310190016	302580000	315689984	214180000	278150016	276700000	532740000	623470016	475460000	643689984	524350016	494390016	466270016	426580000	333969984	536100000	417950016	434640000	411350016	268170000	443849984	179520000	379510016	287249984	456310016	333609984	218150000	159220000	236260000	283660000	182600000	182310000	84815000	165660000	145970000
AT2G17390.1	AT2G17390.1	AT2G17390.1 | Symbols: AKR2B | ankyrin repeat-containing 2B | chr2:7555870-7557743 FORWARD LENGTH=344	2	2	5.5	5.5	36.899	0	3.3346	4	0	0	0	0	0	0	0	0	0	0	0	0	0	0	0	0	0	0	0	0	0	0	0	0	0	0	0	0	0	0	0	0	0	0	0	0	0	0	0
AT2G17420.1;AT4G35460.1	AT2G17420.1	AT2G17420.1 | Symbols: NTRA, ATNTRA, NTR2 | NADPH-dependent thioredoxin reductase A | chr2:7564357-7566219 FORWARD LENGTH=378	10	10	41.3	41.3	40.014	0	82.977	69	30313000	20563000	26314000	23996000	32474000	22257000	26127000	38142000	15268000	15968000	0	0	0	0	0	0	0	0	0	0	19826000	18024000	17828000	28060000	19920000	22562000	18957000	15072000	15690000	18968000	0	0	0	0	0	0	0	12634000	0
AT2G17630.1	AT2G17630.1	AT2G17630.1 | Symbols: | Pyridoxal phosphate (PLP)-dependent transferases superfamily protein | chr2:7666637-7667905 FORWARD LENGTH=422	9	3	24.4	9.7	46.633	0	5.4888	4	0	0	0	0	7275800	0	0	0	0	0	0	0	0	0	0	0	0	0	0	0	0	0	0	0	0	0	3607000	0	0	0	0	0	0	0	0	0	0	0	0
AT2G17870.1	AT2G17870.1	AT2G17870.1 | Symbols: ATCSP3, CSP3 | cold shock domain protein 3 | chr2:7764276-7765181 REVERSE LENGTH=301	1	1	9	9	29.564	0	6.9947	1	0	0	0	0	0	0	0	0	0	0	0	0	0	0	0	0	0	0	4995200	0	0	0	0	0	0	0	0	0	0	0	0	0	0	0	0	0	0	0	0
AT2G17980.1	AT2G17980.1	AT2G17980.1 | Symbols: ATSLY1 | Sec1/munc18-like (SM) proteins superfamily | chr2:7824352-7826404 FORWARD LENGTH=627	2	2	4.6	4.6	69.15	0	7.2327	14	0	0	0	0	0	0	0	0	0	0	0	0	0	0	0	0	0	0	0	0	0	0	0	0	0	0	0	0	0	0	0	0	0	0	0	0	0	0	0
AT2G18020.1	AT2G18020.1	AT2G18020.1 | Symbols: EMB2296 | Ribosomal protein L2 family | chr2:7837151-7838160 FORWARD LENGTH=258	14	4	46.9	19.4	27.859	0	144.84	355	165120000	253280000	182340000	196280000	219650000	230490000	142670000	55615000	162550000	181990000	347449984	386380000	281900000	437940000	313849984	303329984	110590000	220120000	124750000	364440000	274129984	269760000	268740000	219030000	276830016	187060000	264190000	241970000	267400000	235060000	127430000	127380000	118490000	152230000	107740000	96407000	33017000	54257000	38840000
AT2G18080.1	AT2G18080.1	AT2G18080.1 | Symbols: EDA2 | Serine carboxypeptidase S28 family protein | chr2:7857198-7859715 FORWARD LENGTH=489	1	1	2.5	2.5	55.807	0	4.0656	13	0	0	0	0	0	0	0	0	0	0	0	0	0	0	0	0	0	0	0	0	0	0	0	0	0	0	0	0	0	0	0	0	0	0	0	10924000	0	0	0
AT2G18090.1	AT2G18090.1	AT2G18090.1 | Symbols: | PHD finger family protein / SWIB complex BAF60b domain-containing protein / GYF domain-containing protein | chr2:7864501-7867317 FORWARD LENGTH=824	1	1	1.5	1.5	91.128	1	-2	0	0	0	0	0	0	0	0	0	0	0	0	0	0	0	0	0	0	0	0	0	0	0	0	0	0	0	0	0	0	0	0	0	0	0	0	0	0	0	0
AT2G18110.1	AT2G18110.1	AT2G18110.1 | Symbols: | Translation elongation factor EF1B/ribosomal protein S6 family protein | chr2:7872636-7873713 FORWARD LENGTH=231	6	2	23.8	10	25.266	0	4.9223	19	0	0	0	0	0	0	0	0	0	0	0	0	0	0	0	0	0	0	0	0	0	0	0	0	0	0	0	0	0	0	0	0	0	0	0	5867500	0	0	0
AT2G18540.1	AT2G18540.1	AT2G18540.1 | Symbols: | RmlC-like cupins superfamily protein | chr2:8042382-8045008 REVERSE LENGTH=707	8	8	11.2	11.2	84.768	0	24.937	32	0	0	0	0	0	0	0	0	0	0	16027000	22296000	9229100	12898000	0	12255000	0	0	0	7180000	5687500	0	0	0	0	0	0	0	0	0	55680000	37100000	75715000	46507000	40278000	43803000	0	15509000	0
AT2G18560.1;AT2G18570.1	AT2G18560.1;AT2G18570.1	AT2G18560.1 | Symbols: | UDP-Glycosyltransferase superfamily protein | chr2:8059696-8060838 FORWARD LENGTH=380;AT2G18570.1 | Symbols: | UDP-Glycosyltransferase superfamily protein | chr2:8063429-8064841 FORWARD LENGTH=470	1	1	2.9	2.9	42.423	0	3.2356	8	0	0	0	0	0	0	0	0	0	0	0	0	0	0	0	0	0	0	0	0	0	0	0	0	0	0	0	0	0	0	0	0	0	7073600	0	0	0	0	0
AT2G18710.1	AT2G18710.1	AT2G18710.1 | Symbols: SCY1 | SECY homolog 1 | chr2:8112231-8114452 REVERSE LENGTH=551	2	2	6	6	59.492	0	19.232	3	0	0	0	0	0	0	0	0	0	0	0	0	0	0	0	0	0	0	0	0	0	0	0	0	0	0	0	6983000	0	0	0	0	0	0	0	0	0	0	0
AT2G18760.1	AT2G18760.1	AT2G18760.1 | Symbols: CHR8 | chromatin remodeling 8 | chr2:8129154-8133502 FORWARD LENGTH=1187	1	1	1.4	1.4	133.59	1	-2	0	0	0	0	0	0	0	0	0	0	0	0	0	0	0	0	0	0	0	0	0	0	0	0	0	0	0	0	0	0	0	0	0	0	0	0	0	0	0	0
AT2G18960.1;AT5G57350.2;AT5G57350.1;AT2G24520.1;AT1G17260.1;AT3G60330.2;AT3G60330.1;AT1G80660.2;AT1G80660.1	AT2G18960.1	AT2G18960.1 | Symbols: AHA1, PMA, OST2, HA1 | H(+)-ATPase 1 | chr2:8221858-8227268 FORWARD LENGTH=949	18	2	22	3.3	104.22	0	8.9484	29	0	0	0	0	0	0	0	0	9881200	0	0	0	0	0	0	0	0	0	0	0	16772000	21786000	16781000	9169900	0	0	17022000	14960000	22903000	21559000	0	0	0	0	0	0	0	0	0
AT2G19080.1	AT2G19080.1	AT2G19080.1 | Symbols: | metaxin-related | chr2:8262818-8264746 FORWARD LENGTH=315	1	1	3.5	3.5	35.853	0	3.2614	4	0	0	0	0	0	0	0	0	0	0	0	0	0	0	0	0	0	0	0	0	0	0	0	0	0	0	0	0	1720400	0	0	0	0	0	0	0	0	0	0
AT2G19480.3;AT2G19480.2;AT2G19480.1	AT2G19480.3;AT2G19480.2;AT2G19480.1	AT2G19480.3 | Symbols: NAP1;2 | nucleosome assembly protein 1;2 | chr2:8438601-8441040 FORWARD LENGTH=372;AT2G19480.2 | Symbols: NFA02, NFA2, NAP1;2 | nucleosome assembly protein 1;2 | chr2:8438601-8441040 FORWARD LENGTH=373;AT2G19480.1 | Symbols: NFA02, N	4	2	12.4	6.2	42.846	0	10.456	31	0	9730900	0	0	0	0	16325000	0	0	17068000	15020000	18962000	0	0	0	8693500	50353000	0	0	0	16214000	17029000	25939000	37591000	22102000	49878000	18026000	25781000	12462000	0	0	0	0	0	0	0	0	0	0
AT2G19570.1	AT2G19570.1	AT2G19570.1 | Symbols: CDA1, AT-CDA1, DESZ | cytidine deaminase 1 | chr2:8470598-8471503 REVERSE LENGTH=301	2	2	5.6	5.6	32.581	0.00048473	2.9893	10	0	5140300	3098300	4308300	4704400	4429300	0	0	0	5880200	0	0	0	0	0	0	0	0	0	0	0	0	0	0	0	0	2995500	0	3436700	0	0	0	0	0	0	0	0	0	0
AT2G19730.3;AT2G19730.2;AT2G19730.1	AT2G19730.3;AT2G19730.2;AT2G19730.1	AT2G19730.3 | Symbols: | Ribosomal L28e protein family | chr2:8511752-8512995 FORWARD LENGTH=143;AT2G19730.2 | Symbols: | Ribosomal L28e protein family | chr2:8511752-8512995 FORWARD LENGTH=143;AT2G19730.1 | Symbols: | Ribosomal L28e protein family | ch	9	7	55.2	49	15.895	0	120.32	134	94438000	86516000	117510000	61321000	69533000	78510000	98282000	188180000	89509000	46453000	117920000	145400000	90550000	165600000	181220000	152150000	410769984	352060000	524849984	99806000	81823000	99506000	92654000	155220000	94162000	196500000	71919000	116320000	75049000	52906000	39059000	83794000	50215000	68384000	62785000	86174000	260150000	165670000	130810000
AT5G56710.1;AT4G26230.1;AT2G19740.1;AT5G56710.2	AT5G56710.1;AT4G26230.1;AT2G19740.1;AT5G56710.2	AT5G56710.1 | Symbols: | Ribosomal protein L31e family protein | chr5:22944003-22944767 REVERSE LENGTH=119;AT4G26230.1 | Symbols: | Ribosomal protein L31e family protein | chr4:13286026-13286553 FORWARD LENGTH=119;AT2G19740.1 | Symbols: | Ribosomal prot	2	2	13.4	13.4	13.803	0	8.8063	49	9859700	18400000	0	9897700	15039000	14671000	7279800	0	14402000	11916000	26270000	25572000	18183000	32898000	25347000	28063000	0	14914000	0	24088000	21556000	23523000	19474000	14398000	20013000	0	20390000	18694000	18529000	10918000	0	0	0	15420000	0	0	0	0	0
AT5G56670.1;AT4G29390.1;AT2G19750.1	AT5G56670.1;AT4G29390.1;AT2G19750.1	AT5G56670.1 | Symbols: | Ribosomal protein S30 family protein | chr5:22935413-22935981 REVERSE LENGTH=62;AT4G29390.1 | Symbols: | Ribosomal protein S30 family protein | chr4:14465212-14465902 REVERSE LENGTH=62;AT2G19750.1 | Symbols: | Ribosomal protein	2	2	17.7	17.7	6.887	0	5.8844	29	3821000	0	0	0	0	0	0	0	0	0	12399000	12802000	6176700	0	25079000	14291000	16953000	21213000	18807000	6801200	0	0	0	6539300	0	0	0	0	0	0	0	0	0	0	0	0	0	0	0
AT2G19760.1	AT2G19760.1	AT2G19760.1 | Symbols: PFN1, PRF1 | profilin 1 | chr2:8517074-8518067 REVERSE LENGTH=131	1	1	9.9	9.9	14.266	1	-2	2	0	0	0	0	0	0	0	0	0	0	0	0	0	0	0	0	0	0	0	0	0	0	0	0	0	0	0	0	0	0	0	0	0	0	0	0	0	0	0
AT2G19900.1;AT1G79750.1;AT5G25880.1	AT2G19900.1	AT2G19900.1 | Symbols: ATNADP-ME1, NADP-ME1 | NADP-malic enzyme 1 | chr2:8592106-8595403 REVERSE LENGTH=581	23	21	50.8	46.5	64.278	0	204.19	276	74976000	88789000	66728000	87988000	89108000	57456000	75269000	133970000	44164000	95645000	32386000	51213000	38154000	25197000	27021000	35093000	86483000	22567000	8415400	20907000	62700000	77440000	65271000	64663000	66916000	68869000	57306000	42254000	60273000	66491000	407140000	361169984	324940000	341000000	382230016	281560000	594960000	622089984	449920000
AT2G19940.2;AT2G19940.1	AT2G19940.2;AT2G19940.1	AT2G19940.2 | Symbols: | oxidoreductases, acting on the aldehyde or oxo group of donors, NAD or NADP as acceptor;copper ion binding | chr2:8613168-8615649 FORWARD LENGTH=401;AT2G19940.1 | Symbols: | oxidoreductases, acting on the aldehyde or oxo group of	11	11	38.9	38.9	44.135	0	35.611	99	62185000	49772000	47399000	37082000	30922000	32459000	51052000	70187000	32281000	30892000	0	0	0	0	0	0	0	0	0	0	28690000	27141000	20125000	50427000	30330000	80114000	32518000	33561000	24936000	28895000	0	23224000	19151000	14282000	19726000	15743000	0	47657000	43777000
AT4G29040.1;AT2G20140.1	AT4G29040.1;AT2G20140.1	AT4G29040.1 | Symbols: RPT2a | regulatory particle AAA-ATPase 2A | chr4:14312369-14314386 FORWARD LENGTH=443;AT2G20140.1 | Symbols: | AAA-type ATPase family protein | chr2:8692736-8694837 FORWARD LENGTH=443	9	9	23.9	23.9	49.369	0	24.612	59	26333000	41256000	42439000	38831000	46023000	25101000	30610000	0	20260000	57548000	0	28535000	0	0	0	9726400	0	0	0	15013000	29373000	30254000	23505000	17259000	33698000	0	25030000	28910000	26562000	25241000	0	12860000	12253000	0	0	0	0	0	0
AT2G20190.1	AT2G20190.1	AT2G20190.1 | Symbols: ATCLASP, CLASP | CLIP-associated protein | chr2:8711862-8718813 REVERSE LENGTH=1439	2	2	1.4	1.4	158.95	0.0018493	2.5891	2	0	0	0	0	0	0	0	0	0	2218500	0	0	0	0	0	0	0	0	0	0	0	0	0	0	0	0	0	0	0	0	0	0	0	0	0	0	0	0	0
AT2G20230.1	AT2G20230.1	AT2G20230.1 | Symbols: | Tetraspanin family protein | chr2:8725762-8727388 FORWARD LENGTH=270	1	1	4.8	4.8	29.721	0.0026443	2.2494	3	0	0	0	0	0	0	0	0	0	0	0	0	0	0	0	0	0	0	0	0	0	0	0	0	0	0	1000100	0	0	0	0	0	0	0	0	0	0	0	0
AT2G20260.1	AT2G20260.1	AT2G20260.1 | Symbols: PSAE-2 | photosystem I subunit E-2 | chr2:8736780-8737644 FORWARD LENGTH=145	6	3	51.7	37.2	15.189	0	85.116	35	0	0	0	0	0	3809400	0	0	3755900	0	0	0	0	0	0	0	0	0	0	0	24997000	21766000	23154000	20505000	22084000	0	15153000	26226000	19819000	26587000	0	0	0	0	0	0	0	0	0
AT2G20360.1	AT2G20360.1	AT2G20360.1 | Symbols: | NAD(P)-binding Rossmann-fold superfamily protein | chr2:8786070-8789098 FORWARD LENGTH=402	14	14	31.6	31.6	43.935	0	104.87	109	0	0	0	9970800	0	18016000	0	0	18994000	0	30613000	30999000	42558000	26022000	33713000	27140000	113860000	49791000	116470000	26487000	28732000	43553000	42547000	59767000	24958000	89930000	35636000	27213000	27297000	30702000	0	0	6044300	0	0	0	32358000	23042000	0
AT2G20420.1	AT2G20420.1	AT2G20420.1 | Symbols: | ATP citrate lyase (ACL) family protein | chr2:8805574-8807858 FORWARD LENGTH=421	5	5	13.1	13.1	45.345	0	13.889	43	12179000	14881000	13213000	9829200	12454000	6824000	11955000	0	0	14633000	0	0	0	0	0	0	0	0	0	0	42536000	49198000	46378000	18060000	57801000	7140500	34491000	30199000	45663000	49141000	14096000	12613000	27233000	20145000	25342000	11630000	0	0	0
AT2G20450.1	AT2G20450.1	AT2G20450.1 | Symbols: | Ribosomal protein L14 | chr2:8813923-8815071 FORWARD LENGTH=134	7	3	56.7	28.4	15.506	0	5.6218	18	0	5722900	0	0	0	6787800	0	0	0	0	0	0	0	0	0	0	0	0	0	0	0	0	0	0	6436400	0	6408900	0	0	0	0	0	0	0	0	0	0	0	0
AT2G20530.2;AT2G20530.1	AT2G20530.2;AT2G20530.1	AT2G20530.2 | Symbols: ATPHB6, PHB6 | prohibitin 6 | chr2:8842300-8843787 FORWARD LENGTH=286;AT2G20530.1 | Symbols: ATPHB6, PHB6 | prohibitin 6 | chr2:8842300-8843787 FORWARD LENGTH=286	4	2	26.9	17.8	31.636	0	31.412	20	0	0	0	0	0	0	0	0	0	0	0	0	0	11764000	0	13797000	75609000	0	29150000	0	0	0	0	0	0	0	0	0	0	0	0	0	0	0	0	0	0	0	0
AT2G20580.1;AT4G28470.1	AT2G20580.1	AT2G20580.1 | Symbols: RPN1A, ATRPN1A | 26S proteasome regulatory subunit S2 1A | chr2:8859211-8864699 FORWARD LENGTH=891	15	15	20.9	20.9	98.143	0	39.627	46	0	24714000	21333000	25933000	23456000	0	0	0	0	28528000	0	0	0	0	0	0	0	0	0	0	21238000	24246000	18195000	0	20373000	0	21954000	12342000	21115000	23257000	0	0	0	0	0	0	0	0	0
AT2G20610.2;AT2G20610.1	AT2G20610.2;AT2G20610.1	AT2G20610.2 | Symbols: SUR1, HLS3, RTY, ALF1, RTY1 | Tyrosine transaminase family protein | chr2:8878308-8880298 REVERSE LENGTH=436;AT2G20610.1 | Symbols: SUR1, HLS3, RTY, ALF1, RTY1 | Tyrosine transaminase family protein | chr2:8878150-8880298 REVERSE LEN	3	3	9.4	9.4	48.063	0	7.8352	6	0	0	0	0	0	0	0	0	0	9934400	0	0	0	0	0	0	0	0	0	0	0	0	0	0	0	0	0	0	0	0	0	0	0	0	0	0	0	0	0
AT3G51890.1;AT2G20760.1	AT3G51890.1;AT2G20760.1	AT3G51890.1 | Symbols: | Clathrin light chain protein | chr3:19249686-19250890 REVERSE LENGTH=258;AT2G20760.1 | Symbols: | Clathrin light chain protein | chr2:8943279-8945108 REVERSE LENGTH=338	1	1	3.1	3.1	29.183	0.0087646	1.896	22	0	0	0	0	0	0	0	0	0	0	0	0	0	0	0	0	0	0	0	0	0	0	0	0	0	0	0	0	0	0	0	0	0	0	0	2679400	0	0	0
AT2G20890.1	AT2G20890.1	AT2G20890.1 | Symbols: PSB29, THF1 | photosystem II reaction center PSB29 protein | chr2:8987783-8989185 FORWARD LENGTH=300	7	7	21.7	21.7	33.795	0	69.532	60	0	0	0	0	0	11164000	0	0	0	0	0	0	0	0	0	6596800	0	0	0	0	66675000	77986000	73431000	34907000	59452000	56692000	63966000	37614000	53929000	38900000	0	0	0	0	0	0	0	0	0
AT2G20990.1;AT2G20990.2;AT2G20990.3;AT2G21010.1	AT2G20990.1;AT2G20990.2;AT2G20990.3	AT2G20990.1 | Symbols: SYTA, NTMC2TYPE1.1, ATSYTA, NTMC2T1.1, SYT1 | synaptotagmin A | chr2:9014827-9017829 FORWARD LENGTH=541;AT2G20990.2 | Symbols: SYTA | synaptotagmin A | chr2:9014827-9017829 FORWARD LENGTH=565;AT2G20990.3 | Symbols: SYTA | synaptotagm	4	4	9.4	9.4	61.743	0	16.939	20	0	0	0	0	0	0	0	0	0	0	7481200	11292000	16614000	0	0	5502400	0	0	0	0	0	4696600	0	0	3964800	0	6353700	7697000	0	6373700	0	0	0	7288300	7035900	0	0	0	0
AT2G21060.1	AT2G21060.1	AT2G21060.1 | Symbols: ATGRP2B, ATCSP4, GRP2B | glycine-rich protein 2B | chr2:9036983-9037588 REVERSE LENGTH=201	1	1	10.9	10.9	19.077	0	6.5709	5	0	0	0	0	0	0	0	0	0	0	0	0	0	0	0	0	0	0	0	0	0	0	0	0	0	0	3262200	0	0	0	0	0	0	0	0	0	0	0	0
AT2G21100.1	AT2G21100.1	AT2G21100.1 | Symbols: | Disease resistance-responsive (dirigent-like protein) family protein | chr2:9048687-9049336 REVERSE LENGTH=187	1	1	12.8	12.8	20.594	0.0018519	2.595	0	0	0	0	0	0	0	0	0	0	0	0	0	0	0	0	0	0	0	0	0	0	0	0	0	0	0	0	0	0	0	0	0	0	0	0	0	0	0	0
AT2G21160.2;AT2G21160.1	AT2G21160.2;AT2G21160.1	AT2G21160.2 | Symbols: | Translocon-associated protein (TRAP), alpha subunit | chr2:9068428-9070310 FORWARD LENGTH=188;AT2G21160.1 | Symbols: | Translocon-associated protein (TRAP), alpha subunit | chr2:9068428-9070207 FORWARD LENGTH=258	5	5	20.2	20.2	20.551	0	32.563	68	0	0	0	3587600	3936200	7619300	0	0	8363400	0	76929000	24458000	23427000	42365000	77249000	22623000	14628000	28703000	0	114980000	7347800	6162300	8734700	16710000	11766000	0	0	8579500	7060700	0	9495600	22391000	10437000	11868000	9242600	7745000	0	0	0
AT2G21170.1;AT2G21170.2	AT2G21170.1;AT2G21170.2	AT2G21170.1 | Symbols: TIM, PDTPI | triosephosphate isomerase | chr2:9071047-9073106 REVERSE LENGTH=315;AT2G21170.2 | Symbols: TIM, PDTPI | triosephosphate isomerase | chr2:9071047-9073106 REVERSE LENGTH=306	16	15	60	57.5	33.345	0	161.81	129	166020000	93164000	171130000	73011000	96225000	125420000	101320000	315240000	65443000	68850000	0	0	0	0	0	0	0	0	0	0	64574000	127100000	97058000	114350000	67642000	318780000	96140000	201080000	56400000	49678000	31148000	43512000	24409000	33006000	0	42786000	99509000	78457000	77058000
AT2G21250.1;AT2G21250.2;AT2G21260.1	AT2G21250.1;AT2G21250.2;AT2G21260.1	AT2G21250.1 | Symbols: | NAD(P)-linked oxidoreductase superfamily protein | chr2:9103408-9105116 REVERSE LENGTH=309;AT2G21250.2 | Symbols: | NAD(P)-linked oxidoreductase superfamily protein | chr2:9103703-9105116 REVERSE LENGTH=238;AT2G21260.1 | Symbols:	7	7	27.8	27.8	35.01	0	22.997	41	17667000	9782000	10882000	17823000	11951000	27690000	8941600	87913000	18719000	17068000	0	0	0	0	0	0	0	0	0	0	7442900	5859000	17488000	17520000	6523100	31521000	10714000	23987000	10311000	14390000	10609000	0	0	0	0	24360000	0	0	0
AT2G21270.2;AT2G21270.1;AT2G21270.3;AT4G38930.1;AT4G38930.2	AT2G21270.2;AT2G21270.1;AT2G21270.3;AT4G38930.1;AT4G38930.2	AT2G21270.2 | Symbols: UFD1 | ubiquitin fusion degradation 1 | chr2:9108126-9110012 FORWARD LENGTH=319;AT2G21270.1 | Symbols: UFD1 | ubiquitin fusion degradation 1 | chr2:9108126-9110012 FORWARD LENGTH=319;AT2G21270.3 | Symbols: UFD1 | ubiquitin fusion deg	2	2	7.2	7.2	35.323	0	3.4382	9	0	0	0	0	0	0	0	0	0	0	0	0	0	0	0	0	0	0	0	0	0	0	0	0	0	0	0	5799500	0	0	0	0	0	0	0	0	0	0	0
AT2G21330.1;AT2G21330.3;AT2G21330.2	AT2G21330.1;AT2G21330.3;AT2G21330.2	AT2G21330.1 | Symbols: FBA1 | fructose-bisphosphate aldolase 1 | chr2:9128416-9130152 REVERSE LENGTH=399;AT2G21330.3 | Symbols: FBA1 | fructose-bisphosphate aldolase 1 | chr2:9128416-9130152 REVERSE LENGTH=389;AT2G21330.2 | Symbols: FBA1 | fructose-bisphos	20	9	45.9	31.1	42.93	0	204.33	137	218870000	444270016	394620000	272180000	261410000	223050000	220700000	84275000	182470000	241870000	0	0	0	0	0	0	0	0	0	0	193680000	261800000	154250000	169310000	204940000	65478000	155410000	153760000	192830000	171800000	0	0	56983000	0	0	0	0	0	0
AT2G21385.4;AT2G21385.2;AT2G21385.1;AT2G21385.3	AT2G21385.4;AT2G21385.2;AT2G21385.1;AT2G21385.3	AT2G21385.4 | Symbols: | unknown protein. | chr2:9149726-9151752 FORWARD LENGTH=373;AT2G21385.2 | Symbols: | unknown protein;FUNCTIONS IN: molecular_function unknown;INVOLVED IN: biological_process unknown;LOCATED IN: chloroplast;EXPRESSED IN: 22 pla	2	2	5.6	5.6	42.519	0.0026702	2.308	4	0	0	0	0	0	0	0	0	0	0	0	0	0	0	0	0	0	0	0	0	0	0	0	0	0	0	0	0	0	2740300	0	0	0	0	0	0	0	0	0
AT2G21390.1	AT2G21390.1	AT2G21390.1 | Symbols: | Coatomer, alpha subunit | chr2:9152428-9156577 FORWARD LENGTH=1218	34	14	35.6	17.2	136.47	0	163.21	214	150350000	135840000	141060000	385030016	268600000	171760000	259950000	56024000	394760000	270660000	0	30888000	28291000	11794000	7119600	15403000	0	3694200	18772000	29897000	32620000	28664000	27421000	8195300	32049000	0	32378000	16847000	63093000	25134000	0	2751800	4551700	11493000	0	0	0	0	0
AT4G39080.1;AT2G21410.1	AT4G39080.1;AT2G21410.1	AT4G39080.1 | Symbols: VHA-A3 | vacuolar proton ATPase A3 | chr4:18209513-18214752 FORWARD LENGTH=821;AT2G21410.1 | Symbols: VHA-A2 | vacuolar proton ATPase A2 | chr2:9162703-9168141 FORWARD LENGTH=821	3	3	4.5	4.5	92.832	0	140.91	24	0	0	0	0	0	0	0	0	7968100	0	0	0	0	5110400	0	0	0	0	0	6671000	7157900	7502100	11003000	0	9596200	0	0	7320900	10325000	6377300	0	0	0	0	0	0	0	0	0
AT2G21490.1	AT2G21490.1	AT2G21490.1 | Symbols: LEA | dehydrin LEA | chr2:9206209-9207040 REVERSE LENGTH=185	1	1	13	13	19.298	0	10.563	1	0	0	0	0	0	0	0	0	0	0	0	0	0	0	0	0	0	0	0	0	0	0	0	0	0	0	0	0	0	0	0	0	0	917970	0	0	0	0	0
AT2G21530.1	AT2G21530.1	AT2G21530.1 | Symbols: | SMAD/FHA domain-containing protein | chr2:9219372-9220464 FORWARD LENGTH=209	1	1	5.7	5.7	22.675	0.0026455	2.2522	2	0	0	0	0	0	0	0	0	0	0	0	0	0	0	0	0	0	0	0	0	0	0	0	0	0	0	1137200	0	0	0	0	0	0	0	0	0	0	0	0
AT2G21620.1;AT2G21620.2	AT2G21620.1;AT2G21620.2	AT2G21620.1 | Symbols: RD2 | Adenine nucleotide alpha hydrolases-like superfamily protein | chr2:9248749-9249986 FORWARD LENGTH=187;AT2G21620.2 | Symbols: RD2 | Adenine nucleotide alpha hydrolases-like superfamily protein | chr2:9248749-9249986 FORWARD LEN	2	2	18.2	18.2	20.587	0	3.6033	23	0	0	0	0	0	0	0	0	0	0	0	0	0	0	0	0	0	0	0	0	0	0	0	0	0	0	0	0	0	0	0	0	0	0	0	0	0	0	0
AT2G21660.2;AT2G21660.1	AT2G21660.2;AT2G21660.1	AT2G21660.2 | Symbols: ATGRP7, CCR2 | cold, circadian rhythm, and rna binding 2 | chr2:9265477-9266316 REVERSE LENGTH=159;AT2G21660.1 | Symbols: ATGRP7, CCR2, GR-RBP7, GRP7 | cold, circadian rhythm, and rna binding 2 | chr2:9265477-9266316 REVERSE LENGTH=1	7	4	44	35.8	15.548	0	89.234	20	0	0	0	0	0	0	0	0	0	0	0	0	0	0	0	5481900	0	0	0	0	0	0	0	0	6046000	0	5849900	10595000	4559200	0	0	0	0	0	0	0	0	0	0
AT2G21720.1	AT2G21720.1	AT2G21720.1 | Symbols: | Plant protein of unknown function (DUF639) | chr2:9273696-9276802 FORWARD LENGTH=734	3	3	4.2	4.2	83.604	0	6.7625	14	0	0	0	0	0	0	0	0	0	0	0	0	0	0	5073700	0	0	0	0	0	0	0	0	0	0	0	0	0	0	0	0	0	0	0	0	0	0	0	0
AT2G21870.1;AT2G21870.2	AT2G21870.1;AT2G21870.2	AT2G21870.1 | Symbols: MGP1 | copper ion binding;cobalt ion binding;zinc ion binding | chr2:9320456-9322618 REVERSE LENGTH=240;AT2G21870.2 | Symbols: MGP1 | copper ion binding;cobalt ion binding;zinc ion binding | chr2:9320612-9322618 REVERSE LENGTH=220	5	5	20	20	27.597	0	9.6524	10	0	0	0	0	0	0	0	0	0	0	0	0	0	0	0	0	0	0	0	0	5919200	0	0	0	0	0	0	0	0	4258700	0	0	0	0	0	0	0	0	0
AT2G22125.1	AT2G22125.1	AT2G22125.1 | Symbols: CSI1 | binding | chr2:9406793-9414223 FORWARD LENGTH=2150	2	2	0.9	0.9	230.7	0	3.8064	7	0	0	0	8975900	0	4292000	4112600	0	14418000	0	0	0	0	0	0	0	0	0	0	0	0	2239100	0	0	0	0	2417600	0	3171200	2790500	0	0	0	0	0	0	0	0	0
AT2G22170.1	AT2G22170.1	AT2G22170.1 | Symbols: | Lipase/lipooxygenase, PLAT/LH2 family protein | chr2:9427010-9427742 REVERSE LENGTH=183	6	5	30.1	30.1	20.129	0	100.75	60	0	13732000	28728000	0	29211000	39478000	24426000	0	48128000	0	0	0	0	0	0	0	0	0	0	0	61748000	74557000	77950000	65358000	75501000	0	83384000	85389000	73054000	83771000	7975800	9897300	8655100	0	15253000	12840000	0	0	0
AT2G22230.1	AT2G22230.1	AT2G22230.1 | Symbols: | Thioesterase superfamily protein | chr2:9450042-9451427 FORWARD LENGTH=220	2	1	10	6.4	24.242	0.0018374	2.554	14	0	0	0	0	0	0	0	0	0	0	0	0	0	0	0	0	0	0	0	0	0	0	0	0	0	0	0	0	0	0	0	0	0	0	0	2626000	0	0	0
AT2G22250.1;AT2G22250.3;AT2G22250.2	AT2G22250.1;AT2G22250.3;AT2G22250.2	AT2G22250.1 | Symbols: ATAAT, AAT, MEE17 | aspartate aminotransferase | chr2:9458011-9460028 REVERSE LENGTH=428;AT2G22250.3 | Symbols: ATAAT, AAT, MEE17 | aspartate aminotransferase | chr2:9458011-9460297 REVERSE LENGTH=475;AT2G22250.2 | Symbols: ATAAT, AA	2	2	4.7	4.7	46.038	0.002635	2.2173	14	0	9594500	5072400	7277200	8106800	0	7560700	0	6624700	9530600	0	0	0	0	0	0	0	0	0	0	6588800	6424000	6549900	0	7142200	0	7025200	4748700	8708500	8128700	0	0	0	0	0	0	0	0	0
AT2G22360.1;AT4G39960.1	AT2G22360.1;AT4G39960.1	AT2G22360.1 | Symbols: | DNAJ heat shock family protein | chr2:9498162-9500459 FORWARD LENGTH=442;AT4G39960.1 | Symbols: | Molecular chaperone Hsp40/DnaJ family protein | chr4:18534194-18536320 FORWARD LENGTH=447	1	1	3.2	3.2	47.761	0.0071399	1.9391	10	0	0	0	12652000	0	13426000	0	0	0	0	0	0	0	0	0	0	0	0	0	0	13407000	0	13535000	0	10821000	0	9936100	0	0	0	0	0	0	0	0	0	0	0	0
AT2G22420.1	AT2G22420.1	AT2G22420.1 | Symbols: | Peroxidase superfamily protein | chr2:9513341-9514484 FORWARD LENGTH=329	3	3	12.2	12.2	36.67	0	55.17	28	0	7626000	8334100	6412900	10969000	0	0	0	0	0	0	0	0	0	0	0	0	0	0	0	8180600	7129300	6597800	0	0	0	0	0	0	0	0	0	0	0	0	0	0	0	0
AT2G22450.1	AT2G22450.1	AT2G22450.1 | Symbols: | riboflavin biosynthesis protein, putative | chr2:9530654-9532691 FORWARD LENGTH=476	2	2	4	4	52.199	0	5.2861	4	0	0	0	0	0	0	0	0	0	0	0	0	0	0	0	0	0	0	0	0	0	0	0	0	0	0	0	0	4050700	0	0	0	0	0	0	0	0	0	0
AT2G22680.1	AT2G22680.1	AT2G22680.1 | Symbols: | Zinc finger (C3HC4-type RING finger) family protein | chr2:9645433-9647484 FORWARD LENGTH=683	1	1	1.2	1.2	74.4	1	-2	0	0	0	0	0	0	0	0	0	0	0	0	0	0	0	0	0	0	0	0	0	0	0	0	0	0	0	0	0	0	0	0	0	0	0	0	0	0	0	0
AT2G22780.1	AT2G22780.1	AT2G22780.1 | Symbols: PMDH1 | peroxisomal NAD-malate dehydrogenase 1 | chr2:9689995-9691923 REVERSE LENGTH=354	18	17	74	74	37.465	0	323.31	234	545820032	163860000	301860000	532740000	340110016	876659968	387430016	966209984	1416999936	354169984	2763500	8358600	0	8427000	0	0	13147000	16792000	11596000	0	50365000	19513000	33488000	30300000	22660000	125870000	50021000	100790000	30549000	21660000	7908600	18755000	0	5556100	0	0	0	0	0
AT2G22990.6;AT2G22990.2;AT2G22990.4;AT2G22990.5;AT2G22990.1;AT2G22990.3	AT2G22990.6;AT2G22990.2;AT2G22990.4;AT2G22990.5;AT2G22990.1;AT2G22990.3	AT2G22990.6 | Symbols: | sinapoylglucose 1 | chr2:9787071-9789925 FORWARD LENGTH=319;AT2G22990.2 | Symbols: SNG1, SCPL8 | sinapoylglucose 1 | chr2:9787071-9789925 FORWARD LENGTH=319;AT2G22990.4 | Symbols: SNG1, SCPL8 | sinapoylglucose 1 | chr2:9786393-978	2	2	11.3	11.3	36.756	0	19.896	18	0	17615000	0	0	19574000	0	0	0	0	12703000	0	0	0	0	0	0	0	0	0	0	0	11570000	0	0	0	0	0	0	10579000	0	0	0	0	0	0	0	0	0	0
AT2G23070.1;AT5G67380.2;AT5G67380.1;AT2G23080.2;AT2G23080.1	AT2G23070.1;AT5G67380.2;AT5G67380.1	AT2G23070.1 | Symbols: | Protein kinase superfamily protein | chr2:9824162-9826871 REVERSE LENGTH=432;AT5G67380.2 | Symbols: CKA1, ATCKA1 | casein kinase alpha 1 | chr5:26881156-26883383 REVERSE LENGTH=376;AT5G67380.1 | Symbols: CKA1, ATCKA1 | casein kina	6	3	16.4	9	50.236	0	14.759	13	0	0	0	0	0	0	0	0	26476000	12253000	0	0	0	0	0	0	0	0	0	0	0	0	0	0	0	0	5291600	0	0	0	0	0	0	0	0	0	0	0	0
AT2G23200.1	AT2G23200.1	AT2G23200.1 | Symbols: | Protein kinase superfamily protein | chr2:9879351-9881855 FORWARD LENGTH=834	1	1	2.5	2.5	93.378	1	-2	0	0	0	0	0	0	0	0	0	0	0	0	0	0	0	0	0	0	0	0	0	0	0	0	0	0	0	0	0	0	0	0	0	0	0	0	0	0	0	0
AT2G23320.2;AT3G04670.2;AT2G23320.1;AT2G24570.1;AT4G31550.2;AT4G31550.1;AT5G28650.1;AT3G04670.1;AT4G24240.1	AT2G23320.2;AT3G04670.2;AT2G23320.1;AT2G24570.1;AT4G31550.2;AT4G31550.1;AT5G28650.1;AT3G04670.1;AT4G24240.1	AT2G23320.2 | Symbols: WRKY15 | WRKY DNA-binding protein 15 | chr2:9924998-9925991 FORWARD LENGTH=262;AT3G04670.2 | Symbols: WRKY39, ATWRKY39 | WRKY DNA-binding protein 39 | chr3:1266737-1267691 REVERSE LENGTH=290;AT2G23320.1 | Symbols: WRKY15 | WRKY DNA-b	1	1	5	5	28.498	1	-2	0	0	0	0	0	0	0	0	0	0	0	0	0	0	0	0	0	0	0	0	0	0	0	0	0	0	0	0	0	0	0	0	0	0	0	0	0	0	0	0
AT2G23350.1	AT2G23350.1	AT2G23350.1 | Symbols: PAB4, PABP4 | poly(A) binding protein 4 | chr2:9943209-9946041 FORWARD LENGTH=662	9	7	18.1	15.7	71.652	0	28.348	67	15681000	19857000	21882000	24437000	25072000	17033000	26390000	22629000	20386000	24326000	26703000	29903000	39531000	31564000	0	37874000	25698000	15370000	26544000	37731000	26916000	28029000	19007000	24783000	16429000	9030000	22359000	12768000	24175000	30256000	0	0	0	0	9268900	0	0	0	0
AT2G23420.1;AT4G36940.1	AT2G23420.1;AT4G36940.1	AT2G23420.1 | Symbols: NAPRT2 | nicotinate phosphoribosyltransferase 2 | chr2:9971819-9974909 FORWARD LENGTH=557;AT4G36940.1 | Symbols: NAPRT1 | nicotinate phosphoribosyltransferase 1 | chr4:17416938-17419883 FORWARD LENGTH=559	3	3	5	5	62.273	0	3.133	3	0	3984400	0	0	0	0	0	0	0	3838600	0	0	0	0	0	0	0	0	0	0	0	0	0	0	0	0	0	0	0	0	0	0	0	0	0	0	0	0	0
AT2G23600.1	AT2G23600.1	AT2G23600.1 | Symbols: ACL, ATMES2, MES2, ATME8, ME8 | acetone-cyanohydrin lyase | chr2:10042325-10043641 REVERSE LENGTH=263	1	1	5.7	5.7	29.667	0	5.9084	3	0	0	0	0	3506100	0	0	0	0	0	0	0	0	0	0	0	0	0	0	0	0	0	0	0	0	0	0	0	0	0	0	0	0	0	0	0	0	0	0
AT2G23640.1	AT2G23640.1	AT2G23640.1 | Symbols: RTNLB13 | Reticulan like protein B13 | chr2:10057554-10059042 FORWARD LENGTH=206	3	3	11.2	11.2	23.771	0	22.051	47	0	0	0	0	0	0	0	0	0	0	22923000	13006000	31310000	23275000	0	25927000	66115000	44879000	65222000	30171000	0	0	0	0	0	0	0	0	0	3608800	11652000	11261000	10450000	0	10621000	10939000	0	16238000	0
AT2G24070.2;AT2G24070.1	AT2G24070.2;AT2G24070.1	AT2G24070.2 | Symbols: QWRF4 | Family of unknown function (DUF566) | chr2:10231822-10233986 REVERSE LENGTH=609;AT2G24070.1 | Symbols: QWRF4 | Family of unknown function (DUF566) | chr2:10231822-10233986 REVERSE LENGTH=609	1	1	2.5	2.5	66.939	1	-2	0	0	0	0	0	0	0	0	0	0	0	0	0	0	0	0	0	0	0	0	0	0	0	0	0	0	0	0	0	0	0	0	0	0	0	0	0	0	0	0
AT2G24180.1	AT2G24180.1	AT2G24180.1 | Symbols: CYP71B6 | cytochrome p450 71b6 | chr2:10281890-10283589 FORWARD LENGTH=503	2	2	4.4	4.4	57.008	0	3.7121	3	0	0	0	0	0	0	0	0	0	0	0	0	0	0	0	0	0	0	0	0	0	0	0	0	0	0	0	0	4695400	0	0	0	0	0	0	0	0	0	0
AT2G24200.1;AT2G24200.2;AT2G24200.3	AT2G24200.1;AT2G24200.2;AT2G24200.3	AT2G24200.1 | Symbols: | Cytosol aminopeptidase family protein | chr2:10287017-10289450 REVERSE LENGTH=520;AT2G24200.2 | Symbols: | Cytosol aminopeptidase family protein | chr2:10287017-10289450 REVERSE LENGTH=520;AT2G24200.3 | Symbols: | Cytosol aminop	15	10	43.5	31.5	54.509	0	122.89	173	122440000	110990000	104730000	106580000	95884000	76932000	153060000	223750000	75950000	102250000	0	19265000	0	0	0	0	0	0	36149000	0	84830000	72353000	72359000	96149000	68264000	107730000	66700000	65825000	63555000	67417000	93408000	118490000	87411000	60796000	72031000	81342000	126850000	138240000	89070000
AT2G24270.3;AT2G24270.2;AT2G24270.1;AT2G24270.4	AT2G24270.3;AT2G24270.2;AT2G24270.1;AT2G24270.4	AT2G24270.3 | Symbols: ALDH11A3 | aldehyde dehydrogenase 11A3 | chr2:10327325-10329601 REVERSE LENGTH=496;AT2G24270.2 | Symbols: ALDH11A3 | aldehyde dehydrogenase 11A3 | chr2:10327325-10329601 REVERSE LENGTH=496;AT2G24270.1 | Symbols: ALDH11A3 | aldehyde d	17	17	49.6	49.6	53.06	0	300.08	187	132950000	145050000	140250000	107870000	113480000	99043000	120750000	253960000	89164000	171310000	0	0	0	0	0	0	0	0	0	0	64558000	70104000	67914000	112210000	75650000	212730000	96058000	83206000	55311000	49254000	0	7794300	0	11758000	14878000	0	108270000	0	0
AT2G24420.2;AT2G24420.1	AT2G24420.2;AT2G24420.1	AT2G24420.2 | Symbols: | DNA repair ATPase-related | chr2:10380147-10382624 FORWARD LENGTH=440;AT2G24420.1 | Symbols: | DNA repair ATPase-related | chr2:10380147-10382624 FORWARD LENGTH=440	3	3	5.7	5.7	50.351	0	9.6636	12	0	0	0	0	0	0	0	0	0	0	0	20416000	0	0	0	14111000	0	8343000	0	17693000	0	0	0	0	0	0	0	0	0	0	0	0	0	0	0	0	0	0	0
AT2G24690.1	AT2G24690.1	AT2G24690.1 | Symbols: | Transcriptional factor B3 family protein | chr2:10499551-10503110 REVERSE LENGTH=777	1	1	1.7	1.7	87.155	1	-2	4	0	0	0	0	0	0	0	0	0	0	0	0	0	0	0	0	0	0	0	0	0	0	0	0	0	0	0	0	0	20552000	0	0	0	0	0	0	0	0	0
AT2G24790.1	AT2G24790.1	AT2G24790.1 | Symbols: COL3, ATCOL3 | CONSTANS-like 3 | chr2:10566959-10567946 FORWARD LENGTH=294	1	1	5.4	5.4	32.324	1	-2	0	0	0	0	0	0	0	0	0	0	0	0	0	0	0	0	0	0	0	0	0	0	0	0	0	0	0	0	0	0	0	0	0	0	0	0	0	0	0	0
AT2G24820.1	AT2G24820.1	AT2G24820.1 | Symbols: TIC55-II | translocon at the inner envelope membrane of chloroplasts 55-II | chr2:10575038-10576829 FORWARD LENGTH=539	5	5	13.2	13.2	60.607	0	13.714	15	0	0	0	0	0	0	0	0	0	0	0	0	0	0	0	0	0	0	0	0	0	14270000	18890000	0	0	0	0	0	0	0	0	0	0	0	0	0	0	0	0
AT2G25280.1	AT2G25280.1	AT2G25280.1 | Symbols: | CONTAINS InterPro DOMAIN/s: UPF0103/Mediator of ErbB2-driven cell motility (Memo), related (InterPro:IPR002737);Has 1074 Blast hits to 1072 proteins in 474 species: Archae - 213;Bacteria - 366;Metazoa - 159;Fungi - 135;Plants	2	2	10.3	10.3	32.644	0	20.83	17	0	0	0	0	7927900	0	0	0	0	7102000	0	0	0	0	0	0	0	0	0	0	0	0	0	0	0	0	0	0	0	0	6944500	0	0	0	0	0	0	0	0
AT2G25340.1	AT2G25340.1	AT2G25340.1 | Symbols: ATVAMP712, VAMP712 | vesicle-associated membrane protein 712 | chr2:10792664-10793832 REVERSE LENGTH=219	1	1	4.1	4.1	24.965	0.0063264	1.967	1	0	0	0	0	0	0	0	0	0	0	0	0	0	0	0	0	0	0	0	0	0	0	0	0	0	0	0	0	0	0	0	0	0	1941200	0	0	0	0	0
AT2G25660.1	AT2G25660.1	AT2G25660.1 | Symbols: emb2410 | embryo defective 2410 | chr2:10916456-10927390 REVERSE LENGTH=2166	2	2	0.6	0.6	240.34	0	3.3173	11	0	0	6789600	0	0	0	0	0	0	8679000	0	0	0	0	0	0	0	0	0	0	0	0	0	0	9522200	0	0	0	0	0	0	0	10887000	13758000	14732000	0	0	0	0
AT2G25830.1	AT2G25830.1	AT2G25830.1 | Symbols: | YebC-related | chr2:11019091-11021665 REVERSE LENGTH=331	1	1	4.2	4.2	36.813	0	13.428	10	0	0	0	0	0	0	0	0	0	0	0	0	0	0	0	0	0	0	0	0	0	0	0	0	0	0	0	0	5111700	0	0	0	0	0	0	0	0	0	0
AT2G25840.3;AT2G25840.1;AT2G25840.2	AT2G25840.3;AT2G25840.1;AT2G25840.2	AT2G25840.3 | Symbols: OVA4 | Nucleotidylyl transferase superfamily protein | chr2:11021924-11025158 FORWARD LENGTH=396;AT2G25840.1 | Symbols: OVA4 | Nucleotidylyl transferase superfamily protein | chr2:11021924-11025158 FORWARD LENGTH=408;AT2G25840.2 | Sy	2	2	7.8	7.8	43.913	0	6.645	10	0	4164700	0	5181400	5301100	0	0	0	0	3666200	0	0	0	0	0	0	0	0	0	0	3881500	0	4149100	0	3606600	0	0	0	3390900	0	0	0	0	0	0	0	0	0	0
AT2G25850.3;AT2G25850.1;AT2G25850.4;AT2G25850.2	AT2G25850.3;AT2G25850.1;AT2G25850.4;AT2G25850.2	AT2G25850.3 | Symbols: PAPS2 | poly(A) polymerase 2 | chr2:11026048-11030440 REVERSE LENGTH=786;AT2G25850.1 | Symbols: PAPS2 | poly(A) polymerase 2 | chr2:11026048-11030440 REVERSE LENGTH=787;AT2G25850.4 | Symbols: PAPS2 | poly(A) polymerase 2 | chr2:11026	1	1	2.5	2.5	89.266	1	-2	0	0	0	0	0	0	0	0	0	0	0	0	0	0	0	0	0	0	0	0	0	0	0	0	0	0	0	0	0	0	0	0	0	0	0	0	0	0	0	0
AT2G25880.2;AT2G25880.1	AT2G25880.2;AT2G25880.1	AT2G25880.2 | Symbols: AtAUR2, AUR2 | ataurora2 | chr2:11034887-11036827 REVERSE LENGTH=256;AT2G25880.1 | Symbols: AtAUR2, AUR2 | ataurora2 | chr2:11034887-11036827 REVERSE LENGTH=288	1	1	8.2	8.2	29.728	1	-2	0	0	0	0	0	0	0	0	0	0	0	0	0	0	0	0	0	0	0	0	0	0	0	0	0	0	0	0	0	0	0	0	0	0	0	0	0	0	0	0
AT2G25890.1	AT2G25890.1	AT2G25890.1 | Symbols: | Oleosin family protein | chr2:11037435-11037884 FORWARD LENGTH=149	4	4	28.2	28.2	16.137	0	35.853	25	0	0	0	0	0	0	0	0	0	0	0	10949000	0	0	0	16579000	0	0	0	23762000	0	0	0	0	0	0	0	0	0	0	0	0	0	0	0	0	0	0	0
AT2G25950.1	AT2G25950.1	AT2G25950.1 | Symbols: | Protein of unknown function (DUF1000) | chr2:11068735-11070524 FORWARD LENGTH=204	1	1	7.4	7.4	22.689	0.0026064	2.1426	2	0	0	0	0	0	0	0	0	0	0	0	0	0	0	0	0	0	0	0	0	0	0	0	0	0	0	0	0	0	0	0	0	0	0	0	0	0	0	0
AT2G26080.1	AT2G26080.1	AT2G26080.1 | Symbols: AtGLDP2, GLDP2 | glycine decarboxylase P-protein 2 | chr2:11109330-11113786 REVERSE LENGTH=1044	19	6	21.2	7.4	113.77	0	36.72	38	0	0	17512000	14496000	17182000	11195000	0	11213000	0	0	0	0	0	0	0	0	0	0	0	0	21390000	20810000	23284000	18965000	21692000	15951000	23257000	16597000	27302000	24952000	0	0	0	0	0	0	0	0	0
AT2G26140.1	AT2G26140.1	AT2G26140.1 | Symbols: ftsh4 | FTSH protease 4 | chr2:11131939-11135126 REVERSE LENGTH=717	2	1	4.2	2.5	77.274	0.0022748	2.4828	4	0	0	0	0	0	0	0	0	0	0	0	0	0	0	0	0	0	0	0	3386900	0	0	0	0	0	0	0	0	0	0	0	0	0	0	0	0	0	0	0
AT2G26250.1	AT2G26250.1	AT2G26250.1 | Symbols: FDH, KCS10 | 3-ketoacyl-CoA synthase 10 | chr2:11170799-11173059 REVERSE LENGTH=550	8	8	22.7	22.7	61.96	0	65.033	41	0	7947200	8257000	12917000	11605000	15030000	18092000	0	16297000	16350000	0	0	0	0	0	0	0	0	0	0	27906000	40038000	32087000	11797000	29547000	0	27395000	12206000	29008000	16775000	0	0	0	0	0	0	0	0	0
AT2G26590.3;AT2G26590.2;AT2G26590.1	AT2G26590.3;AT2G26590.2;AT2G26590.1	AT2G26590.3 | Symbols: RPN13 | regulatory particle non-ATPase 13 | chr2:11311182-11314717 REVERSE LENGTH=300;AT2G26590.2 | Symbols: RPN13 | regulatory particle non-ATPase 13 | chr2:11311182-11314717 REVERSE LENGTH=300;AT2G26590.1 | Symbols: RPN13 | regulat	1	1	5.7	5.7	33.297	0.0047129	2.0468	2	0	0	0	0	0	0	0	0	0	0	0	0	0	0	0	0	0	0	0	0	0	0	0	0	0	0	0	0	1762800	0	0	0	0	0	0	0	0	0	0
AT2G26670.1;AT2G26670.2	AT2G26670.1	AT2G26670.1 | Symbols: HY1, ATHO1, HO1, TED4, GUN2, HY6 | Plant haem oxygenase (decyclizing) family protein | chr2:11341816-11343394 FORWARD LENGTH=282	3	3	19.9	19.9	32.691	0	10.073	7	0	0	16208000	0	0	0	0	0	0	0	0	0	0	0	0	0	0	0	0	0	5349000	0	0	0	0	0	0	0	0	0	0	0	0	0	0	0	0	0	0
AT2G26740.1	AT2G26740.1	AT2G26740.1 | Symbols: ATSEH, SEH | soluble epoxide hydrolase | chr2:11393148-11394257 REVERSE LENGTH=321	3	3	13.1	13.1	36.423	0	11.771	19	0	10461000	0	0	7379500	9942200	0	0	6315400	6761400	0	0	0	0	0	0	0	0	0	0	4877500	0	6332500	0	4550300	0	0	0	5021300	0	0	6514200	0	12043000	6613000	0	0	0	0
AT2G26900.1	AT2G26900.1	AT2G26900.1 | Symbols: | Sodium Bile acid symporter family | chr2:11475156-11477870 REVERSE LENGTH=409	1	1	7.1	7.1	43.607	0	23.743	1	0	0	0	0	0	0	0	0	0	0	0	0	0	0	0	0	0	0	0	0	0	0	0	8078900	0	0	0	0	0	0	0	0	0	0	0	0	0	0	0
AT2G26920.1	AT2G26920.1	AT2G26920.1 | Symbols: | Ubiquitin-associated/translation elongation factor EF1B protein | chr2:11489648-11491588 FORWARD LENGTH=646	1	1	2.8	2.8	71.057	1	-2	0	0	0	0	0	0	0	0	0	0	0	0	0	0	0	0	0	0	0	0	0	0	0	0	0	0	0	0	0	0	0	0	0	0	0	0	0	0	0	0
AT2G26930.1	AT2G26930.1	AT2G26930.1 | Symbols: ATCDPMEK, PDE277, ISPE, CDPMEK | 4-(cytidine 5-phospho)-2-C-methyl-D-erithritol kinase | chr2:11491829-11494229 REVERSE LENGTH=383	1	1	3.4	3.4	42.042	0	3.2631	1	0	0	0	0	0	0	0	0	0	0	0	0	0	0	0	0	0	0	0	0	0	0	0	0	2648400	0	0	0	0	0	0	0	0	0	0	0	0	0	0
AT2G27020.1	AT2G27020.1	AT2G27020.1 | Symbols: PAG1 | 20S proteasome alpha subunit G1 | chr2:11528515-11530858 REVERSE LENGTH=249	4	4	18.5	18.5	27.377	0	128.37	58	19270000	23650000	20632000	18471000	0	21217000	0	0	0	22251000	0	14736000	10336000	0	0	11154000	0	0	0	0	21932000	16845000	17088000	15274000	25397000	0	20507000	17511000	24004000	22338000	0	0	22516000	22212000	15189000	21119000	0	0	0
AT2G27040.1;AT2G27040.2;AT5G21150.1	AT2G27040.1;AT2G27040.2	AT2G27040.1 | Symbols: AGO4, OCP11 | Argonaute family protein | chr2:11536795-11541503 REVERSE LENGTH=924;AT2G27040.2 | Symbols: AGO4 | Argonaute family protein | chr2:11536795-11541503 REVERSE LENGTH=924	3	3	2.8	2.8	102.84	0	5.1879	8	0	0	0	0	0	0	0	0	0	0	0	0	0	0	0	0	0	0	0	0	0	0	0	0	0	0	0	0	0	0	0	6177600	0	0	4600300	5169300	0	0	0
AT2G27150.2;AT2G27150.1	AT2G27150.2;AT2G27150.1	AT2G27150.2 | Symbols: AAO3, At-AO3, AOdelta, AtAAO3 | abscisic aldehyde oxidase 3 | chr2:11601952-11607014 FORWARD LENGTH=1332;AT2G27150.1 | Symbols: AAO3, At-AO3, AOdelta, AtAAO3 | abscisic aldehyde oxidase 3 | chr2:11601952-11607014 FORWARD LENGTH=1332	1	1	1.1	1.1	146.7	1	-2	0	0	0	0	0	0	0	0	0	0	0	0	0	0	0	0	0	0	0	0	0	0	0	0	0	0	0	0	0	0	0	0	0	0	0	0	0	0	0	0
AT2G27190.1	AT2G27190.1	AT2G27190.1 | Symbols: PAP1, ATPAP1, PAP12, ATPAP12 | purple acid phosphatase 12 | chr2:11621400-11623438 REVERSE LENGTH=469	1	1	3.6	3.6	54.122	0	14.777	2	0	0	0	0	0	0	0	0	0	0	0	0	0	0	0	0	0	0	0	0	0	1631500	0	0	0	0	0	0	0	0	0	0	0	0	0	0	0	0	0
AT2G27285.1	AT2G27285.1	AT2G27285.1 | Symbols: | Coiled-coil domain-containing protein 55 (DUF2040) | chr2:11676079-11677897 REVERSE LENGTH=323	1	1	4.3	4.3	38.084	1	-2	0	0	0	0	0	0	0	0	0	0	0	0	0	0	0	0	0	0	0	0	0	0	0	0	0	0	0	0	0	0	0	0	0	0	0	0	0	0	0	0
AT2G27290.1	AT2G27290.1	AT2G27290.1 | Symbols: | Protein of unknown function (DUF1279) | chr2:11678586-11679765 REVERSE LENGTH=201	1	1	4.5	4.5	21.76	0.0018544	2.6004	3	0	0	0	0	0	0	0	0	0	0	0	0	0	0	0	0	0	0	0	0	0	0	0	0	0	0	0	0	0	1550100	0	0	0	0	0	0	0	0	0
AT2G27460.1	AT2G27460.1	AT2G27460.1 | Symbols: | sec23/sec24 transport family protein | chr2:11740670-11744867 FORWARD LENGTH=745	2	2	3.1	3.1	82.584	0	4.9152	5	0	0	0	0	0	0	0	0	0	0	3921400	0	0	0	0	0	0	0	0	0	0	0	0	0	0	0	0	0	0	0	0	0	0	0	0	0	0	0	0
AT2G27530.2;AT2G27530.1	AT2G27530.2;AT2G27530.1	AT2G27530.2 | Symbols: PGY1 | Ribosomal protein L1p/L10e family | chr2:11763443-11764570 REVERSE LENGTH=216;AT2G27530.1 | Symbols: PGY1 | Ribosomal protein L1p/L10e family | chr2:11763443-11764570 REVERSE LENGTH=216	9	5	37	22.7	24.425	0	52.995	116	25296000	28039000	30798000	24198000	21110000	23731000	35459000	84853000	27067000	22560000	36185000	50787000	59794000	52710000	18496000	48576000	78238000	75365000	76423000	42601000	31753000	48285000	33503000	65353000	30023000	186940000	29336000	40772000	30447000	21523000	20382000	0	0	25285000	32946000	48226000	52039000	79449000	42317000
AT2G27680.1	AT2G27680.1	AT2G27680.1 | Symbols: | NAD(P)-linked oxidoreductase superfamily protein | chr2:11803981-11805965 REVERSE LENGTH=384	7	7	23.2	23.2	43.154	0	56.153	42	0	15956000	10152000	9230200	10960000	0	14595000	0	0	15703000	0	0	0	0	0	0	0	0	0	0	12144000	15745000	14639000	0	12024000	0	11198000	11413000	10818000	9386100	0	0	0	0	0	0	0	0	0
AT2G27710.4;AT2G27710.3;AT2G27710.2;AT2G27710.1	AT2G27710.4;AT2G27710.3;AT2G27710.2;AT2G27710.1	AT2G27710.4 | Symbols: | 60S acidic ribosomal protein family | chr2:11816929-11817670 FORWARD LENGTH=98;AT2G27710.3 | Symbols: | 60S acidic ribosomal protein family | chr2:11816929-11817670 FORWARD LENGTH=115;AT2G27710.2 | Symbols: | 60S acidic ribosoma	8	4	62.2	48	10.243	0	37.66	74	0	21336000	25563000	23172000	19838000	15264000	18175000	20967000	20423000	15616000	76343000	86142000	38201000	74118000	45184000	72860000	35453000	28021000	34075000	42050000	58708000	49761000	73530000	20620000	44624000	32524000	46035000	48728000	43292000	45102000	25465000	0	16700000	13548000	21649000	0	0	0	0
AT2G27720.1;AT2G27720.3;AT2G27720.2	AT2G27720.1;AT2G27720.3;AT2G27720.2	AT2G27720.1 | Symbols: | 60S acidic ribosomal protein family | chr2:11818696-11819370 FORWARD LENGTH=115;AT2G27720.3 | Symbols: | 60S acidic ribosomal protein family | chr2:11818696-11819370 FORWARD LENGTH=127;AT2G27720.2 | Symbols: | 60S acidic ribosom	5	1	40.9	28.7	11.452	0	26.858	15	0	0	0	0	0	0	0	0	0	0	0	0	0	0	0	0	0	0	0	0	0	0	0	0	0	0	0	0	0	3512400	0	0	0	0	0	0	0	0	0
AT2G27730.1	AT2G27730.1	AT2G27730.1 | Symbols: | copper ion binding | chr2:11820056-11820867 REVERSE LENGTH=113	2	2	20.4	20.4	11.947	0	14.055	11	0	0	0	0	0	0	0	0	0	0	0	0	0	0	0	0	0	0	0	0	0	0	0	0	0	0	0	0	0	0	0	0	0	4042800	0	0	0	0	0
AT2G27860.1	AT2G27860.1	AT2G27860.1 | Symbols: AXS1 | UDP-D-apiose/UDP-D-xylose synthase 1 | chr2:11864684-11866843 REVERSE LENGTH=389	13	3	42.7	11.8	43.637	0	114.12	116	50144000	54703000	46736000	47214000	47428000	32167000	43283000	158440000	34654000	46865000	0	0	0	0	0	0	0	0	0	0	33963000	39306000	34088000	29614000	29521000	107660000	38051000	35074000	36501000	34779000	0	0	0	0	0	0	0	0	0
AT2G28000.1	AT2G28000.1	AT2G28000.1 | Symbols: CPN60A, CH-CPN60A, SLP | chaperonin-60alpha | chr2:11926603-11929184 FORWARD LENGTH=586	44	44	68.8	68.8	62.071	0	323.31	991	1598499968	1931600000	1657600000	1703500032	1910899968	1110000000	1550700032	2338500096	1036300032	1847900032	5283400	1526900	1903700	0	0	6691000	2713600	5691700	0	1332100	1733699968	1630000000	1346499968	1370800000	1426000000	1594200064	1230899968	1261400064	1176099968	1388400000	3541300	0	1224800	1487900	2424200	2010600	22760000	7005100	0
AT2G28150.1	AT2G28150.1	AT2G28150.1 | Symbols: | Domain of unknown function (DUF966) | chr2:12000015-12002227 FORWARD LENGTH=540	1	1	2.2	2.2	60.083	1	-2	0	0	0	0	0	0	0	0	0	0	0	0	0	0	0	0	0	0	0	0	0	0	0	0	0	0	0	0	0	0	0	0	0	0	0	0	0	0	0	0
AT2G28190.1	AT2G28190.1	AT2G28190.1 | Symbols: CSD2, CZSOD2 | copper/zinc superoxide dismutase 2 | chr2:12014548-12016303 FORWARD LENGTH=216	2	2	24.1	24.1	22.244	0	58.2	11	0	0	0	0	0	0	0	0	0	0	0	0	0	0	0	0	0	0	0	0	11908000	0	0	20712000	0	14879000	0	11703000	0	0	0	0	0	0	0	0	0	0	0
AT2G28470.2;AT2G28470.1	AT2G28470.2;AT2G28470.1	AT2G28470.2 | Symbols: BGAL8 | beta-galactosidase 8 | chr2:12169047-12173146 REVERSE LENGTH=846;AT2G28470.1 | Symbols: BGAL8 | beta-galactosidase 8 | chr2:12169047-12173164 REVERSE LENGTH=852	3	3	7.2	7.2	92.565	0	37.207	10	0	4774800	0	0	0	0	0	0	0	0	0	0	0	0	0	0	0	0	0	0	4033900	0	5827000	0	0	0	0	0	0	0	0	0	0	0	0	0	0	0	0
AT2G28490.1	AT2G28490.1	AT2G28490.1 | Symbols: | RmlC-like cupins superfamily protein | chr2:12178812-12180983 REVERSE LENGTH=511	23	23	44	44	55.704	0	323.31	675	483760000	249050000	260950000	190040000	222330000	384460000	302300000	316360000	214150000	133590000	916590016	799329984	1121100032	650960000	253530000	648140032	707560000	819870016	681400000	537100032	320129984	165540000	237240000	207610000	155620000	262750000	330169984	363649984	189050000	86802000	3971200000	4409999872	4443100160	3681700096	5310900224	4744800256	1520999936	3287899904	2743800064
AT2G28520.1	AT2G28520.1	AT2G28520.1 | Symbols: VHA-A1 | vacuolar proton ATPase A1 | chr2:12210026-12215532 FORWARD LENGTH=817	1	1	1.6	1.6	93.414	0.0026537	2.2767	1	0	0	0	0	0	0	0	0	0	0	0	0	0	0	0	0	0	0	0	0	0	0	0	0	0	0	0	0	0	0	0	0	0	0	0	0	0	0	0
AT2G28620.1	AT2G28620.1	AT2G28620.1 | Symbols: | P-loop containing nucleoside triphosphate hydrolases superfamily protein | chr2:12265167-12270020 REVERSE LENGTH=1042	1	1	1.1	1.1	116.22	1	-2	0	0	0	0	0	0	0	0	0	0	0	0	0	0	0	0	0	0	0	0	0	0	0	0	0	0	0	0	0	0	0	0	0	0	0	0	0	0	0	0
AT2G28790.1	AT2G28790.1	AT2G28790.1 | Symbols: | Pathogenesis-related thaumatin superfamily protein | chr2:12354664-12355413 REVERSE LENGTH=249	1	1	4.4	4.4	27.017	0.00047664	2.8385	27	0	0	0	0	0	0	0	0	0	0	0	0	0	0	0	0	0	0	0	0	0	0	0	0	0	0	0	0	0	0	0	0	0	0	0	5862500	0	0	0
AT2G28900.1	AT2G28900.1	AT2G28900.1 | Symbols: OEP16, ATOEP16-L, ATOEP16-1, OEP16-1 | outer plastid envelope protein 16-1 | chr2:12414423-12415459 REVERSE LENGTH=148	2	2	27.7	27.7	15.482	0	28.877	9	0	0	0	0	0	0	0	0	0	0	0	0	0	0	0	0	0	0	0	0	0	0	0	0	0	0	0	0	0	4176400	0	0	0	0	0	0	0	0	0
AT2G29300.1;AT2G29300.2;AT2G29320.1;AT1G07440.2;AT2G29330.1;AT1G07450.1	AT2G29300.1;AT2G29300.2;AT2G29320.1	AT2G29300.1 | Symbols: | NAD(P)-binding Rossmann-fold superfamily protein | chr2:12588214-12589372 FORWARD LENGTH=263;AT2G29300.2 | Symbols: | NAD(P)-binding Rossmann-fold superfamily protein | chr2:12588214-12589643 FORWARD LENGTH=286;AT2G29320.1 | Symb	3	1	12.2	5.3	28.256	0	5.1793	12	0	0	0	0	0	0	0	0	0	0	0	0	0	0	0	0	0	0	0	0	0	0	7936900	0	0	0	0	6890000	0	0	3776400	5323500	6747700	10203000	3909600	6029100	0	0	0
AT2G29340.2;AT2G29340.1	AT2G29340.2;AT2G29340.1	AT2G29340.2 | Symbols: | NAD-dependent epimerase/dehydratase family protein | chr2:12597131-12598306 FORWARD LENGTH=262;AT2G29340.1 | Symbols: | NAD-dependent epimerase/dehydratase family protein | chr2:12597131-12599009 FORWARD LENGTH=307	1	1	9.5	9.5	27.964	0	17.644	3	0	0	0	0	0	0	0	0	0	0	0	0	0	0	0	0	0	0	0	0	0	0	0	0	0	0	0	0	0	0	0	0	0	3173600	0	0	0	0	0
AT2G29450.1;AT2G29440.1	AT2G29450.1	AT2G29450.1 | Symbols: ATGSTU5, ATGSTU1, AT103-1A, GSTU5 | glutathione S-transferase tau 5 | chr2:12624774-12625566 REVERSE LENGTH=224	5	5	32.6	32.6	26	0	32.393	49	31232000	20398000	29611000	18891000	16620000	19924000	33437000	46389000	0	13396000	0	0	0	0	0	0	0	0	0	0	10821000	10045000	0	24989000	13633000	37797000	11561000	12733000	9124200	8326300	0	0	0	0	15261000	0	0	0	0
AT2G29550.1	AT2G29550.1	AT2G29550.1 | Symbols: TUB7 | tubulin beta-7 chain | chr2:12644258-12645932 REVERSE LENGTH=449	25	2	50.3	5.8	50.747	0	60.062	35	13527000	14647000	14973000	25538000	31217000	27179000	0	0	28114000	24938000	0	0	0	0	0	0	0	0	0	0	22169000	21688000	21433000	0	13962000	0	19902000	0	16868000	11375000	0	0	0	0	0	0	0	0	0
AT2G29560.1	AT2G29560.1	AT2G29560.1 | Symbols: ENOC | cytosolic enolase | chr2:12646635-12649694 FORWARD LENGTH=475	1	1	3.6	3.6	51.599	0	3.2987	2	0	0	0	0	0	0	0	0	0	0	0	0	0	0	0	0	0	0	0	0	0	0	0	0	0	0	0	0	0	0	0	0	0	0	0	0	0	0	0
AT2G29960.2;AT2G29960.1	AT2G29960.2;AT2G29960.1	AT2G29960.2 | Symbols: CYP5, ATCYP5, CYP19-4 | cyclophilin 5 | chr2:12769183-12770528 REVERSE LENGTH=191;AT2G29960.1 | Symbols: CYP5, ATCYP5, CYP19-4 | cyclophilin 5 | chr2:12769183-12770528 REVERSE LENGTH=201	3	1	16.8	6.8	20.587	0.0026822	2.3616	6	0	0	0	0	0	0	0	0	0	0	0	0	0	0	0	0	0	0	0	0	0	0	0	0	0	0	0	0	0	0	0	0	0	0	0	0	3713000	0	0
AT3G01340.2;AT3G01340.1;AT2G30050.1	AT3G01340.2;AT3G01340.1;AT2G30050.1	AT3G01340.2 | Symbols: | Transducin/WD40 repeat-like superfamily protein | chr3:127557-128465 REVERSE LENGTH=302;AT3G01340.1 | Symbols: | Transducin/WD40 repeat-like superfamily protein | chr3:127557-128465 REVERSE LENGTH=302;AT2G30050.1 | Symbols: | tr	1	1	4	4	32.63	0.0014265	2.8206	25	0	0	0	0	0	0	0	0	0	0	0	0	0	0	0	0	0	0	0	0	0	0	0	0	0	0	0	0	0	0	0	0	0	7479600	0	0	0	0	0
AT2G30110.1	AT2G30110.1	AT2G30110.1 | Symbols: ATUBA1, MOS5, UBA1 | ubiquitin-activating enzyme 1 | chr2:12852632-12857369 REVERSE LENGTH=1080	17	14	21.5	18.4	120.25	0	110.87	116	35333000	59904000	43344000	57807000	52096000	26467000	49451000	34449000	23728000	58787000	52477000	23067000	40445000	25840000	60546000	23647000	27315000	24368000	25333000	45824000	40035000	33590000	35605000	28594000	35450000	29545000	28862000	16837000	43744000	47206000	25457000	21266000	0	17602000	21410000	0	0	0	0
AT2G30200.1;AT2G30200.2	AT2G30200.1;AT2G30200.2	AT2G30200.1 | Symbols: | catalytics;transferases;[acyl-carrier-protein] S-malonyltransferases;binding | chr2:12883162-12885482 REVERSE LENGTH=393;AT2G30200.2 | Symbols: | catalytics;transferases;[acyl-carrier-protein] S-malonyltransferases;binding | chr2	9	9	25.2	25.2	41.522	0	62.588	70	23739000	17267000	23992000	0	0	12234000	0	0	0	16427000	0	0	0	0	0	0	0	0	0	0	22009000	24277000	21932000	15772000	20811000	39524000	14801000	18315000	20873000	17535000	9526700	0	11108000	0	0	15933000	0	18331000	0
AT2G30390.1;AT2G30390.2	AT2G30390.1;AT2G30390.2	AT2G30390.1 | Symbols: FC2, FC-II, ATFC-II | ferrochelatase 2 | chr2:12951242-12953985 REVERSE LENGTH=512;AT2G30390.2 | Symbols: FC2 | ferrochelatase 2 | chr2:12951242-12953985 REVERSE LENGTH=522	1	1	2.3	2.3	56.618	0.00048333	2.9696	1	0	0	0	0	0	0	0	0	0	0	0	0	0	0	0	0	0	0	0	0	0	0	0	0	0	0	0	0	0	0	0	0	0	0	0	0	0	0	0
AT2G30490.1	AT2G30490.1	AT2G30490.1 | Symbols: ATC4H, C4H, CYP73A5, REF3 | cinnamate-4-hydroxylase | chr2:12993861-12995683 REVERSE LENGTH=505	4	4	10.3	10.3	57.792	0	32.601	16	0	0	0	0	0	8160400	0	0	8062700	0	0	0	0	6735800	0	0	0	0	0	0	6309700	5286700	0	0	11042000	0	8463900	11807000	8476700	9852800	0	0	0	0	0	0	0	0	0
AT2G30520.3;AT2G30520.2;AT2G30520.1;AT3G49970.1	AT2G30520.3;AT2G30520.2;AT2G30520.1	AT2G30520.3 | Symbols: RPT2 | Phototropic-responsive NPH3 family protein | chr2:13002920-13005153 REVERSE LENGTH=545;AT2G30520.2 | Symbols: RPT2 | Phototropic-responsive NPH3 family protein | chr2:13002920-13005153 REVERSE LENGTH=545;AT2G30520.1 | Symbols:	3	3	4.8	4.8	60.6	0	4.5191	12	0	0	0	0	0	0	0	0	0	0	0	0	0	0	0	0	0	0	0	0	7844200	6453100	6600500	5145500	4988300	0	7353400	6227000	7445800	7686800	0	0	0	0	0	0	0	0	0
AT2G30550.1;AT2G30550.2	AT2G30550.1;AT2G30550.2	AT2G30550.1 | Symbols: | alpha/beta-Hydrolases superfamily protein | chr2:13014884-13016278 FORWARD LENGTH=464;AT2G30550.2 | Symbols: | alpha/beta-Hydrolases superfamily protein | chr2:13014884-13017005 FORWARD LENGTH=529	1	1	3.7	3.7	52.801	1	-2	0	0	0	0	0	0	0	0	0	0	0	0	0	0	0	0	0	0	0	0	0	0	0	0	0	0	0	0	0	0	0	0	0	0	0	0	0	0	0	0
AT5G65940.2;AT5G65940.3;AT5G65940.1;AT2G30660.1;AT2G30650.1	AT5G65940.2;AT5G65940.3;AT5G65940.1;AT2G30660.1;AT2G30650.1	AT5G65940.2 | Symbols: CHY1 | beta-hydroxyisobutyryl-CoA hydrolase 1 | chr5:26377132-26379161 REVERSE LENGTH=328;AT5G65940.3 | Symbols: CHY1 | beta-hydroxyisobutyryl-CoA hydrolase 1 | chr5:26376927-26379161 REVERSE LENGTH=342;AT5G65940.1 | Symbols: CHY1 |	1	1	4.6	4.6	36.112	0.00048379	2.9703	5	0	0	0	0	0	0	0	0	0	0	0	0	0	0	0	0	0	0	0	0	0	0	0	0	0	0	0	0	0	2045200	0	0	0	0	0	0	0	0	0
AT2G30740.1	AT2G30740.1	AT2G30740.1 | Symbols: | Protein kinase superfamily protein | chr2:13096399-13098285 FORWARD LENGTH=366	1	1	3.6	3.6	40.5	0.004721	2.0612	2	0	0	0	0	0	0	0	0	0	0	0	0	0	0	0	0	0	0	0	0	0	0	0	0	0	0	0	0	3173100	0	0	0	0	0	0	0	0	0	0
AT2G30860.1;AT2G30860.2	AT2G30860.1;AT2G30860.2	AT2G30860.1 | Symbols: ATGSTF9, GLUTTR, ATGSTF7, GSTF9 | glutathione S-transferase PHI 9 | chr2:13139132-13140057 FORWARD LENGTH=215;AT2G30860.2 | Symbols: ATGSTF9, GLUTTR, ATGSTF7, GSTF9 | glutathione S-transferase PHI 9 | chr2:13139132-13140079 FORWARD L	16	14	66.5	61.4	24.146	0	144.46	237	280670016	514780000	414600000	375009984	360160000	274120000	282700000	346340000	302760000	415990016	9307800	0	0	0	0	0	0	0	0	0	269990016	314390016	315660000	253060000	343449984	409329984	314120000	245190000	315080000	256960000	67891000	17474000	76157000	80582000	66463000	94119000	126610000	99037000	0
AT2G30870.1	AT2G30870.1	AT2G30870.1 | Symbols: ATGSTF10, ERD13, ATGSTF4, GSTF10 | glutathione S-transferase PHI 10 | chr2:13141490-13142392 FORWARD LENGTH=215	7	5	27.9	22.8	24.23	0	11.278	40	27930000	26827000	24221000	23493000	20353000	19751000	24283000	0	23412000	35823000	0	0	0	0	0	0	0	0	0	0	23884000	27232000	24793000	22754000	24997000	0	23641000	24177000	27323000	26529000	0	0	0	0	0	0	0	0	0
AT2G30920.1	AT2G30920.1	AT2G30920.1 | Symbols: ATCOQ3, EMB3002, COQ3 | coenzyme Q 3 | chr2:13157409-13159824 REVERSE LENGTH=322	1	1	4.3	4.3	35.332	0	4.8318	1	0	0	0	0	0	0	0	0	0	0	0	0	0	0	0	0	0	0	0	0	0	0	0	0	0	0	0	0	0	0	0	0	0	0	0	0	0	0	0
AT2G30930.1	AT2G30930.1	AT2G30930.1 | Symbols: | unknown protein;FUNCTIONS IN: molecular_function unknown;INVOLVED IN: biological_process unknown;LOCATED IN: chloroplast, plasma membrane, membrane;EXPRESSED IN: 24 plant structures;EXPRESSED DURING: 14 growth stages;BEST Ar	1	1	12.2	12.2	16.936	0.00047962	2.8848	3	0	0	0	0	0	0	0	0	0	0	0	0	0	0	0	0	0	0	0	0	0	0	5655400	0	0	0	0	0	0	0	0	0	0	0	0	0	0	0	0
AT2G30950.1	AT2G30950.1	AT2G30950.1 | Symbols: VAR2, FTSH2 | FtsH extracellular protease family | chr2:13174692-13177064 FORWARD LENGTH=695	27	13	42.2	21.3	74.157	0	323.31	209	0	0	950500	8481200	1959500	7091500	0	32258000	18226000	3996600	7273400	4815400	1938600	4401100	2048500	22037000	22423000	10627000	4011400	22294000	305840000	320390016	340409984	234560000	239520000	394470016	316280000	267000000	212830000	369900000	0	0	0	0	0	0	0	0	0
AT2G30970.2;AT2G30970.1	AT2G30970.2;AT2G30970.1	AT2G30970.2 | Symbols: ASP1 | aspartate aminotransferase 1 | chr2:13179012-13181686 FORWARD LENGTH=430;AT2G30970.1 | Symbols: ASP1 | aspartate aminotransferase 1 | chr2:13179012-13181686 FORWARD LENGTH=430	20	20	60.2	60.2	47.757	0	161.07	233	45651000	90286000	91212000	69492000	68481000	67894000	49141000	18619000	50807000	76532000	0	0	0	0	0	0	0	0	0	0	154410000	125840000	130360000	98653000	140890000	18909000	175630000	120790000	150470000	124160000	23811000	26592000	21558000	31914000	30888000	25185000	0	0	0
AT2G31240.1	AT2G31240.1	AT2G31240.1 | Symbols: | Tetratricopeptide repeat (TPR)-like superfamily protein | chr2:13317570-13319518 REVERSE LENGTH=617	1	1	1.1	1.1	68.744	0.0018248	2.5135	3	0	0	0	0	0	0	0	0	0	0	0	0	0	0	0	0	0	0	0	0	0	0	0	0	0	0	0	1449100	0	0	0	0	0	0	0	0	0	0	0
AT2G31390.1;AT3G59480.1;AT1G06020.1;AT1G06030.1;AT1G50390.1;AT5G51830.1	AT2G31390.1	AT2G31390.1 | Symbols: | pfkB-like carbohydrate kinase family protein | chr2:13383635-13386116 REVERSE LENGTH=325	8	8	31.1	31.1	35.275	0	31.777	72	0	30694000	19813000	22702000	26145000	25703000	30853000	24491000	25108000	25672000	0	0	0	0	0	0	0	0	0	0	22640000	19162000	22339000	15119000	23726000	26839000	17851000	16578000	21153000	15732000	21285000	19687000	0	0	15894000	21199000	0	0	0
AT2G31610.1	AT2G31610.1	AT2G31610.1 | Symbols: | Ribosomal protein S3 family protein | chr2:13450384-13451669 FORWARD LENGTH=250	21	1	56	5.2	27.519	0	3.6003	17	0	0	0	0	0	0	0	0	0	0	16869000	0	15120000	0	0	0	0	8619100	0	11492000	18790000	0	12734000	0	0	0	0	11322000	13514000	0	0	0	0	0	0	0	0	0	0
AT2G31660.1	AT2G31660.1	AT2G31660.1 | Symbols: SAD2, URM9 | ARM repeat superfamily protein | chr2:13464519-13471353 FORWARD LENGTH=1040	1	1	1.2	1.2	119.25	0.0026042	2.1406	2	0	0	0	0	0	0	0	0	0	0	0	0	0	0	0	0	0	0	0	0	0	0	0	0	0	0	0	0	3801000	0	0	0	0	0	0	0	0	0	0
AT2G31670.1	AT2G31670.1	AT2G31670.1 | Symbols: | Stress responsive alpha-beta barrel domain protein | chr2:13472699-13473490 REVERSE LENGTH=263	1	1	8.4	8.4	28.865	0	7.5654	19	0	0	0	0	0	0	0	0	0	0	0	0	0	0	0	0	0	0	0	0	0	0	0	0	0	0	0	0	0	0	0	0	0	0	0	0	0	0	7120700
AT2G31750.1;AT2G31790.1	AT2G31750.1	AT2G31750.1 | Symbols: UGT74D1 | UDP-glucosyl transferase 74D1 | chr2:13497312-13499870 FORWARD LENGTH=456	3	3	5.7	5.7	51.053	0	7.566	14	0	0	4316800	7731300	0	0	0	0	0	8715700	0	0	0	0	0	0	0	0	0	0	0	0	0	0	0	0	0	0	0	0	0	0	0	0	0	0	0	0	0
AT2G31810.1;AT2G31810.2;AT2G31810.3	AT2G31810.1;AT2G31810.2;AT2G31810.3	AT2G31810.1 | Symbols: | ACT domain-containing small subunit of acetolactate synthase protein | chr2:13524271-13528246 FORWARD LENGTH=491;AT2G31810.2 | Symbols: | ACT domain-containing small subunit of acetolactate synthase protein | chr2:13524419-135282	7	7	18.1	18.1	53.872	0	28.315	29	32694000	15336000	9550700	24902000	15993000	18500000	17604000	20093000	17835000	19082000	0	0	0	0	0	0	0	0	0	0	9625400	9879800	9231800	0	10185000	0	8321800	15673000	0	10443000	0	0	0	0	0	0	0	0	0
AT2G31890.1	AT2G31890.1	AT2G31890.1 | Symbols: ATRAP, RAP | RAP | chr2:13557100-13559715 REVERSE LENGTH=671	1	1	2.7	2.7	75.679	0.0014131	2.7095	1	0	0	0	0	0	0	0	0	0	0	0	0	0	0	0	0	0	0	0	0	0	0	0	0	0	0	0	0	0	1064200	0	0	0	0	0	0	0	0	0
AT2G32060.3;AT2G32060.2;AT2G32060.1	AT2G32060.3;AT2G32060.2;AT2G32060.1	AT2G32060.3 | Symbols: | Ribosomal protein L7Ae/L30e/S12e/Gadd45 family protein | chr2:13639228-13640104 REVERSE LENGTH=144;AT2G32060.2 | Symbols: | Ribosomal protein L7Ae/L30e/S12e/Gadd45 family protein | chr2:13639228-13640104 REVERSE LENGTH=144;AT2G32	6	4	67.4	54.9	15.329	0	47.896	56	0	34834000	32818000	28664000	38594000	37470000	0	0	20854000	0	51999000	51598000	36961000	69612000	0	43774000	0	55086000	41101000	51434000	54980000	41803000	52790000	72361000	56941000	0	88737000	85111000	56531000	0	31437000	26462000	35143000	42423000	0	0	0	0	0
AT2G32090.1	AT2G32090.1	AT2G32090.1 | Symbols: | Lactoylglutathione lyase / glyoxalase I family protein | chr2:13644500-13645608 FORWARD LENGTH=135	1	1	5.9	5.9	14.996	0.0059701	2.0308	3	0	0	0	0	0	0	0	0	0	0	0	0	0	0	0	0	0	0	0	0	0	0	0	0	0	0	0	0	0	0	0	0	0	0	0	2062800	0	0	0
AT2G32120.2;AT2G32120.1	AT2G32120.2;AT2G32120.1	AT2G32120.2 | Symbols: HSP70T-2 | heat-shock protein 70T-2 | chr2:13651720-13653411 REVERSE LENGTH=563;AT2G32120.1 | Symbols: HSP70T-2 | heat-shock protein 70T-2 | chr2:13651720-13653411 REVERSE LENGTH=563	1	1	3.2	3.2	60.989	0	27.27	4	0	0	0	0	0	0	0	0	0	0	0	0	0	0	0	0	0	0	0	2379600	0	0	0	0	0	0	0	0	0	0	0	0	0	0	0	0	0	0	0
AT2G32230.1	AT2G32230.1	AT2G32230.1 | Symbols: PRORP1 | proteinaceous RNase P 1 | chr2:13679608-13681756 REVERSE LENGTH=572	2	2	4.9	4.9	64.876	0	3.2124	2	0	0	0	0	0	0	0	0	0	0	0	0	0	0	0	0	0	0	0	0	0	0	0	0	0	0	0	0	0	0	0	0	0	0	0	0	0	0	0
AT2G32260.1	AT2G32260.1	AT2G32260.1 | Symbols: ATCCT1, CCT1 | phosphorylcholine cytidylyltransferase | chr2:13697645-13700241 FORWARD LENGTH=332	1	1	4.8	4.8	38.485	0.0055508	2.034	2	0	0	0	0	0	0	0	0	0	0	0	0	0	0	0	0	0	0	0	0	0	0	0	0	0	0	0	809970	0	0	0	0	0	0	0	0	0	0	0
AT2G32295.1	AT2G32295.1	AT2G32295.1 | Symbols: | EXS (ERD1/XPR1/SYG1) family protein | chr2:13719527-13721959 FORWARD LENGTH=463	2	2	4.5	4.5	54.053	0.0083893	1.9258	1	0	0	0	0	511130	0	0	0	0	0	0	0	0	0	0	0	0	0	0	0	0	0	0	0	0	0	0	0	0	0	0	0	0	0	0	0	0	0	0
AT2G32350.1	AT2G32350.1	AT2G32350.1 | Symbols: | Ubiquitin-like superfamily protein | chr2:13734979-13735788 FORWARD LENGTH=242	1	1	5.4	5.4	27.736	1	-2	0	0	0	0	0	0	0	0	0	0	0	0	0	0	0	0	0	0	0	0	0	0	0	0	0	0	0	0	0	0	0	0	0	0	0	0	0	0	0	0
AT2G32520.1	AT2G32520.1	AT2G32520.1 | Symbols: | alpha/beta-Hydrolases superfamily protein | chr2:13805823-13807442 REVERSE LENGTH=239	5	5	28	28	25.921	0	17.247	43	21899000	33237000	29450000	0	26175000	27345000	47536000	0	26057000	29625000	0	0	0	0	0	0	0	0	0	0	20276000	21841000	25333000	19397000	17974000	15858000	25726000	21946000	27135000	18549000	0	0	0	15971000	0	16289000	0	0	0
AT2G32730.1	AT2G32730.1	AT2G32730.1 | Symbols: | 26S proteasome regulatory complex, non-ATPase subcomplex, Rpn2/Psmd1 subunit | chr2:13880189-13885464 FORWARD LENGTH=1004	9	4	11.6	4.4	108.98	0	20.637	57	32560000	101620000	73319000	98437000	77405000	53129000	57050000	0	53844000	87780000	47003000	23725000	19795000	0	0	38907000	22766000	25561000	0	50261000	64266000	62133000	54980000	36327000	63221000	61294000	52663000	49706000	62117000	77817000	0	99641000	19038000	0	47315000	0	0	96126000	0
AT2G32920.1	AT2G32920.1	AT2G32920.1 | Symbols: ATPDIL2-3, PDI9, ATPDI9, PDIL2-3 | PDI-like 2-3 | chr2:13962502-13965406 REVERSE LENGTH=440	7	7	21.1	21.1	47.754	0	25.841	46	0	0	0	9422600	15164000	17912000	0	0	12318000	15319000	20768000	20224000	14874000	23189000	0	14615000	40576000	10911000	0	29598000	26774000	31054000	34502000	12260000	20868000	33899000	26182000	16387000	20280000	18831000	0	0	0	0	0	0	0	0	0
AT2G33040.1	AT2G33040.1	AT2G33040.1 | Symbols: ATP3 | gamma subunit of Mt ATP synthase | chr2:14018978-14021047 REVERSE LENGTH=325	9	9	36.3	36.3	35.448	0	50.729	61	0	0	0	0	0	0	0	0	0	0	32934000	26934000	35651000	25524000	14544000	21676000	76669000	58634000	67139000	17187000	21260000	15263000	12880000	48547000	35516000	0	45734000	24758000	54108000	46170000	37176000	36280000	20607000	0	34829000	27967000	95442000	47857000	55705000
AT2G33070.1;AT2G33070.2;AT2G33070.3	AT2G33070.1;AT2G33070.2;AT2G33070.3	AT2G33070.1 | Symbols: NSP2, ATNSP2 | nitrile specifier protein 2 | chr2:14029350-14030934 REVERSE LENGTH=471;AT2G33070.2 | Symbols: NSP2, ATNSP2 | nitrile specifier protein 2 | chr2:14029350-14030934 REVERSE LENGTH=471;AT2G33070.3 | Symbols: NSP2 | nitril	38	35	78.1	75.8	51.214	0	323.31	346	46923000	58516000	59936000	48749000	54062000	33761000	38211000	48392000	34586000	68401000	7418200	5174000	21397000	7089700	9841900	2227400	19314000	8289300	7802400	8980500	46548000	51782000	33034000	33389000	54291000	3761900	47161000	44541000	44460000	48010000	574089984	606320000	568040000	579190016	645779968	565209984	481640000	807609984	569809984
AT2G33120.1;AT2G33120.2;AT2G33120.3;AT1G04750.2;AT1G04750.1;AT1G04760.1;AT2G32670.1	AT2G33120.1;AT2G33120.2;AT2G33120.3;AT1G04750.2;AT1G04750.1	AT2G33120.1 | Symbols: SAR1, VAMP722, ATVAMP722 | synaptobrevin-related protein 1 | chr2:14043785-14045337 REVERSE LENGTH=221;AT2G33120.2 | Symbols: SAR1, VAMP722, ATVAMP722 | synaptobrevin-related protein 1 | chr2:14043785-14045337 REVERSE LENGTH=229;AT2G	3	3	24.4	24.4	24.928	0	8.6277	8	0	0	0	0	0	0	0	0	0	0	0	0	0	0	0	0	0	0	0	0	0	0	0	0	0	0	0	0	0	6368900	0	0	0	0	0	0	0	0	0
AT2G33150.1	AT2G33150.1	AT2G33150.1 | Symbols: PKT3, PED1, KAT2 | peroxisomal 3-ketoacyl-CoA thiolase 3 | chr2:14047814-14050983 REVERSE LENGTH=462	23	21	60.6	56.9	48.578	0	323.31	585	373820000	202510000	182690000	307049984	295540000	405689984	402809984	455140000	526830016	334489984	234630000	289200000	296120000	232390000	291360000	234210000	487809984	279100000	488809984	287169984	318500000	316400000	264970000	356060000	311409984	411100000	360420000	285160000	310940000	287769984	190120000	242200000	207120000	228990000	196480000	203860000	254750000	308920000	313849984
AT2G33210.2;AT2G33210.1	AT2G33210.2;AT2G33210.1	AT2G33210.2 | Symbols: HSP60-2 | heat shock protein 60-2 | chr2:14075093-14078568 REVERSE LENGTH=580;AT2G33210.1 | Symbols: HSP60-2 | heat shock protein 60-2 | chr2:14075093-14078568 REVERSE LENGTH=585	15	5	29.5	11.4	61.477	0	39.637	40	0	12236000	0	0	0	0	0	0	0	10482000	0	0	0	0	0	0	0	0	0	0	23854000	25303000	24352000	18060000	24000000	0	26195000	15180000	27302000	22803000	0	0	0	0	0	0	0	0	0
AT2G33220.1;AT1G04630.1	AT2G33220.1;AT1G04630.1	AT2G33220.1 | Symbols: | GRIM-19 protein | chr2:14078974-14079929 FORWARD LENGTH=143;AT1G04630.1 | Symbols: MEE4 | GRIM-19 protein | chr1:1289921-1290986 REVERSE LENGTH=143	3	3	35	35	16.121	0	8.8591	4	0	0	0	0	0	0	0	0	0	0	0	0	0	0	0	0	0	0	10407000	0	0	0	0	0	0	0	0	0	0	0	0	0	0	0	0	0	0	0	0
AT2G33255.1	AT2G33255.1	AT2G33255.1 | Symbols: | Haloacid dehalogenase-like hydrolase (HAD) superfamily protein | chr2:14098795-14100358 FORWARD LENGTH=245	2	2	8.2	8.2	27.496	0	3.1517	8	0	0	4504700	0	0	0	0	0	0	5886100	0	0	0	0	0	0	0	0	0	0	4075000	3901000	0	0	0	0	3914400	0	4765300	0	0	0	0	0	0	0	0	0	0
AT2G33410.1	AT2G33410.1	AT2G33410.1 | Symbols: | RNA-binding (RRM/RBD/RNP motifs) family protein | chr2:14156085-14157435 FORWARD LENGTH=404	1	1	4.7	4.7	41.328	0	5.3492	2	0	0	0	0	0	0	0	0	0	0	0	0	0	0	0	0	0	0	0	0	0	0	0	0	0	0	0	0	0	0	0	0	0	0	0	6192600	0	0	0
AT2G33520.1	AT2G33520.1	AT2G33520.1 | Symbols: | unknown protein;Has 68 Blast hits to 68 proteins in 18 species: Archae - 0;Bacteria - 0;Metazoa - 8;Fungi - 2;Plants - 58;Viruses - 0;Other Eukaryotes - 0 (source: NCBI BLink). | chr2:14196876-14197514 FORWARD LENGTH=97	1	1	35.1	35.1	11.313	0	27.17	5	0	0	0	0	0	0	0	0	0	0	0	0	0	0	0	0	0	0	0	0	0	0	0	0	0	0	0	0	0	0	0	0	0	0	0	0	0	11778000	0
AT2G33590.1;AT2G33600.1	AT2G33590.1;AT2G33600.1	AT2G33590.1 | Symbols: | NAD(P)-binding Rossmann-fold superfamily protein | chr2:14224622-14226365 FORWARD LENGTH=321;AT2G33600.1 | Symbols: | NAD(P)-binding Rossmann-fold superfamily protein | chr2:14226873-14228498 FORWARD LENGTH=321	10	10	32.7	32.7	35.875	0	61.583	60	0	22722000	26243000	14792000	13436000	0	0	11501000	12858000	10387000	0	0	0	0	0	0	0	19275000	31881000	0	13145000	0	12055000	0	16595000	0	0	9407500	10553000	0	85026000	193750000	68584000	144070000	138270000	75183000	0	60322000	73043000
AT2G33800.1	AT2G33800.1	AT2G33800.1 | Symbols: | Ribosomal protein S5 family protein | chr2:14300925-14302352 REVERSE LENGTH=303	12	12	41.6	41.6	32.645	0	46.452	114	14213000	43674000	29059000	22400000	40002000	19618000	13754000	0	13872000	27115000	0	0	0	0	0	10351000	0	0	0	0	29966000	50080000	46057000	19886000	50290000	0	34281000	29268000	34844000	34547000	0	0	0	0	0	0	0	0	0
AT2G34040.1;AT2G34040.2	AT2G34040.1;AT2G34040.2	AT2G34040.1 | Symbols: | Apoptosis inhibitory protein 5 (API5) | chr2:14377957-14382246 REVERSE LENGTH=553;AT2G34040.2 | Symbols: | Apoptosis inhibitory protein 5 (API5) | chr2:14378571-14382246 REVERSE LENGTH=442	3	3	9.8	9.8	61.644	0	14.374	15	0	0	0	0	0	0	0	0	0	0	0	0	0	0	0	0	0	0	0	0	0	8240500	8083700	0	6141900	0	6934900	0	9412800	9328200	0	0	0	0	0	0	0	0	0
AT2G34160.1	AT2G34160.1	AT2G34160.1 | Symbols: | Alba DNA/RNA-binding protein | chr2:14426283-14427220 FORWARD LENGTH=130	2	1	15.4	6.9	14.617	0.0018459	2.585	8	0	0	0	0	0	0	0	0	0	0	0	0	0	0	0	0	0	0	0	0	0	0	0	0	0	0	0	0	0	0	0	0	0	0	0	0	0	0	0
AT2G34180.1	AT2G34180.1	AT2G34180.1 | Symbols: CIPK13, SnRK3.7, WL2, ATWL2 | CBL-interacting protein kinase 13 | chr2:14430761-14432269 REVERSE LENGTH=502	1	1	3	3	56.73	1	-2	0	0	0	0	0	0	0	0	0	0	0	0	0	0	0	0	0	0	0	0	0	0	0	0	0	0	0	0	0	0	0	0	0	0	0	0	0	0	0	0
AT2G34430.1	AT2G34430.1	AT2G34430.1 | Symbols: LHB1B1, LHCB1.4 | light-harvesting chlorophyll-protein complex II subunit B1 | chr2:14524818-14525618 FORWARD LENGTH=266	16	3	84.2	7.5	28.17	0	323.31	506	32662000	36321000	101910000	228200000	231360000	170480000	169340000	94149000	187930000	144370000	0	0	0	0	0	0	0	0	0	0	1571500032	1971399936	1627399936	2420600064	1956400000	3333799936	2097500032	3689499904	1794499968	2192399872	0	0	0	5006500	0	0	12837000	11067000	170490000
AT2G34460.1	AT2G34460.1	AT2G34460.1 | Symbols: | NAD(P)-binding Rossmann-fold superfamily protein | chr2:14529635-14530732 FORWARD LENGTH=280	2	2	7.5	7.5	30.471	0	8.9691	12	0	0	0	0	0	0	0	0	0	0	0	0	0	0	0	9940200	0	0	0	10803000	0	0	0	0	14392000	0	0	0	0	0	0	0	0	0	0	0	0	0	0
AT2G34480.1;AT1G29965.1;AT1G29970.2	AT2G34480.1;AT1G29965.1;AT1G29970.2	AT2G34480.1 | Symbols: | Ribosomal protein L18ae/LX family protein | chr2:14532916-14534161 REVERSE LENGTH=178;AT1G29965.1 | Symbols: | Ribosomal protein L18ae/LX family protein | chr1:10498458-10499373 REVERSE LENGTH=178;AT1G29970.2 | Symbols: RPL18AA |	13	7	42.7	32	21.307	0	64.337	354	88923000	136720000	97822000	97247000	115960000	149830000	76958000	19787000	72850000	89555000	182950000	198470000	141300000	200450000	209670000	139070000	28851000	111940000	44375000	140850000	119780000	120510000	119620000	130190000	138770000	29640000	162010000	174460000	120530000	106940000	48130000	87975000	75087000	74677000	58442000	64168000	0	15029000	0
AT2G34590.1;AT1G30120.1	AT2G34590.1;AT1G30120.1	AT2G34590.1 | Symbols: | Transketolase family protein | chr2:14568956-14570844 REVERSE LENGTH=406;AT1G30120.1 | Symbols: PDH-E1 BETA | pyruvate dehydrogenase E1 beta | chr1:10584350-10586477 REVERSE LENGTH=406	5	5	14	14	44.015	0	11.475	52	29917000	30752000	21732000	29221000	26744000	17607000	25745000	0	18764000	29468000	0	0	0	0	0	0	0	0	0	0	28932000	31542000	17871000	22303000	24601000	17811000	26513000	26779000	34316000	32715000	0	0	0	0	0	0	0	0	0
AT2G34640.1	AT2G34640.1	AT2G34640.1 | Symbols: PTAC12, HMR | plastid transcriptionally active 12 | chr2:14582061-14584345 REVERSE LENGTH=527	1	1	2.8	2.8	60.895	0	6.4384	3	0	0	0	0	0	0	0	0	0	0	0	0	0	0	0	0	0	0	0	0	0	0	0	0	0	0	0	0	0	0	0	0	0	0	0	0	0	0	0
AT2G34910.1	AT2G34910.1	AT2G34910.1 | Symbols: | BEST Arabidopsis thaliana protein match is: root hair specific 4 (TAIR:AT1G30850.1);Has 43 Blast hits to 43 proteins in 9 species: Archae - 0;Bacteria - 0;Metazoa - 0;Fungi - 0;Plants - 43;Viruses - 0;Other Eukaryotes - 0 (	1	1	3.5	3.5	32.174	1	-2	0	0	0	0	0	0	0	0	0	0	0	0	0	0	0	0	0	0	0	0	0	0	0	0	0	0	0	0	0	0	0	0	0	0	0	0	0	0	0	0
AT2G35040.2;AT2G35040.1	AT2G35040.2;AT2G35040.1	AT2G35040.2 | Symbols: | AICARFT/IMPCHase bienzyme family protein | chr2:14765347-14768023 REVERSE LENGTH=545;AT2G35040.1 | Symbols: | AICARFT/IMPCHase bienzyme family protein | chr2:14765347-14768269 REVERSE LENGTH=596	4	4	9.4	9.4	59.471	0	5.7068	11	0	0	0	0	0	0	0	0	0	7530400	0	0	0	0	0	0	0	0	0	0	0	9764000	6869800	0	7097700	0	7600100	0	5738300	7184800	0	0	0	0	0	0	0	0	0
AT2G35080.1;AT2G35080.2	AT2G35080.1;AT2G35080.2	AT2G35080.1 | Symbols: | nucleotide binding;ATP binding;aminoacyl-tRNA ligases | chr2:14789245-14791448 REVERSE LENGTH=227;AT2G35080.2 | Symbols: | nucleotide binding;ATP binding;aminoacyl-tRNA ligases | chr2:14789245-14791448 REVERSE LENGTH=239	1	1	3.5	3.5	26.55	1	-2	0	0	0	0	0	0	0	0	0	0	0	0	0	0	0	0	0	0	0	0	0	0	0	0	0	0	0	0	0	0	0	0	0	0	0	0	0	0	0	0
AT2G35370.1	AT2G35370.1	AT2G35370.1 | Symbols: GDCH | glycine decarboxylase complex H | chr2:14891239-14892050 FORWARD LENGTH=165	2	1	12.7	12.7	17.947	1	-2	3	0	0	0	0	0	0	0	0	0	0	0	0	0	0	0	0	0	0	0	0	0	0	0	0	7792600	0	0	0	0	0	0	0	0	0	0	0	0	0	0
AT2G35380.2	AT2G35380.2	AT2G35380.2 | Symbols: | Peroxidase superfamily protein | chr2:14893109-14893958 FORWARD LENGTH=248	1	1	5.6	5.6	28.163	0.0026362	2.22	3	0	0	0	0	0	0	0	0	0	0	0	0	0	0	0	0	0	0	0	0	0	0	1805600	0	0	0	0	0	0	0	0	0	0	0	0	0	0	0	0
AT2G35410.1	AT2G35410.1	AT2G35410.1 | Symbols: | RNA-binding (RRM/RBD/RNP motifs) family protein | chr2:14898341-14899590 FORWARD LENGTH=308	5	5	17.5	17.5	33.785	0	28.425	21	0	17860000	11880000	0	10782000	13703000	14143000	0	0	0	0	0	0	0	0	0	0	0	0	0	11326000	10162000	9422900	0	8968700	0	12110000	0	9403300	0	0	0	0	0	0	0	0	0	0
AT2G35490.1	AT2G35490.1	AT2G35490.1 | Symbols: | Plastid-lipid associated protein PAP / fibrillin family protein | chr2:14912309-14913797 REVERSE LENGTH=376	8	8	27.9	27.9	40.505	0	45.133	94	0	0	0	0	11493000	0	0	0	0	9599800	43889000	35979000	53734000	38853000	29463000	60404000	55636000	44612000	0	49244000	46659000	41045000	49500000	32863000	46104000	48930000	47215000	32856000	45686000	54076000	16749000	25201000	13142000	0	15917000	32477000	0	29803000	35313000
AT2G35500.1	AT2G35500.1	AT2G35500.1 | Symbols: SKL2 | shikimate kinase like 2 | chr2:14914038-14915909 FORWARD LENGTH=387	3	3	10.1	10.1	42.687	0	33.606	25	5723400	12745000	10603000	0	13046000	5722400	0	6986700	8846000	11697000	0	0	0	0	0	0	0	0	0	0	12442000	11118000	11155000	0	0	0	0	6749800	10602000	0	0	0	0	0	0	0	0	0	0
AT2G35780.1	AT2G35780.1	AT2G35780.1 | Symbols: scpl26 | serine carboxypeptidase-like 26 | chr2:15037733-15040104 REVERSE LENGTH=452	3	3	8.6	8.6	51.521	0	7.0081	8	0	4827500	0	0	0	0	0	0	0	0	0	0	0	0	0	0	0	0	0	0	0	0	0	0	0	0	0	0	0	0	0	0	0	0	0	0	0	0	0
AT2G35830.1;AT2G35830.2;AT2G35810.1	AT2G35830.1;AT2G35830.2;AT2G35810.1	AT2G35830.1 | Symbols: | unknown protein;BEST Arabidopsis thaliana protein match is: unknown protein (TAIR:AT2G35810.1);Has 155 Blast hits to 155 proteins in 54 species: Archae - 0;Bacteria - 66;Metazoa - 0;Fungi - 0;Plants - 82;Viruses - 0;Other	1	1	9.2	9.2	20.231	0.0098806	1.825	1	0	0	0	0	0	0	0	0	0	0	0	0	0	0	0	0	0	0	0	0	0	0	0	0	0	0	0	0	0	1190700	0	0	0	0	0	0	0	0	0
AT2G35820.1	AT2G35820.1	AT2G35820.1 | Symbols: | ureidoglycolate hydrolases | chr2:15050933-15052004 FORWARD LENGTH=192	1	1	8.3	8.3	21.279	0.0018282	2.5208	2	0	2615500	0	0	0	0	0	0	0	0	0	0	0	0	0	0	0	0	0	0	0	0	0	0	0	0	0	0	0	0	0	0	0	0	0	0	0	0	0
AT2G36060.3;AT2G36060.1;AT2G36060.2	AT2G36060.3;AT2G36060.1;AT2G36060.2	AT2G36060.3 | Symbols: MMZ3, UEV1C | MMS ZWEI homologue 3 | chr2:15143012-15143998 REVERSE LENGTH=144;AT2G36060.1 | Symbols: MMZ3, UEV1C | MMS ZWEI homologue 3 | chr2:15143012-15143998 REVERSE LENGTH=145;AT2G36060.2 | Symbols: MMZ3, UEV1C | MMS ZWEI homolo	3	2	26.4	14.6	16.381	0	7.0494	4	0	0	0	0	0	0	0	0	0	0	0	0	0	0	0	0	0	0	0	0	0	8234900	0	0	0	0	0	0	0	0	0	0	0	0	0	0	0	0	0
AT2G36160.1	AT2G36160.1	AT2G36160.1 | Symbols: | Ribosomal protein S11 family protein | chr2:15169925-15171159 FORWARD LENGTH=150	11	2	66.7	10.7	16.257	0	5.2848	30	0	25208000	0	0	0	0	0	0	0	0	0	0	0	0	25596000	38082000	0	0	0	28145000	0	0	30461000	0	0	0	0	0	29334000	0	0	0	0	0	0	0	0	0	0
AT2G36200.1;AT2G36200.2	AT2G36200.1;AT2G36200.2	AT2G36200.1 | Symbols: | P-loop containing nucleoside triphosphate hydrolases superfamily protein | chr2:15180078-15185189 REVERSE LENGTH=1009;AT2G36200.2 | Symbols: | P-loop containing nucleoside triphosphate hydrolases superfamily protein | chr2:151800	1	1	1.1	1.1	113.68	1	-2	0	0	0	0	0	0	0	0	0	0	0	0	0	0	0	0	0	0	0	0	0	0	0	0	0	0	0	0	0	0	0	0	0	0	0	0	0	0	0	0
AT3G52750.1;AT2G36250.2;AT2G36250.1	AT3G52750.1;AT2G36250.2;AT2G36250.1	AT3G52750.1 | Symbols: FTSZ2-2 | Tubulin/FtsZ family protein | chr3:19549841-19552435 REVERSE LENGTH=473;AT2G36250.2 | Symbols: FTSZ2-1, ATFTSZ2-1 | Tubulin/FtsZ family protein | chr2:15197661-15199932 REVERSE LENGTH=478;AT2G36250.1 | Symbols: FTSZ2-1, ATF	2	2	7.2	7.2	50.317	0	10.962	7	0	0	0	0	0	0	0	0	0	0	0	0	0	0	0	0	0	0	0	0	0	0	0	0	0	0	0	0	0	4132500	0	0	0	0	0	0	0	0	0
AT2G36300.1;AT3G52760.1	AT2G36300.1;AT3G52760.1	AT2G36300.1 | Symbols: | Integral membrane Yip1 family protein | chr2:15213362-15214129 REVERSE LENGTH=255;AT3G52760.1 | Symbols: | Integral membrane Yip1 family protein | chr3:19553932-19554705 REVERSE LENGTH=257	2	2	12.5	12.5	27.094	0	9.0795	17	0	0	0	0	0	0	0	0	0	0	0	0	0	0	0	0	0	0	0	0	0	0	0	0	0	0	0	0	0	0	2288000	0	0	0	0	0	0	0	0
AT2G36460.1;AT2G36460.2	AT2G36460.1;AT2G36460.2	AT2G36460.1 | Symbols: | Aldolase superfamily protein | chr2:15296929-15298387 REVERSE LENGTH=358;AT2G36460.2 | Symbols: | Aldolase superfamily protein | chr2:15296929-15297732 REVERSE LENGTH=267	24	13	74	47.5	38.386	0	196.25	231	220100000	419750016	252760000	217830000	273300000	219210000	131080000	36299000	146500000	182320000	0	14262000	0	0	0	6090500	0	18195000	0	25974000	175620000	200890000	162790000	90864000	165650000	29492000	132720000	103290000	161510000	126000000	78285000	91651000	133300000	255290000	133690000	79671000	72802000	23231000	0
AT2G36485.1	AT2G36485.1	AT2G36485.1 | Symbols: | ENTH/VHS family protein | chr2:15307059-15307535 REVERSE LENGTH=158	1	1	13.9	13.9	17.563	1	-2	0	0	0	0	0	0	0	0	0	0	0	0	0	0	0	0	0	0	0	0	0	0	0	0	0	0	0	0	0	0	0	0	0	0	0	0	0	0	0	0
AT2G36530.1	AT2G36530.1	AT2G36530.1 | Symbols: LOS2, ENO2 | Enolase | chr2:15321081-15323786 REVERSE LENGTH=444	31	31	77.5	77.5	47.719	0	323.31	590	723270016	746310016	599089984	687139968	700000000	415030016	753000000	1006800000	428520000	709110016	33702000	36993000	16793000	26141000	75968000	71360000	248260000	14134000	0	42835000	476080000	496929984	481209984	713859968	542860032	639779968	395640000	548160000	425680000	446969984	564910016	724380032	588620032	484320000	545830016	590300032	1397900032	647180032	918830016
AT2G36580.1	AT2G36580.1	AT2G36580.1 | Symbols: | Pyruvate kinase family protein | chr2:15339253-15342781 FORWARD LENGTH=527	8	1	20.7	2.7	57.508	0.0014211	2.7853	1	0	0	0	0	0	0	0	0	0	0	0	0	0	0	0	0	0	0	0	0	0	0	0	0	0	0	0	0	0	0	0	0	0	2783200	0	0	0	0	0
AT2G36640.1	AT2G36640.1	AT2G36640.1 | Symbols: ATECP63, ECP63 | embryonic cell protein 63 | chr2:15357019-15358552 REVERSE LENGTH=448	1	1	2.5	2.5	48.492	0.0034483	2.0917	1	0	0	0	0	0	0	0	0	0	0	0	0	0	0	0	0	0	0	0	0	0	0	0	0	0	0	0	0	0	0	0	0	0	0	0	0	2873800	0	0
AT2G36830.1	AT2G36830.1	AT2G36830.1 | Symbols: GAMMA-TIP, TIP1;1, GAMMA-TIP1 | gamma tonoplast intrinsic protein | chr2:15445490-15446336 FORWARD LENGTH=251	1	1	6.8	6.8	25.619	0	3.5287	7	0	0	0	0	0	0	0	0	0	0	0	0	0	0	0	0	0	0	0	0	7319300	11407000	0	0	7015200	0	0	0	0	6581100	0	0	0	0	0	0	0	0	0
AT2G36880.2;AT2G36880.1	AT2G36880.2;AT2G36880.1	AT2G36880.2 | Symbols: MAT3 | methionine adenosyltransferase 3 | chr2:15479721-15480893 REVERSE LENGTH=390;AT2G36880.1 | Symbols: MAT3 | methionine adenosyltransferase 3 | chr2:15479721-15480893 REVERSE LENGTH=390	13	5	37.7	24.9	42.497	0	171.54	90	113590000	55166000	38451000	88315000	84581000	62658000	79478000	93417000	101200000	78078000	0	0	0	0	0	0	0	0	0	0	107490000	81991000	88721000	100480000	85928000	90825000	88910000	69664000	89581000	82645000	0	0	0	0	0	0	0	0	0
AT2G36910.1;AT2G47000.1;AT3G62150.1	AT2G36910.1;AT2G47000.1;AT3G62150.1	AT2G36910.1 | Symbols: ATPGP1, PGP1, ABCB1 | ATP binding cassette subfamily B1 | chr2:15502162-15507050 FORWARD LENGTH=1286;AT2G47000.1 | Symbols: MDR4, PGP4, ABCB4, ATPGP4 | ATP binding cassette subfamily B4 | chr2:19310008-19314750 REVERSE LENGTH=1286;AT	2	1	2.1	1.4	140.57	1	-2	2	0	0	0	0	0	0	0	0	0	0	0	0	0	0	0	0	0	0	0	0	0	0	0	0	0	0	0	0	0	0	0	0	0	23189000	0	0	0	0	0
AT2G37170.1	AT2G37170.1	AT2G37170.1 | Symbols: PIP2B, PIP2;2 | plasma membrane intrinsic protein 2 | chr2:15613624-15614791 REVERSE LENGTH=285	4	2	23.5	7.7	30.453	0	6.3111	5	0	0	0	0	0	0	0	0	0	0	0	0	0	0	0	0	0	0	0	0	0	0	0	0	0	0	0	0	0	0	0	0	0	0	0	0	0	0	0
AT2G37180.1	AT2G37180.1	AT2G37180.1 | Symbols: RD28, PIP2;3, PIP2C | Aquaporin-like superfamily protein | chr2:15617779-15618937 FORWARD LENGTH=285	2	1	15.8	3.5	30.429	1	-2	1	0	0	0	0	0	0	0	0	0	0	0	0	0	0	0	0	0	0	0	0	0	0	0	0	0	0	0	0	0	1600500	0	0	0	0	0	0	0	0	0
AT2G37190.1;AT3G53430.1;AT5G60670.1	AT2G37190.1;AT3G53430.1;AT5G60670.1	AT2G37190.1 | Symbols: | Ribosomal protein L11 family protein | chr2:15619559-15620059 REVERSE LENGTH=166;AT3G53430.1 | Symbols: | Ribosomal protein L11 family protein | chr3:19809895-19810395 REVERSE LENGTH=166;AT5G60670.1 | Symbols: | Ribosomal protei	7	7	51.2	51.2	17.942	0	43.786	202	177510000	296729984	264840000	218520000	226830000	310180000	243240000	15520000	215040000	174330000	353489984	479529984	329980000	467630016	552369984	461449984	246460000	273180000	203730000	466680000	262650000	309529984	283720000	218600000	307580000	168780000	294310016	200770000	253440000	202290000	137310000	88256000	233450000	177340000	99128000	130920000	64906000	24927000	16260000
AT2G37220.1	AT2G37220.1	AT2G37220.1 | Symbols: | RNA-binding (RRM/RBD/RNP motifs) family protein | chr2:15634980-15636331 REVERSE LENGTH=289	10	9	51.9	51.9	30.718	0	323.31	160	90710000	117650000	109520000	76216000	96987000	83544000	93069000	49773000	64836000	87914000	0	0	0	0	0	0	0	0	0	0	120790000	158190000	159270000	66429000	144660000	48007000	99792000	95282000	88903000	94020000	0	0	0	0	0	0	0	0	0
AT2G37230.1	AT2G37230.1	AT2G37230.1 | Symbols: | Tetratricopeptide repeat (TPR)-like superfamily protein | chr2:15637177-15639450 REVERSE LENGTH=757	1	1	1.7	1.7	85.704	0	3.1935	2	0	0	0	0	0	0	0	0	0	0	0	0	0	0	0	0	0	0	0	0	0	0	0	0	0	0	0	0	0	3313400	0	0	0	0	0	0	0	0	0
AT2G37270.2;AT2G37270.1	AT2G37270.2;AT2G37270.1	AT2G37270.2 | Symbols: ATRPS5B, RPS5B | ribosomal protein 5B | chr2:15647883-15649042 REVERSE LENGTH=207;AT2G37270.1 | Symbols: ATRPS5B, RPS5B | ribosomal protein 5B | chr2:15647883-15649042 REVERSE LENGTH=207	16	5	76.3	29	22.99	0	323.31	526	171350000	167670000	232820000	131490000	167400000	211750000	140130000	308780000	139660000	136400000	248330000	219100000	171450000	281910016	338920000	203820000	445030016	326329984	534009984	261120000	167390000	186060000	207340000	224350000	214880000	293260000	190530000	255720000	188940000	173730000	77196000	110230000	84460000	127410000	84693000	95587000	186060000	169360000	119220000
AT2G37360.1	AT2G37360.1	AT2G37360.1 | Symbols: | ABC-2 type transporter family protein | chr2:15673555-15675822 REVERSE LENGTH=755	1	1	1.6	1.6	83.455	1	-2	0	0	0	0	0	0	0	0	0	0	0	0	0	0	0	0	0	0	0	0	0	0	0	0	0	0	0	0	0	0	0	0	0	0	0	0	0	0	0	0
AT2G37550.2;AT2G37550.1	AT2G37550.2;AT2G37550.1	AT2G37550.2 | Symbols: ASP1, AGD7 | ARF-GAP domain 7 | chr2:15755544-15757456 REVERSE LENGTH=456;AT2G37550.1 | Symbols: ASP1, AGD7 | ARF-GAP domain 7 | chr2:15755544-15757456 REVERSE LENGTH=456	1	1	2.9	2.9	49.251	0.00047733	2.8448	4	0	0	0	0	0	0	0	0	0	0	0	0	0	0	0	0	0	0	0	0	0	0	0	0	0	0	0	2329100	0	0	0	0	0	0	0	0	0	0	0
AT3G53750.1;AT2G37620.2;AT2G37620.1	AT3G53750.1;AT2G37620.2;AT2G37620.1	AT3G53750.1 | Symbols: ACT3 | actin 3 | chr3:19915924-19917371 FORWARD LENGTH=377;AT2G37620.2 | Symbols: ACT1, AAc1 | actin 1 | chr2:15779761-15781241 FORWARD LENGTH=377;AT2G37620.1 | Symbols: ACT1, AAc1 | actin 1 | chr2:15779761-15781241 FORWARD LENGTH=37	18	4	53.8	14.6	41.797	0	35.351	77	33026000	18665000	16179000	23177000	35593000	25725000	26473000	14947000	28147000	25267000	21123000	36183000	63067000	16446000	0	24380000	0	24120000	0	22379000	20507000	24736000	31286000	20310000	38349000	53477000	30038000	28532000	33269000	30293000	39831000	0	0	0	0	14044000	0	0	0
AT2G37660.1	AT2G37660.1	AT2G37660.1 | Symbols: | NAD(P)-binding Rossmann-fold superfamily protein | chr2:15795481-15796977 REVERSE LENGTH=325	9	9	39.7	39.7	34.879	0	105.8	123	97489000	139350000	108630000	98081000	109960000	84186000	85305000	128280000	94795000	87323000	0	0	0	0	0	0	0	0	0	0	71292000	98611000	81640000	108730000	80222000	57067000	50173000	52507000	50264000	48254000	0	18820000	0	25973000	20935000	15217000	71701000	31515000	37887000
AT2G37690.1	AT2G37690.1	AT2G37690.1 | Symbols: | phosphoribosylaminoimidazole carboxylase, putative / AIR carboxylase, putative | chr2:15806111-15810240 FORWARD LENGTH=642	3	3	5.1	5.1	69.751	0	3.5966	8	0	4168800	0	10229000	0	0	0	0	0	5890900	0	0	0	0	0	0	0	0	0	0	0	0	4450100	0	5391100	0	3844000	0	4310300	0	0	0	0	0	0	0	0	0	0
AT2G37760.4;AT2G37760.3;AT2G37760.5;AT2G37760.2;AT2G37760.1	AT2G37760.4;AT2G37760.3;AT2G37760.5;AT2G37760.2;AT2G37760.1	AT2G37760.4 | Symbols: | NAD(P)-linked oxidoreductase superfamily protein | chr2:15831995-15833678 FORWARD LENGTH=290;AT2G37760.3 | Symbols: | NAD(P)-linked oxidoreductase superfamily protein | chr2:15831995-15833678 FORWARD LENGTH=290;AT2G37760.5 | Symb	4	4	16.2	16.2	32.074	0	16.133	32	13458000	24432000	22889000	14378000	19560000	13502000	22337000	0	8976000	8384900	0	0	0	0	0	0	0	0	0	0	7650300	6068900	9185700	4837800	9330000	0	0	0	7816700	10592000	10557000	0	25937000	20910000	0	10882000	0	0	0
AT2G37790.1	AT2G37790.1	AT2G37790.1 | Symbols: | NAD(P)-linked oxidoreductase superfamily protein | chr2:15838838-15840752 FORWARD LENGTH=314	1	1	4.5	4.5	34.913	0	41.748	13	0	0	0	0	0	0	0	0	0	0	0	0	0	0	0	0	0	0	0	0	0	0	0	0	0	0	0	0	0	3163900	0	0	0	0	0	0	0	0	0
AT2G37860.1;AT2G37860.2;AT2G37860.3	AT2G37860.1;AT2G37860.2;AT2G37860.3	AT2G37860.1 | Symbols: LCD1 | Protein of unknown function (DUF3411) | chr2:15856952-15858351 FORWARD LENGTH=347;AT2G37860.2 | Symbols: LCD1 | Protein of unknown function (DUF3411) | chr2:15856952-15858351 FORWARD LENGTH=347;AT2G37860.3 | Symbols: LCD1 | Pr	1	1	3.7	3.7	37.349	0.0026954	2.3886	4	0	0	0	0	0	0	0	0	0	0	0	0	0	0	0	0	0	0	0	0	0	0	0	0	0	0	0	0	4377500	0	0	0	0	0	0	0	0	0	0
AT2G37970.1	AT2G37970.1	AT2G37970.1 | Symbols: SOUL-1 | SOUL heme-binding family protein | chr2:15891027-15891704 FORWARD LENGTH=225	6	6	29.3	29.3	24.925	0	17.944	46	0	0	0	0	0	0	0	0	0	0	41567000	44941000	46529000	30635000	0	32977000	0	25131000	0	26103000	11788000	0	0	0	7033200	0	0	0	0	0	0	0	0	22017000	0	0	0	0	0
AT2G38040.2;AT2G38040.1	AT2G38040.2;AT2G38040.1	AT2G38040.2 | Symbols: CAC3 | acetyl Co-enzyme a carboxylase carboxyltransferase alpha subunit | chr2:15917612-15920749 FORWARD LENGTH=769;AT2G38040.1 | Symbols: CAC3 | acetyl Co-enzyme a carboxylase carboxyltransferase alpha subunit | chr2:15917612-159207	9	9	13.9	13.9	85.305	0	28.427	37	0	0	0	11777000	0	0	0	0	0	0	0	0	13978000	13718000	0	9858600	13823000	11256000	0	11245000	16071000	19928000	23843000	16242000	16378000	0	14001000	0	18929000	23717000	0	0	0	0	0	0	0	0	0
AT2G38230.1;AT2G38210.1	AT2G38230.1	AT2G38230.1 | Symbols: ATPDX1.1, PDX1.1 | pyridoxine biosynthesis 1.1 | chr2:16011475-16012404 FORWARD LENGTH=309	15	7	49.2	24.9	32.862	0	166.64	227	79639000	153700000	93812000	89633000	117630000	99354000	61028000	29652000	71831000	93076000	0	0	0	0	0	11962000	0	0	0	0	94064000	91153000	88069000	57046000	102580000	22248000	89882000	70628000	84392000	68551000	0	0	0	0	0	0	0	0	0
AT2G38360.1	AT2G38360.1	AT2G38360.1 | Symbols: PRA1.B4 | prenylated RAB acceptor 1.B4 | chr2:16069840-16070502 REVERSE LENGTH=220	2	2	21.4	21.4	23.67	0	7.0694	7	0	0	0	0	0	0	0	0	0	0	0	9339600	0	0	0	0	0	0	0	0	0	0	0	0	0	0	0	0	0	0	0	0	0	0	0	0	0	0	0
AT2G38380.1;AT5G58400.1;AT2G38390.1;AT1G49570.1	AT2G38380.1;AT5G58400.1;AT2G38390.1;AT1G49570.1	AT2G38380.1 | Symbols: | Peroxidase superfamily protein | chr2:16076443-16078314 FORWARD LENGTH=349;AT5G58400.1 | Symbols: | Peroxidase superfamily protein | chr5:23605357-23606967 REVERSE LENGTH=325;AT2G38390.1 | Symbols: | Peroxidase superfamily prote	2	2	6.3	6.3	38.108	0	4.6942	2	0	0	0	0	0	0	0	0	0	0	0	0	0	0	0	0	0	0	0	0	0	0	0	0	0	0	0	0	0	0	0	0	0	0	0	2077700	0	0	0
AT2G38530.1	AT2G38530.1	AT2G38530.1 | Symbols: LTP2, LP2, cdf3 | lipid transfer protein 2 | chr2:16128481-16128948 FORWARD LENGTH=118	2	2	21.2	21.2	11.938	0	3.3029	21	0	0	0	0	0	0	0	0	0	0	0	0	0	0	0	0	0	0	0	0	0	0	0	0	0	0	0	0	0	0	0	0	0	0	0	5297900	0	0	0
AT2G38540.1	AT2G38540.1	AT2G38540.1 | Symbols: LP1, LTP1, ATLTP1 | lipid transfer protein 1 | chr2:16130418-16130893 FORWARD LENGTH=118	2	2	16.1	16.1	11.755	0	4.0114	7	0	0	0	0	14695000	0	0	0	0	0	0	0	0	0	0	0	0	0	0	0	0	0	0	0	0	0	0	0	0	0	0	0	0	0	0	0	0	0	0
AT2G38550.1	AT2G38550.1	AT2G38550.1 | Symbols: | Transmembrane proteins 14C | chr2:16132178-16134229 FORWARD LENGTH=335	2	2	11.6	11.6	36.701	0	3.6516	3	0	0	0	0	0	0	0	0	0	0	0	0	0	0	0	9563200	0	0	0	0	0	7950400	0	0	0	0	0	0	0	0	0	0	0	0	0	0	0	0	0
AT2G38670.1	AT2G38670.1	AT2G38670.1 | Symbols: PECT1 | phosphorylethanolamine cytidylyltransferase 1 | chr2:16168979-16171680 FORWARD LENGTH=421	3	3	14.5	14.5	46.977	0	14.164	7	0	0	0	0	0	0	0	0	0	0	0	0	0	0	0	0	0	0	33686000	0	0	0	0	0	0	0	0	0	0	0	0	0	0	0	0	0	0	0	0
AT2G38750.1	AT2G38750.1	AT2G38750.1 | Symbols: ANNAT4 | annexin 4 | chr2:16196582-16198431 REVERSE LENGTH=319	2	2	9.4	9.4	36.221	0.00049092	3.0849	5	0	0	0	0	0	0	0	0	0	0	0	0	0	0	0	0	0	0	0	0	0	0	0	0	0	0	5802500	0	0	0	0	0	0	0	0	0	0	0	0
AT2G39010.1	AT2G39010.1	AT2G39010.1 | Symbols: PIP2E, PIP2;6 | plasma membrane intrinsic protein 2E | chr2:16291564-16293746 FORWARD LENGTH=289	2	2	16.3	16.3	31.05	0	77.833	3	0	0	0	0	0	0	0	0	0	0	0	0	0	0	0	0	0	0	0	0	0	0	0	0	0	0	0	14964000	0	0	0	0	0	0	0	0	0	0	0
AT2G39020.1	AT2G39020.1	AT2G39020.1 | Symbols: | Acyl-CoA N-acyltransferases (NAT) superfamily protein | chr2:16295392-16296102 FORWARD LENGTH=236	1	1	5.9	5.9	26.44	0.0055484	2.0338	1	0	0	0	0	0	0	0	0	0	3132900	0	0	0	0	0	0	0	0	0	0	0	0	0	0	0	0	0	0	0	0	0	0	0	0	0	0	0	0	0
AT2G39080.1	AT2G39080.1	AT2G39080.1 | Symbols: | NAD(P)-binding Rossmann-fold superfamily protein | chr2:16309981-16312475 REVERSE LENGTH=351	4	4	12	12	38.21	0	7.6138	23	10204000	11328000	11660000	0	9165100	6209600	0	0	5487100	0	0	0	0	0	0	0	0	0	0	0	0	6301400	0	0	0	0	0	0	0	0	0	0	0	0	0	0	0	0	0
AT2G39310.3;AT2G39310.1;AT2G39310.2;AT2G39330.1	AT2G39310.3;AT2G39310.1;AT2G39310.2	AT2G39310.3 | Symbols: | jacalin-related lectin 22 | chr2:16414262-16416323 REVERSE LENGTH=458;AT2G39310.1 | Symbols: JAL22 | jacalin-related lectin 22 | chr2:16414262-16416323 REVERSE LENGTH=458;AT2G39310.2 | Symbols: JAL22 | jacalin-related lectin 22 |	14	14	47.8	47.8	50.462	0	134.97	86	0	35065000	26847000	51746000	33818000	0	70194000	106550000	49163000	43209000	0	0	0	0	0	0	60794000	56505000	0	0	53133000	60986000	45257000	77392000	55002000	95510000	50251000	42810000	46210000	56873000	0	0	0	0	0	0	0	88778000	103510000
AT2G39390.1;AT5G02610.1;AT5G02610.2	AT2G39390.1;AT5G02610.1;AT5G02610.2	AT2G39390.1 | Symbols: | Ribosomal L29 family protein | chr2:16450803-16451762 REVERSE LENGTH=123;AT5G02610.1 | Symbols: | Ribosomal L29 family protein | chr5:587611-588547 FORWARD LENGTH=123;AT5G02610.2 | Symbols: | Ribosomal L29 family protein | ch	8	2	33.3	17.9	14.231	0	18.619	51	5261200	7151900	4634800	4491000	4442400	7472800	4748600	0	0	0	13121000	13122000	12744000	12074000	5505100	13261000	18716000	18252000	21857000	10551000	8189000	8158400	7359200	12582000	9524000	0	8472700	7453900	5619700	6889300	0	0	0	0	2826100	3785500	0	0	0
AT3G55280.3;AT3G55280.2;AT3G55280.1;AT2G39460.2;AT2G39460.1	AT3G55280.3;AT3G55280.2;AT3G55280.1;AT2G39460.2;AT2G39460.1	AT3G55280.3 | Symbols: RPL23AB | ribosomal protein L23AB | chr3:20500667-20501519 FORWARD LENGTH=148;AT3G55280.2 | Symbols: RPL23AB | ribosomal protein L23AB | chr3:20500667-20501519 FORWARD LENGTH=154;AT3G55280.1 | Symbols: RPL23AB | ribosomal protein L23	12	12	53.4	53.4	16.744	0	105.64	178	69600000	75766000	52680000	51839000	44344000	63787000	122820000	107930000	55391000	35726000	112380000	147680000	120480000	168680000	196650000	186050000	402380000	250550000	561379968	171750000	93913000	78179000	79951000	115450000	70557000	189600000	84528000	112980000	73404000	80161000	33616000	45886000	50680000	44185000	74221000	47778000	73644000	44472000	115130000
AT2G39670.1;AT2G39670.2	AT2G39670.1;AT2G39670.2	AT2G39670.1 | Symbols: | Radical SAM superfamily protein | chr2:16534303-16536986 FORWARD LENGTH=428;AT2G39670.2 | Symbols: | Radical SAM superfamily protein | chr2:16534303-16536986 FORWARD LENGTH=431	4	4	12.9	12.9	47.35	0	16.973	9	0	0	0	0	0	0	0	0	0	3245500	0	0	0	0	0	0	0	0	0	0	0	0	0	0	0	0	0	0	0	0	0	0	0	0	0	0	0	0	0
[truncated: 1,770 more rows]
[truncated: 1 more columns]

## Sheet: Dataset S3
Supplementary Dataset S3. Normalized and filtered LFQ values and LD enrichment factors from LC-MS/MS proteomics data of WT (Nos-0) and ldps-1 seeds and seedlings. Proteins were isolated from total extracts (TE) or lipid droplet-enriched fractions (LD) of mature seeds (seed) or 48 h-old seedlings (48 h) from wild-type (Nos-0) and mutant (ldps-1) Arabidopsis. Then they were subjected to an in-gel t…
[truncated: 1,279 more rows]
[truncated: 6 more columns]

[truncated: 8 more sheets: Dataset S4, Dataset S5, Dataset S6, Dataset S7, Dataset S8, Dataset S9, Dataset S10, Dataset S11]
